# Supplementary material for: Melanocortin 3 receptor regulates hepatic autophagy and systemic adiposity
Source: Nat Commun. 2025 Feb 16;16:1690. doi: 10.1038/s41467-025-56936-1 (PMC11830824; doi:10.1038/s41467-025-56936-1)
Supplement: Supplementary file 4 — Source Data [file 41467_2025_56936_MOESM4_ESM.xlsx]

## Sheet: Figure 1
Figure 1a Normalized droplet digital PCR Mc3r transcript levels from Liver tissue
	Mc3r+/+ ZT12	Mc3r+/+ ZT2	Mc3rTB/TB ZT12	Mc3rTB/TB ZT2
	0.02305	0	0	0.00021
	0.06994	0.00185	0.01441	0
	0.03711	0	0	0
	0.0129	0.02455	0	0
	0.00571	0.02672	0	0
	0.19293	0.09704	0	0
	0.01933	0.00054	0.00366	0
	0.00427	0	0.01078	0
	0.00052	0	0	0
	0.01542	0.00413	0	5.8e-05
	0	0	0	0
	0.00746	0	0	0
	0	0	0.0058	0
	0	0.0362	0	0
	0	0	0.00157	0
	0.00462	0.02293	0.00081	0.0018
	0.10544	0	0	0
	0.00334	0.0291	0	0
	0	0.00285		0
	0.02004	0
	0.00755	0.00908
	0.00144	0.03881
	0	0.01515
	0.0252	0
	0.00313	0.02634
	0.01934	0.01188
	0	0.01198
	0.01463	0.01974
	0.01171	0.01402
	0.02009	0
	0.03451	0
	0.07654	0
	0.07718	0.00344
	0	0
	0.02077	0.00161
	0.00154
	0.06395
Figure 1b Normalized Mc3r transcript levels from liver and hypothalamus
	Liver	Hypothalamus
	0.0192053	0.36793
	0.0582803	0.196208
	0.0309259	0.229551
	0.0107527	0.210147
	0.0047619
	0.160772
	0.0161062
	0.00355649
	0.000431965
	0.0128535
	0
	0.0062167
	0
	0
	0
	0.00192308
	0.0439331
	0.00139296
	0.00834798
	0.00314637
	0.00060015
Figure 1c Body weight measured (g)
	Weeks	Mc3r+/+								Mc3rTB/TB											MC3RhWT/hWT												MC3RhDM/hDM
	4	19	17	17.5	19.9	19.7	18.5	17.5	16.5	19.4	16.9	17.3	23	21.6	21.6	20	19	22.5	21.5	18.6	19.2	15.4	15	16.3	15.3	14	13	13.2	14.5	16	15.5	19.8	19.6	16.5	16.1	19	15.1	16.5	17	15	15.5	18
	12	26.2	25.3	18.7	24.1	22.5	20.5	24.1	25.7	28.4	19.9	21.2	31.3	33.8	27.8	21.2	31.8	29.1	26.5	27.7	28.8	26.7	19.4	21.5	22.1	19.3	19.4	16.7	18.5	20	21.4	31.6	30.5	29.7	28.7	29.2	20.9	28.6	27.4	29.5	28	30
	16	33	27.7	32.9	24.3	24.9	22.4	26.3	26.6	27.1	29.55	41.4	35.8	38	34	29.4	33.5	33.2	31.8	21.4	21.4	23.2	19.9	23.6	24.1	31.6	23.8	22.6	23.4	25.1	24.1	28.2	32.9	33.6	33.5	32.8	32.3	34.5	31.9	33.7	35.5	37.4
	24	36.6	31	27.3	23.3	24.9	25.6	28	27.8	32.7	33.3	45.5	41.2	43.5	39.8	38	40.5	38.1	36.9	23.7	27.1	28.4	27.9	29.5	28.5	32	28	29	27	26	26.8	33.7	36.1	38	37.9	35.2	38.2	35.9	35.8	37.9	37.5	41
Figure 1d Total body % fat
	Weeks	Mc3r+/+									Mc3rTB/TB								MC3RhWT/hWT								MC3RhDM/hDM
	5	12	12.4	13.2	14	13.5	13.1	13.4	14.8	14.5	16.1	13.7	15	14.5	13.8	15	16	16.2	10.9	12	12	13.2	13.7	14	14	15.4	12.4	17.5	16	15	15.8	16.5
	12	17	18.7	11.2	19.4	15.4	14.6	15	17.8	15	22.6	27.9	28	35.4	37.7	32.2	21.1	28	13	14	19.8	15	14.5	15.5	17	29.6	36.2	26.9	34.9	30	29	28
Figure 1e Liver triglycerides (mg/g)
	Weeks	Mc3r+/+						Mc3rTB/TB						MC3RhWT/hWT							MC3RhDM/hDM
	5	48.8095	85	75.8333	53.0682	25.5882		29.2857	63.6842	73.0654	45.5858	96.4573	33.3173	25.3846	37.6293	12.536	29.7114	29.3343		55	30.4412	85.1786	96.8952	44.0302
	12	94.2847	122.919	57.2692	159.236	53.0788	38.8003	374.031	223.641	342.995	542.922	296.453	18.9216	36.5163	42.5821	44.4235	57.1664	167.625	102.426	248.787	306.652	325.867	210.765	122.082	303.27
Figure 1h Quantification of lipid droplet (LD) number from TEM images
	Mc3r+/+	Mc3rTB/TB	MC3RhWT/hWT	MC3RhDM/hDM
	5	5	2	12
	3	9	1	5
	4	12	2	6
	1	2.5	3	15
	3	6	4	17
	5	4	1	10
	1	3.5	1	6
	5	2	1	3.7
	3	3	4	3
	6	6	5	5
	1.5	3	9	4
	7	12	3	3
	4	9	4	2
	2.5	3	1	6
	1	7	1	3
	1.5	16	3	5
	3	5	4
	3.6	10	3
	3.3	3.3	8
	0.4	3
	2.6	2.5
	3	23
	7	18
	6	10
	12
	7
	7
	7

## Sheet: Figure 2
Figure 2b Quantification of autophagosomes number from TEM images
	Mc3r+/+	Mc3rTB/TB
	1	5
	4	4
	2	0.5
	0.5	2
	1	1
	1.5	2
	2	2.5
	1.3	1
	1
	4
Figure 2e LC3II/β- actin
	Fed Mc3r+/+	Fasted Mc3r+/+	Fed Mc3rTB/TB	Fasted Mc3rTB/TB
	1.3515	3.8357	1.9152	0.6495
	0.3521	2.825	3.102	0.8981
	1.6478	4.9148	4.5722	4.8188
	0.6484	3.94	3.1289	4.7722
			4.7538	4.8078
	Fed MC3RhWT/hWT	Fasted MC3RhWT/hWT	Fed MC3RhDM/hDM	Fasted MC3RhDM/hDM
	0.2305	8.8648	9.317	2.0104
	1.7695	7.5333	4.4681	4.9111
	0.75	1.5012	3.2748	1.5669
	1.2499	2.4148	2.6744	1.5518
	0.9666	2.6616	1.8862	1.3986
	1.0333	1.6587	1.8061	0.6294
	0.9411	1.2493	1.1872	1.5714
	1.0588	1.4871	0.8271	2.4609
	1.2573	1.6528	0.7324	2.6827
	0.3471	1.9724	2.7828
Figure 2g AP flux during serum starvation (% Change to control)
	Mc3r+/+	Mc3rTB/TB	Mc4r+/-	MC3RhWT/hWT	MC3RhDM/hDM
	7.8898	-15.668	13.0831	54.7058	-12.894
	10.663	-0.256	16.6055	-0.139	-12.757
	13.2809	6.2039	30.0973	21.3314	-0.61
				2.8196
Figure 2i Quantification of AP volume
	Mc3r+/+	Mc3rTB/TB	MC3RhDM/hDM
	0.013	0.119	0.105
	0.141	0.339	0.043
	0.03	0.422	0.121
	0.075	0.112	0.386
	0.064	0.224	0.032
	0.246	0.111	0.087
	0.046	0.077	0.135
	0.037	0.012	0.043
	0.142	0.324	0.096
	0.033	0.183	0.03
	0.021	0.067	0.016
	0.07	0.618	0.018
	0.028	0.196	0.065
	0.012	0.084	0.098
	0.098	0.084	0.048
	0.159	0.058	0.013
	0.006	0.623	0.094
	0.078	0.894	0.015
	0.026	0.671	0.115
	0.007	0.006	0.427
	0.015	0.097	0.048
	0.007	0.114	0.031
	0.01	0.863	0.006
	0.028	0.214	0.003
	0.07	1.071	0.058
	0.507	0.016	0.048
	0.223	0.122	0.005
	0.016	0.229	0.041
	0.271	0.148	0.01
	0.03	0.02	0.094
	0.51	0.046	0.017
	0.01	1.288	0.012
	0.052	0.052	0.046
	0.023	0.263	0.385
	0.536	0.021	0.052
	0.206	0.022	0.415
	0.009	0.081	3.529
	0.054	1.134	0.06
	0.01	1.81	0.197
	0.023	0.223	0.044
	0.02	1.032	0.028
	0.031	0.021	0.015
	0.068	0.043	0.01
	0.021	0.156	0.056
	0.003	0.312	0.42
	0.18	0.061	0.313
	0.004	0.187	0.016
	0.028	0.101	0.027
	0.014	0.065	0.005
	0.122	0.244	0.078
	0.072	0.38	0.12
	0.363	0.025	0.028
	0.014	0.006	0.009
	0.017	0.26	0.032
	0.061	0.15	0.03
	0.01	0.063	0.026
	0.592	0.168	0.023
	0.275	1.545	0.032
	0.054	0.004	0.02
	0.019	0.024	0.208
	0.085	0.019	0.004
	0.115	0.89	0.052
	0.041	0.565	0.098
	0.007	0.214	0.049
	0.069	1.424	0.033
	0.004	0.516	1.187
	0.045	0.128	0.317
	0.015	0.112	0.045
	0.038	0.022	0.057
	0.085	0.301	0.077
	0.051	0.503	0.105
	0.042	0.043	0.113
	0.048	0.084	0.13
	0.053	0.255	0.019
	0.049	0.025	0.232
	0.02	0.228	0.087
	0.004	0.01	0.009
	0.011	0.206	0.07
	0.038	0.329	0.15
	0.039	1.792	0.03
	0.005	0.138	0.055
	0.009	0.185	0.016
	0.047	0.087	0.54
	0.292	0.298	0.8
	0.223	0.041	0.018
	0.288	0.099	0.016
	0.084	1.681	0.048
	0.004	0.028	0.016
	0.07	0.176	0.032
	0.026	0.023	0.003
	0.145	0.096	0.05
	0.116	0.211	0.04
	0.027	0.012	0.009
	0.006	0.028	0.036
	0.087	0.033	0.085
	0.029	0.401	0.05
	0.027	0.073	0.014
	0.008	0.127	0.094
	0.056	0.034	0.033
	0.268	0.108	0.12
	0.063	0.033	0.067
	0.011	0.105	0.006
	0.012	0.03	0.024
	0.017	0.349	0.004
	0.091	0.239	0.022
	0.058	0.467	0.237
	0.017	0.096	0.01
	0.005	0.004	0.091
	0.051	0.102	0.022
	0.02	0.152	0.114
	0.008	0.199	0.004
	0.021	0.004	0.069
	0.023	1.095	0.037
	0.04	0.06	0.055
	0.005	0.434	0.018
	0.304	0.016	0.028
	0.03	0.256	0.013
	0.095	0.011	0.078
	0.022	0.046	0.009
	0.065	0.377	0.009
	0.06	0.14	0.295
	0.014	0.007	0.032
	0.101	0.331	0.043
	0.023	0.004	0.043
	0.018	0.344	0.104
	0.126	0.767	0.829
	0.088	0.091	0.86
	0.099	0.266	0.008
	0.036	0.263	0.081
	0.023	2.052	0.005
	0.029	0.605	0.071
	0.019	0.087	0.02
	0.048	0.086	0.008
	0.04	0.19	0.06
	0.132	1.297	0.009
	0.036	0.598	0.011
	0.038	0.217	0.107
	0.015	0.12	5.092
	0.006	0.863	0.006
	0.429	0.039	0.226
	0.05	0.016	0.053
	0.206	0.069	0.096
	0.004	0.2	0.147
	0.056	0.268	0.044
	0.041	0.081	1.597
	0.019	0.341	0.159
	0.204	0.201	0.037
	0.036	0.717	0.218
	0.027	0.148	0.266
	0.077	0.027	0.023
	0.012	0.006	0.009
	0.119	0.388	0.024
	0.038	0.004	0.013
	0.013	0.087	0.031
	0.337	0.005	0.013
	0.059	0.133	0.074
	0.004	0.109	0.062
	0.006	0.144	0.107
	0.009	0.006	0.154
	0.005	0.208	0.018
	0.05	0.043	0.004
	0.023	0.864	0.068
	0.003	0.019	0.043
	0.034	0.125	0.019
	0.004	0.441	0.011
	0.008	0.129	0.015
	0.085	0.725	0.111
	0.152	0.018	0.067
	0.16	0.008	0.01
	0.075	0.399	0.38
	0.098	0.091	0.013
	0.025	0.066	0.032
	0.004	0.007	0.013
	0.422	0.032	0.067
	0.006	0.207	0.039
	0.214	0.774	0.355
	0.021	0.063	0.036
	0.059	0.045	0.024
	0.137	0.076	0.021
	0.011	0.299	0.022
	0.026	0.031	0.035
	0.1	0.145	0.14
	0.306	0.028	0.585
	0.023	0.027	0.061
	0.042	0.004	0.048
	0.112	0.017	0.031
	0.007	0.02	0.139
	0.007	0.063	0.473
	0.135	0.159	0.096
	0.006	0.004	0.009
	1.194	2.209	0.181
	0.038	0.283	0.021
	0.01	0.005	0.14
	0.005	0.025	0.035
	0.116	0.007	0.024
	0.009	0.084	0.005
	0.383	0.006	0.06
	0.016	0.004	0.004
	0.018	0.157	0.031
	0.026	0.061	0.119
	0.004	0.626	0.167
	0.029	1.498	0.034
	0.014	1.918	0.033
	0.117	0.205	0.019
	0.15	0.01	0.006
	0.05	2.504	0.004
	0.045	0.7	0.008
	0.102	0.695	0.207
	0.174	0.067	0.217
	0.079	0.006	0.123
	0.247	0.005	0.059
	0.054	0.015	0.067
	0.099	0.011	4.2
	0.299	0.009	0.032
	0.007	0.006	0.031
	0.746	0.015	0.108
	0.241	0.167	0.01
	0.011	0.004	0.008
	0.05	0.028	0.259
	0.048	0.608	0.004
	0.026	0.007	0.266
	0.003	0.268	0.175
	0.167	0.125	0.118
	0.003	0.251	0.004
	0.037	0.332	0.011
	0.1	0.008	6.763
	0.184	0.004	0.005
	0.766	0.337	0.015
	0.018	0.022	0.005
	0.037	0.02	0.013
	0.01	0.149	0.05
	0.056	0.215	0.054
	0.059	0.04	0.218
	0.026	0.097	0.486
	0.013	0.003	0.005
	0.013	0.233	0.034
	0.322	0.033	0.035
	0.038	0.047	0.029
	0.014	0.092	0.033
	0.012	0.217	0.005
	0.145	0.16	0.014
	0.084	0.01	0.067
	0.023	0.04	3.192
	0.006	0.287	0.025
	0.004	0.085	0.023
	0.103	0.085	0.011
	0.013	0.013	0.134
	0.024	0.052	0.013
	0.011	0.424	0.219
	0.013	0.391	0.673
	0.028	0.142	0.064
	0.003	0.118	12.341
	0.011	0.246	0.072
	0.095	0.028	0.067
	0.115	0.149	0.116
	0.003	0.067	0.015
	0.004	0.434	0.322
	0.004	0.005	0.84
	0.387	0.589	0.125
	0.07	0.166	0.004
	0.039	0.14	0.419
	0.007	0.054	0.247
	0.055	0.006	0.733
	0.026	0.461	0.014
	0.004	0.015	1.413
	0.004	0.082	0.22
	0.007	0.028	0.14
	0.027	0.022	0.069
	0.004	0.05	0.063
	0.011	0.226	0.023
	0.063	0.082	0.016
	0.011	0.004	0.064
	0.064	0.028	0.485
	0.146	0.031	0.047
	0.061	0.168	0.005
	4.604	0.03	0.031
	0.079	0.228	0.114
	0.084	0.109	0.769
	0.03	0.08	0.007
	0.004	0.053	0.013
	0.298	0.017	0.129
	0.03	0.105	0.007
	0.012	0.006	0.021
	0.184	0.064	0.164
	0.113	0.113	0.012
	0.02	0.068	0.009
	0.012	0.329	0.025
	0.015	0.147	0.121
	0.004	0.005	1.207
	0.553	0.041	0.086
	0.209	0.033	0.101
	0.168	0.064	0.009
	0.036	0.45	0.007
	0.003	0.279	0.028
	0.018	0.008	0.09
	0.01	0.017	0.015
	0.017	0.105	0.042
	0.143	0.028	1.141
	0.133	0.035	0.149
	0.154	0.006	0.078
	0.005	0.04	0.037
	0.258	0.012	0.149
	0.006	0.033	0.017
	0.02	0.011	0.035
	0.174	0.066	0.172
	0.122	0.049	0.071
	0.014	0.055	0.619
	0.019	0.003	0.02
	0.008	0.157	0.005
	0.017	0.005	0.027
	0.422	0.007	0.521
	0.01	0.145	0.006
	0.005	0.139	0.274
	0.072	0.012	0.078
	0.052	0.464	0.019
	0.014	0.198	0.017
	0.814	0.038	0.239
	0.027	0.005	0.036
	0.003	0.094	0.016
	0.065	0.049	0.092
	0.064	0.089	0.007
	0.004	0.136	0.004
	0.003	0.004	0.01
	0.091	0.078	0.679
	0.029	0.021	0.085
	0.047	0.153	0.026
	0.017	0.438	0.12
	0.004	0.005	0.015
	0.01	0.041	0.034
	0.278	0.182	0.534
	0.008	0.074	0.021
	0.141	0.252	0.017
	0.008	0.257	0.005
	0.073	0.032	0.037
	0.011	0.193	0.056
	0.004	0.124	0.005
	0.289	0.036	0.342
	0.003	0.13	0.03
	0.608	0.062	0.005
	0.007	0.256	0.007
	0.022	0.078	0.026
	0.049	0.156	0.025
	0.004	0.017	0.045
	0.019	0.043	0.048
	0.012	0.037	0.003
	0.012	0.044	0.017
	0.062	0.018	0.132
	0.01	0.01	0.169
	0.971	0.012	0.056
	0.008	0.07	0.005
	0.47	0.046	0.212
	0.065	0.006	0.297
	0.045	0.007	0.019
	0.1	0.007	0.012
	0.006	0.007	0.031
	0.178	0.079	0.045
	0.014	0.172	0.02
	0.036	0.434	0.005
	0.007	0.033	0.124
	0.33	0.318	0.077
	0.023	0.144	0.172
	0.031	0.184	0.146
	0.243	0.095	0.076
	0.109	0.072	0.021
	0.636	0.022	0.113
	0.057	0.48	0.078
	0.19	0.023	0.005
	0.056	0.759	0.023
	0.015	2.071	0.005
	0.212	0.216	0.009
	0.403	1.544	0.021
	0.199	0.079	0.008
	0.009	0.028	0.06
	0.037	0.066	0.192
	0.168	0.024	0.016
	0.007	0.173	0.015
	0.02	0.135	0.009
	0.013	0.132	0.004
	0.054	0.222	0.009
	0.21	0.373	0.083
	0.121	0.4	0.018
	0.317	0.66	0.089
	2.699	0.009	1.253
	0.088	0.097	12.368
	0.04	0.344	0.232
	0.027	0.023	0.006
	0.03	0.108	1.485
	0.142	0.106	0.042
	0.059	2.027	0.075
	0.033	0.663	0.1
	0.017	0.101	0.398
	0.006	0.122	0.004
	0.027	0.009	0.788
	0.216	0.13	0.005
	0.042	0.872	1.107
	0.007	0.087	0.051
	0.097	0.074	0.004
	0.06	0.088	9.46
	0.03	0.094	0.135
	0.015	0.291	0.033
	0.005	0.071	0.273
	0.188	0.353	0.125
	0.104	0.172	0.008
	0.008	0.165	0.071
	0.003	0.036	0.028
	0.715	0.119	0.124
	0.02	0.154	0.293
	0.016	0.006	0.068
	0.822	0.22	0.017
	0.178	0.28	0.111
	0.011	0.081	0.04
	0.083	0.082	0.028
	1.009	0.034	0.204
	0.478	0.614	0.041
	0.055	0.109	0.035
	0.079	3.524	0.158
	0.108	0.004	0.013
	0.048	0.015	0.016
	0.091	0.956	3.464
	0.042	0.066	0.018
	0.069	0.209	0.468
	0.044	0.674	0.035
	0.025	0.645	0.004
	0.289	0.28	0.102
	0.144	0.08	0.005
	0.024	0.019	0.015
	0.049	0.053	0.059
	0.251	0.907	0.006
	0.268	0.012	0.007
	0.039	0.021	2.708
	0.066	0.092	0.014
	0.1	0.417	0.058
	0.005	0.181	0.029
	0.085	0.252	2.213
	0.01	0.008	0.105
	0.22	0.959	0.037
	0.05	0.42	0.402
	0.026	0.057	0.07
	0.007	0.004	0.11
	0.022	0.156	0.042
	1.394	0.366	0.074
	0.014	0.017	0.087
	0.179	0.292	2.26
	0.493	0.066	0.051
	0.012	1.543	0.135
	0.019	0.073	0.051
	0.228	0.098	0.052
	0.018	0.052	0.009
	0.04	0.259	0.029
	0.013	1.887	0.266
	0.005	0.697	0.127
	0.532	0.013	0.008
	0.031	2.348	0.219
	0.101	0.02	0.006
	0.215	0.38	0.292
	0.01	0.262	0.036
	0.01	0.099	2.363
	2.409	0.041	0.032
	1.125	0.102	0.046
	0.02	0.192	0.014
	0.809	0.299	0.035
	0.009	2.421	0.127
	0.031	0.003	0.017
	0.037	0.071	0.328
	0.07	0.245	0.201
	0.337	0.062	0.028
	0.197	0.216	0.196
	0.015	1.125	0.007
	0.027	0.015	0.022
	0.108	0.007	0.047
	0.023	0.345	0.014
	0.004	0.165	0.05
	0.006	0.01	0.141
	0.073	0.887	0.011
	0.175	1.958	0.036
	0.258	0.02	0.475
	0.012	0.064	0.183
	0.007	0.113	0.051
	0.025	0.336	0.029
	0.046	0.315	0.117
	0.027	0.014	0.017
	0.526	4.937	0.12
	0.016	0.175	0.004
	0.006	0.197	0.035
	0.059	0.137	0.071
	0.022	0.346	0.26
	0.005	0.076	0.033
	0.018	0.851	0.203
	0.026	1.298	0.669
	0.329	0.31	0.004
	0.017	0.018	0.038
	0.077	0.006	0.062
	0.004	0.322	0.038
	0.403	0.025	0.015
	0.005	0.008	0.18
	1.033	0.469	0.164
	0.171	0.021	0.034
	0.084	0.029	3.745
	0.025	0.275	0.005
	0.036	0.02	0.58
	0.257	0.398	0.149
	0.032	0.272	0.004
	0.042	0.008	0.009
	0.025	0.095	0.026
	0.052	0.061	0.044
	0.03	0.021	0.093
	0.694	0.022	0.098
	0.198	0.003	0.718
	0.264	0.459	0.006
	0.007	0.097	0.003
	0.018	0.741	0.019
	0.021	0.374	0.163
	2.044	0.052	0.064
	0.519	0.004	0.023
	0.012	0.141	0.086
	0.042	0.074	0.677
	0.006	0.063	0.017
	0.02	0.036	0.162
	0.024	0.036	0.024
	0.231	0.04	0.347
	0.222	0.198	0.588
	0.017	0.117	0.424
	0.119	0.382	0.149
	0.029	0.011	0.019
	0.041	0.07	0.097
	0.028	0.166	0.068
	0.109	0.023	0.022
	0.3	0.077	0.091
	0.37	0.01	0.003
	0.71	0.205	1.199
	0.064	0.127	0.219
	0.138	0.351	0.032
	0.08	0.169	0.038
	0.013	0.022	0.597
	0.13	0.424	0.056
	0.01	0.604	0.229
	0.02	0.458	0.162
	0.195	0.003	0.094
	0.19	0.411	0.164
	0.013	0.07	0.053
	0.012	0.142	0.02
	0.958	0.028	0.435
	0.015	0.211	0.021
	0.149	0.172	0.104
	0.025	0.326	0.439
	0.08	0.003	0.125
	0.012	0.296	0.005
	0.023	0.029	0.025
	0.805	0.089	0.078
	0.075	0.119	0.008
	0.016	0.177	0.009
	0.074	0.23	0.02
	0.05	0.407	0.057
	0.05	0.92	0.117
	0.363	0.147	0.221
	0.021	0.544	0.699
	0.079	0.183	0.031
	0.007	0.008	0.035
	1.22	0.005	9.018
	0.003	0.567	0.568
	0.018	0.168	0.057
	0.165	0.168	0.54
	0.03	0.156	0.087
	0.06	0.022	0.003
	0.092	0.029	0.016
	0.011	0.034	0.05
	0.127	0.167	0.356
	0.027	0.056	0.135
	0.342	0.999	0.013
	0.027	0.076	0.237
	0.004	0.036	0.007
	0.006	0.657	0.085
	0.215	0.037	0.072
	0.044	0.151	1.87
	0.008	0.024	0.32
	0.011	0.727	0.023
	0.465	0.053	0.109
	0.129	0.179	1.709
	0.061	0.007	0.415
	1.482	0.032	1.217
	0.007	0.171	0.275
	0.005	0.234	0.443
	0.008	0.117	1.159
	0.186	0.09	0.213
	2.336	0.013	0.007
	0.018	0.052	0.012
	0.219	0.005	0.02
	0.043	2.712	0.12
	0.014	0.117	0.29
	0.059	0.215	0.043
	0.024	0.129	0.061
	0.134	1.194	0.039
	0.182	0.152	0.054
	0.07	0.203	0.099
	0.245	0.007	0.039
	0.221	0.009	0.074
	0.017	0.178	0.015
	1.189	0.107	0.009
	0.879	0.044	0.135
	0.066	0.166	0.047
	0.39	0.155	0.024
	0.034	0.005	0.005
	0.174	0.654	0.016
	3.389	0.255	0.006
	0.013	0.164	0.027
	0.682	1.778	0.013
	0.171	0.048	0.037
	0.294	0.013	0.128
	0.007	0.02	0.066
	0.487	0.008	0.048
	0.069	0.067	0.151
	0.076	0.42	0.159
	0.009	0.022	0.263
	0.085	0.014	1.026
	0.194	0.155	0.012
	0.01	0.146	0.071
	0.255	0.627	0.025
	0.013	0.481	0.213
	0.602	0.863	0.153
	0.073	0.288	0.051
	0.086	0.024	0.165
	0.301	0.199	0.029
	0.207	0.099	0.071
	0.114	0.038	0.223
	0.048	0.182	0.073
	0.028	0.018	0.223
	0.036	0.006	0.073
	0.04	0.022	0.835
	0.022	0.048	0.089
	0.087	0.021	0.022
	0.196	0.027	0.064
	0.045	0.121	0.028
	0.008	0.009	0.134
	0.004	0.013	0.038
	0.03	0.016	0.382
	0.063	0.032	0.022
	0.011	0.007	0.065
	0.338	0.199	0.368
	0.006	0.036	0.063
	0.046	0.091	0.032
	0.011	0.129	0.036
	0.07	0.043	0.25
	0.003	0.356	0.17
	0.005	0.06	0.167
	1.33	0.362	0.058
	0.01	0.004	0.018
	0.075	0.732	0.034
	0.023	0.25	0.031
	0.017	0.117	0.034
	0.965	0.012	0.521
	0.006	0.065	1.217
	0.01	0.609	0.059
	0.005	0.612	0.087
	0.006	0.119	0.066
	0.014	0.031	0.024
	0.125	0.062	0.059
	3.969	0.048	0.004
	0.033	0.356	0.008
	0.048	0.039	0.192
	0.018	0.279	4.159
	0.061	0.058	0.011
	0.011	0.103	0.067
	0.008	0.096	0.205
	0.2	0.012	0.282
	0.083	0.034	0.005
	0.293	0.315	0.099
	0.012	0.524	1.23
	0.363	0.102	0.201
	0.11	0.317	0.025
	0.04	0.015	0.008
	0.756	0.018	0.609
	0.078	0.016	0.019
	0.043	0.04	0.013
	0.187	0.033	0.009
	0.009	0.166	0.037
	0.149	0.201	0.034
	0.025	0.006	0.02
	0.022	0.174	0.008
	0.516	0.089	0.03
	0.069	0.004	0.016
	0.218	0.868	0.16
	0.032	0.023	1.056
	0.171	0.018	0.018
	0.007	0.124	0.168
	0.098	0.164	0.022
	0.004	0.097	0.044
	0.198	0.096	0.088
	0.038	0.411	0.004
	0.04	0.079	0.102
	0.041	0.011	0.124
	0.097	0.005	0.1
	0.057	0.059	0.303
	0.113	0.341	0.53
	0.07	0.013	0.026
	0.159	0.029	0.044
	0.006	0.079	0.005
	0.131	0.024	0.024
	0.005	0.067	0.007
	0.01	0.038	0.017
	0.245	0.062	0.03
	0.091	0.595	0.024
	0.088	0.107	0.013
	0.019	0.176	0.034
	0.147	0.811	0.339
	0.491	0.074	0.1
	0.081	0.003	0.152
	0.226	0.226	0.19
	0.011	0.143	0.066
	0.015	0.207	0.082
	0.045	0.005	0.012
	0.144	0.687	0.15
	0.923	0.509	0.716
	0.024	0.097	0.042
	0.01	0.013	0.557
	0.331	0.169	0.085
	0.203	0.024	0.093
	0.084	0.17	0.074
	0.278	0.092	0.004
	0.16	0.093	0.023
	0.064	0.141	0.006
	0.01	0.073	0.047
	0.007	0.145	0.017
	0.057	0.016	0.006
	0.151	0.061	0.063
	0.006	0.006	0.105
	0.077	0.123	0.08
	0.124	0.535	0.043
	0.241	0.291	0.071
	0.1	0.107	0.113
	0.631	0.062	0.092
	0.14	0.005	0.18
	0.003	0.045	0.048
	0.033	0.073	0.006
	0.063	0.551	0.921
	0.035	0.581	0.16
	0.067	0.138	0.021
	0.023	0.048	0.31
	0.025	0.087	0.022
	0.01	0.012	0.041
	0.237	0.063	0.633
	0.045	0.029	0.01
	0.021	0.011	0.128
	0.086	0.165	0.113
	0.183	0.096	0.006
	0.074	0.257	0.021
	0.209	0.172	0.425
	0.569	0.038	0.273
	0.668	0.082	1.964
	0.011	0.016	0.054
	0.007	0.049	0.005
	0.1	0.028	0.065
	0.044	0.023	0.013
	0.058	0.104	0.025
	0.565	0.021	0.066
	0.171	0.096	0.044
	0.057	0.086	0.011
	0.06	0.148	0.108
	0.021	0.032	0.158
	0.006	0.015	0.194
	0.062	0.441	0.05
	0.172	0.015	0.017
	0.036	0.019	0.077
	0.006	0.007	0.004
	0.051	0.028	0.069
	0.006	0.022	0.168
	0.051	0.008	0.101
	0.018	0.018	0.005
	0.021	0.063	0.011
	0.383	0.029	0.009
	0.003	0.173	0.031
	0.023	0.007	0.015
	0.083	0.187	0.011
	0.018	0.166	1.509
	0.055	0.01	0.014
	0.084	0.053	0.746
	0.024	0.032	0.055
	0.383	0.022	0.006
	0.263	0.069	0.241
	0.02	0.445	0.012
	0.439	0.003	0.091
	0.275	0.048	0.224
	0.003	0.038	0.239
	0.122	0.01	0.011
	0.02	0.176	0.418
	0.296	0.02	0.024
	0.177	0.031	0.048
	0.119	0.204	0.005
	0.074	0.068	0.036
	0.117	0.031	0.046
	0.009	0.014	0.145
	0.017	0.017	0.157
	0.021	0.038	0.626
	0.042	0.013	0.02
	0.061	0.051	0.004
	0.12	0.018	0.314
	1.235	0.014	0.312
	0.414	0.016	0.081
	0.011	0.005	0.21
	2.205	0.006	0.007
	1.39	0.016	0.017
	0.184	0.384	0.033
	0.049	0.123	0.051
	0.06	1.174	0.024
	0.195	0.556	0.006
	0.01	0.353	0.01
	0.123	0.067	0.351
	0.116	0.275	0.416
	0.04	1.022	0.05
	0.102	0.732	0.059
	0.04	0.184	0.017
	0.013	0.492	0.238
	0.043	0.187	0.014
	0.029	1.812	0.239
	0.102	0.175	0.073
	0.241	0.589	0.391
	0.023	0.108	0.424
	0.964	0.546	0.2
	0.009	1.02	0.053
	0.283	0.724	0.354
	0.007	0.059	0.386
	0.08	0.305	0.04
	1.285	0.472	0.28
	0.323	0.143	0.782
	0.142	0.054	1.371
	0.011	0.763	0.082
	0.014	0.772	0.02
	0.125	0.365	0.32
	0.251	0.004	0.182
	0.106	0.37	0.027
	0.025	0.195	0.289
	0.282	0.483	0.315
	0.004	0.572	0.202
	0.041	0.004	0.58
	1.063	0.259	0.577
	0.043	0.087	0.046
	0.065	0.039	0.02
	0.23	0.208	0.138
	0.041	0.207	0.19
	0.035	0.213	0.219
	0.146	0.583	0.095
	0.187	1.651	0.092
	0.005	1.69	0.439
	0.05	0.013	0.034
	0.124	0.36	0.081
	0.003	0.575	0.176
	0.014	0.011	0.093
	0.005	0.016	0.007
	0.025	0.009	0.368
	0.013	0.04	0.022
	0.069	0.025	0.162
	0.006	0.122	0.084
	0.051	0.699	0.062
	0.006	0.637	0.271
	0.006	0.129	0.053
	0.02	0.216	0.017
	0.047	0.018	0.228
	0.028	0.277	0.141
	0.011	0.005	0.031
	0.004	1.794	0.029
	0.011	0.303	0.111
	0.021	0.005	0.008
	0.025	0.057	0.005
	0.004	0.517	0.031
	0.157	0.712	0.132
	0.064	0.022	0.06
	0.142	0.034	0.02
	0.068	2.959	0.005
	0.442	0.55	0.117
	0.103	0.137	0.022
	0.242	0.009	0.065
	0.062	0.231	0.048
	0.034	0.022	0.269
	0.379	0.006	0.033
	0.171	0.058	0.049
	0.392	0.01	0.15
	0.107	0.01	0.063
	0.068	0.159	0.064
	0.061	0.253	0.056
	0.078	0.609	0.038
	0.018	0.014	0.016
	2.09	0.095	0.005
	0.172	0.074	0.022
	0.057	0.014	0.026
	0.714	0.57	0.018
	0.069	0.071	0.019
	1.756	0.103	0.043
	0.824	0.287	0.158
	0.28	0.339	0.087
	0.06	0.025	0.004
	0.036	0.287	0.006
	0.265	0.094	0.008
	0.114	0.005	0.165
	0.072	0.191	1.079
	0.024	0.156	0.018
	0.256	0.363	0.013
	0.062	0.064	0.005
	0.192	0.606	0.007
	0.117	0.063	0.144
	0.059	0.312	0.826
	0.045	0.114	0.034
	1.914	0.228	0.027
	2.464	0.348	0.003
	0.362	0.007	0.09
	0.11	0.9	0.02
	0.072	0.043	0.28
	0.072	0.007	0.088
	0.061	0.007	0.161
	0.013	0.979	0.005
	0.067	0.205	0.022
	0.033	0.13	0.004
	0.167	0.168	0.021
	0.126	0.304	0.085
	0.03	0.028	0.019
	0.076	0.068	0.009
	0.495	0.821	0.041
	0.185	0.095	0.004
	0.268	1.756	0.02
	0.3	2.16	0.01
	0.058	0.423	0.069
	0.04	0.184	0.018
	0.109	1.741	0.054
	0.193	0.358	0.042
	0.236	0.12	0.01
	0.006	0.143	0.105
	0.086	0.016	0.05
	0.057	0.027	0.092
	0.253	0.013	0.005
	0.04	0.006	0.051
	0.379	0.437	2.844
	0.387	0.168	0.069
	0.071	0.252	0.04
	0.209	0.252	0.08
	0.095	0.005	0.015
	0.289	0.58	0.726
	0.06	0.295	0.017
	0.049	0.005	0.01
	1.826	1.112	0.076
	0.058	0.932	0.038
	0.29	0.527	0.132
	0.177	0.442	0.336
	0.019	0.219	1.496
	0.054	0.491	0.035
	0.297	0.105	0.009
	0.04	0.91	0.008
	0.233	0.03	0.231
	0.086	0.017	0.654
	0.067	1.099	0.486
	0.007	0.007	0.015
	0.049	0.116	0.058
	0.061	0.032	0.496
	0.015	0.235	0.211
	2.325	0.419	0.023
	0.014	1.126	0.032
	0.012	0.745	0.061
	0.03	0.13	0.055
	0.139	0.017	0.039
	0.102	0.291	0.01
	0.073	0.218	0.003
	0.007	0.449	0.018
	0.04	0.1	0.009
	0.158	1.533	0.764
	0.025	0.644	0.01
	0.158	0.613	0.022
	0.269	0.831	0.054
	0.05	0.009	0.011
	0.084	0.074	0.728
	0.109	0.376	0.109
	0.264	0.206	0.307
	0.288	0.355	0.004
	0.232	0.029	0.008
	0.016	0.007	0.017
	0.027	0.366	0.057
	0.217	0.748	0.026
	0.098	0.006	0.006
	0.06	0.005	6.43
	7.974	0.005	0.045
	6.683	0.949	6.185
	0.117	0.202	0.031
	0.262	0.206	0.031
	0.177	0.019	0.01
	0.306	0.06	0.322
	0.017	0.036	0.122
	0.004	0.02	0.994
	0.016	0.605	0.055
	0.008	0.165	0.054
	0.014	0.597	0.105
	0.1	0.021	0.039
	0.014	0.06	0.035
	0.129	0.004	0.004
	0.102	0.055	0.083
	0.676	0.554	0.058
	0.1	0.179	0.087
	0.055	0.013	0.01
	0.028	0.386	0.029
	0.005	0.176	0.098
	0.414	0.114	0.006
	2.265	0.04	0.064
	0.165	0.004	0.134
	0.057	0.006	0.077
	0.34	2.304	0.03
	0.163	0.329	1.569
	0.275	0.209	0.085
	0.213	0.382	1.309
	0.336	0.01	0.023
	0.079	0.006	0.013
	0.24	0.048	0.335
	0.012	0.166	0.084
	0.126	0.242	0.312
	0.275	0.088	0.135
	0.092	0.006	0.104
	0.058	0.017	0.315
	0.085	0.012	0.382
	0.113	0.159
	0.143	0.005
	0.014	0.144
	0.017	0.462
	0.012	0.537
	0.064	0.268
	0.076	0.045
	0.287	0.187
	0.008	0.018
	0.2	0.111
	0.045	0.04
	0.026	0.113
	0.177	0.01
	0.011	0.299
	0.029	1.774
	0.006	0.012
	0.049	0.004
	0.082	0.208
	0.018	0.099
	0.032	0.004
	0.081	0.161
	0.129	0.01
	0.073	0.008
	0.148	0.26
	0.471	0.284
	0.023	0.009
	0.004	0.146
	0.581	0.198
	0.568	0.088
	0.238	0.023
	0.067	0.565
	0.03	0.06
	0.117	0.15
	0.164	0.487
	0.274	0.309
	0.005	0.301
	0.009	0.239
	0.506	0.371
	0.16	0.365
	0.07	0.029
	0.004	0.682
	0.014	0.006
	0.427	0.007
	0.093	0.21
	0.008	0.147
	0.038	0.769
	0.474	0.135
	0.005	0.233
	0.024	0.182
	0.125	0.252
	0.011	0.26
	0.005	0.061
	0.009	0.119
	0.11	0.344
	0.079	0.196
	0.088	0.007
	0.113	0.316
	0.02	0.004
	0.055	0.029
	0.342	0.025
	0.136	0.018
	0.025	0.008
	0.02	0.137
	0.09	0.032
	0.236	0.028
	0.053	0.235
	0.2	0.272
	0.042	0.149
	0.434	0.011
	0.563	0.191
	0.009	0.016
	0.034	0.187
	0.113	0.247
	0.03	0.004
	0.039	0.007
	0.047	0.044
	0.217	0.005
	0.011	0.003
	0.065	0.006
	0.008	0.009
	0.003	0.012
	0.008	0.009
	0.403	0.302
	0.16	0.356
	0.142	0.014
	0.02	0.007
	0.007	0.502
	0.024	0.021
	0.082	0.008
	0.006	0.044
	0.011	0.168
	0.044	0.007
	0.062	0.12
	0.085	0.056
	0.041	0.135
	0.07	0.101
	0.081	0.004
	0.043	0.009
	0.013	0.05
	0.094	0.027
	0.004	0.004
	0.03	0.062
	0.044	0.016
	0.12	0.091
	0.084	0.012
	0.068	0.321
	0.057	0.017
	0.02	0.084
	0.043	0.116
	0.143	0.282
	0.004	0.014
	0.032	0.037
	0.095	0.004
	0.031	0.389
	0.119	0.176
	0.456	0.286
	0.01	0.045
	0.07	0.013
	0.039	0.145
	0.004	0.077
	0.021	0.241
	0.025	0.008
	0.397	0.053
	0.118	0.828
	0.346	0.039
	0.032	0.232
	0.373	0.004
	0.008	0.27
	0.003	0.135
	0.022	0.407
	0.007	0.06
	0.04	0.059
	0.147	0.331
	0.016	0.216
	0.077	0.005
	0.024	0.031
	0.071	0.082
	0.014	0.006
	0.026	0.009
	0.096	0.046
	0.279	0.003
	0.057	0.149
	0.022	0.055
	0.12	0.005
	0.047	0.463
	0.875	0.16
	0.187	0.188
	0.009	0.008
	0.197	0.004
	0.097	0.58
	0.108	0.4
	0.037	0.222
	0.07	0.04
	0.035	0.245
	0.019	0.09
	0.031	0.244
	0.687	0.203
	0.162	0.009
	0.009	0.031
	0.051	0.401
	0.116	0.755
	0.021	0.004
	0.021	0.105
	0.093	0.004
	0.156	0.358
	0.007	0.197
	0.007	0.205
	0.015	0.011
	0.712	0.123
	0.009	0.204
	0.019	0.004
	0.09	0.024
	0.118	0.004
	0.037	0.012
	0.015	0.006
	0.351	0.044
	0.052	0.02
	0.134	0.034
	0.065	0.047
	0.021	0.099
	0.023	0.034
	0.016	0.034
	0.014	0.009
	0.099	0.015
	0.02	0.119
	0.018	0.005
	2.607	0.249
	0.005	0.016
	0.048	0.004
	0.014	0.118
	0.025	0.192
	0.047	0.022
	0.016	0.039
	0.163	0.045
	0.354	0.013
	0.016	0.051
	0.005	0.004
	0.006	0.067
	0.004	0.003
	0.149	0.038
	0.004	0.058
	0.009	0.022
	0.011	0.021
	0.033	0.01
	0.094	0.016
	0.023	0.664
	0.692	0.162
	0.287	0.234
	0.059	0.073
	0.007	0.004
	0.054	0.033
	0.043	0.004
	0.069	0.521
	0.007	1.884
	1.731	0.825
	0.104	0.645
	0.033	0.007
	0.01	0.016
	0.013	0.004
	0.035	0.015
	0.025	0.01
	2.502	0.027
	1.947	0.162
	0.004	0.2
	0.009	0.21
	0.034	0.323
	0.023	0.016
	0.063	0.009
	0.055	0.603
	0.117	0.537
	0.027	0.019
	0.052	0.004
	0.071	0.285
	0.006	0.005
	0.005	0.547
	0.028	0.25
	0.083	0.052
	0.072	0.009
	0.004	0.192
	0.017	0.079
	0.179	0.006
	0.01	0.004
	0.265	0.007
	0.781	0.198
	0.013	0.012
	0.078	0.149
	0.235	0.005
	0.009	0.052
	0.018	0.137
	0.017	0.054
	0.168	0.21
	0.025	1.323
	0.212	0.328
	0.011	0.012
	1.315	0.01
	0.083	0.008
	0.007	0.142
	0.296	0.349
	0.131	0.007
	0.037	0.017
	0.02	0.045
	0.004	0.005
	0.278	0.281
	0.017	0.976
	0.099	0.019
	0.132	0.008
	0.027	0.007
	0.01	0.017
	0.009	0.005
	0.007	0.025
	0.16	0.008
	0.008	0.048
	0.027	0.005
	0.014	0.005
	0.113	0.045
	0.014	0.436
	0.01	0.231
	2.091	0.045
	0.025	0.009
	0.081	0.004
	0.023	0.004
	0.007	0.194
	0.142	0.004
	0.059	0.005
	0.105	0.003
	0.013	1.035
	0.009	0.136
	0.011	0.166
	0.087	0.026
	0.036	0.131
	0.108	0.039
	0.04	0.007
	0.014	1.612
	0.037	0.099
	0.829	0.033
	0.078	0.006
	0.259	0.004
	0.081	0.035
	6.397	0.018
	0.004	0.003
	0.164	0.005
	0.074	0.057
	1.175	0.008
	0.012	0.749
	0.112	0.019
	0.033	0.005
	1.798	2.138
	0.12	0.008
	0.199	0.601
	0.033	0.004
	0.006	0.003
	0.306	0.014
	0.017	0.024
	1.036	0.238
	1.838	0.23
	0.025	0.066
	0.144	0.038
	0.027	0.009
	0.199	0.007
	0.009	0.171
	0.008	0.004
	0.008	0.578
	4.324	0.109
	0.005	0.228
	0.008	0.004
	0.04	0.458
	0.11	0.036
	0.131	0.232
	0.102	0.008
	0.171	0.072
	0.101	0.086
	0.089	0.104
	0.209	0.006
	0.008	0.295
	0.04	0.024
	0.011	0.003
	0.051	0.101
	0.011	0.076
	1.469	1.583
	0.119	0.279
	0.003	0.037
	0.085	0.2
	0.035	0.201
	0.01	0.206
	0.013	0.07
	0.034	0.016
	0.01	0.007
	0.007	0.011
	0.04	0.251
	0.004	1.251
	0.038	0.009
	0.031	0.983
	0.02	0.374
	0.086	1.011
	0.739	0.955
	0.01	0.337
	0.035	0.091
	0.014	1.225
	4.004	0.098
	0.934	0.863
	0.009	0.094
	0.015	0.066
	0.047	0.413
	0.368	0.87
	0.004	0.076
	0.018	0.105
	0.051	0.991
	0.025	0.694
	2.74	0.296
	0.019	1.094
	0.107	0.01
	0.074	0.224
	4.669	0.352
	0.063	0.242
	0.301	1.037
	0.006	0.005
	0.029	0.086
	0.07	1.102
	0.049	0.353
	0.007	0.446
	0.138	0.003
	0.075	0.707
	0.072	0.078
	0.006	0.111
	0.558	0.536
	0.113	0.114
	0.074	0.512
	0.062	1.349
	0.172	0.325
	0.057	0.026
	0.146	0.041
	0.003	0.128
	0.119	0.821
	0.008	1.216
	1.127	0.006
	0.025	0.217
	0.007	0.118
	0.012	0.013
	0.009	3.731
	0.032	0.074
	0.012	0.292
	0.045	0.293
	0.012	0.02
	0.354	0.047
	0.386	0.128
	0.25	0.889
	0.007	0.013
	0.22	0.876
	6.987	0.471
	0.117	0.134
	0.054	0.21
	0.879	0.141
	0.006	0.019
	0.086	0.085
	0.175	0.116
	0.253	0.028
	0.008	0.054
	1.024	0.039
	1.993	0.03
	0.076	0.14
	0.452	0.037
	0.378	0.012
	0.006	0.049
	0.163	0.004
	0.085	0.849
	2.047	0.022
	0.028	0.102
	0.067	0.01
	0.301	0.143
	0.135	0.172
	0.565	0.069
	0.128	0.288
	0.007	0.267
	0.096	0.36
	0.599	0.155
	0.468	0.783
	0.021	0.074
	0.008	0.2
	0.913	0.06
	0.007	0.013
	0.048	0.045
	0.04	0.047
	0.069	0.068
	0.044	0.157
	0.009	0.145
	0.005	0.008
	0.097	0.278
	0.024	0.202
	0.025	0.389
	0.025	0.209
	0.038	1.078
	0.011	0.015
	0.025	0.195
	0.629	0.01
	0.053	0.24
	0.621	0.241
	0.006	0.506
	0.008	0.762
	0.018	0.007
	0.004	0.01
	0.045	0.017
	0.125	0.061
	0.007	0.612
	0.113	0.01
	0.004	0.146
	0.008	0.419
	0.008	0.018
	0.212	0.151
	0.332	0.083
	0.15	0.118
	0.013	0.006
	0.016	0.027
	0.027	0.016
	0.095	0.032
	0.092	0.013
	0.01	2.444
	0.035	0.246
	0.01	0.052
	0.119	0.032
	0.357	0.126
	0.009	0.324
	0.056	0.046
	0.449	0.033
	0.074	0.23
	0.005	0.105
	0.051	20.506
	0.034	0.205
	0.051	0.005
	0.041	0.227
	0.083	0.107
	1.198	0.232
	0.031	0.35
	0.022	0.014
	0.311	0.862
	0.21	0.045
	0.078	0.121
	0.14	0.271
	0.705	0.673
	0.009	0.321
	0.035	0.519
	0.057	0.082
	0.151	0.014
	0.077	0.133
	0.187	0.096
	0.073	0.148
	0.131	0.171
	0.133	0.007
	0.027	0.167
	0.243	0.024
	0.105	0.034
	0.092	0.099
	0.03	0.24
	0.048	0.095
	2.476	0.043
	0.004	0.258
	0.094	0.076
	0.028	0.037
	0.038	0.095
	0.031	0.006
	0.357	0.711
	0.004	0.217
	0.018	0.361
	0.05	0.297
	0.044	0.176
	0.173	0.015
	0.018	0.03
	0.844	0.023
	0.013	0.003
	0.04	0.035
	0.185	0.155
	0.006	0.073
	0.045	0.248
	0.014	0.019
	0.05	0.139
	0.048	0.12
	0.02	0.162
	0.075	0.186
	0.226	0.011
	0.038	0.105
	0.024	0.09
	0.013	0.08
	0.04	0.004
	0.075	0.082
	0.063	0.047
	0.007	0.076
	0.311	0.193
	0.048	0.142
	0.021	0.047
	0.035	0.139
	0.082	0.005
	1.298	0.009
	0.036	0.178
	0.024	0.04
	0.033	0.151
	0.04	0.17
	0.013	0.39
	0.021	0.358
	0.344	0.41
	0.049	0.004
	0.193	0.143
	0.004	0.012
	0.057	0.125
	0.015	0.12
	0.061	0.003
	0.024	0.135
	0.305	0.021
	0.019	0.35
	0.02	0.066
	0.013	0.126
	0.008	0.045
	0.011	0.594
	0.004	0.124
	0.004	0.052
	0.004	0.01
	0.006	0.004
	0.039	0.01
	0.071	0.005
	0.03	0.057
	0.008	0.099
	0.008	0.007
	0.548	0.013
	0.021	0.013
	0.409	0.406
	1.376	0.004
	0.503	0.134
	0.385	0.013
	0.008	0.122
	0.113	0.004
	3.175	0.155
	2.169	0.155
	0.878	0.205
	0.245	0.098
	0.218	0.054
	1.619	0.071
	0.071	0.01
	0.189	0.025
	0.016	0.111
	0.041	0.27
	0.414	0.169
	0.374	0.123
	0.118	0.099
	0.203	0.036
	0.08	0.259
	0.003	0.431
	1.212	0.306
	0.115	0.182
	0.32	0.615
	0.005	0.01
	0.004	0.024
	0.199	0.007
	0.404	0.007
	0.063	0.004
	0.143	0.087
	0.097	0.042
	0.014	0.014
	0.068	0.127
	0.167	0.005
	0.884	0.097
	0.085	0.019
	0.079	0.043
	0.265	0.007
	0.143	0.419
	1.062	0.01
	0.195	0.021
	0.572	0.004
	0.205	0.012
	0.447	0.09
	0.13	0.045
	0.358	0.035
	0.138	0.472
	0.504	0.006
	0.852	0.063
	0.961	0.144
	0.474	0.056
	0.438	0.05
	0.372	0.01
	0.363	0.009
	0.211	0.025
	1.309	0.298
	0.018	0.057
	0.55	0.014
	0.126	0.005
	0.916	0.007
	0.052	0.071
	0.005	0.032
	0.365	0.003
	0.11	0.019
	0.194	0.006
	0.324	0.008
	1.176	0.003
	0.017	0.143
	0.176	0.006
	0.031	0.007
	1.2	0.012
	0.034	0.059
	0.159	0.044
	0.012	0.007
	0.114	0.055
	0.195	0.155
	0.023	0.45
	0.003	0.037
	0.057	0.393
	0.091	0.052
	0.011	0.5
	0.176	0.623
	0.238	0.194
	0.284	0.032
	0.295	0.148
	0.008	0.201
	0.024	0.171
	0.018	0.775
	0.042	0.178
	0.021	0.155
	3.342	0.118
	0.38	0.043
	0.004	0.277
	0.311	0.168
	0.064	0.448
	0.093	0.37
	0.003	0.014
	0.43	0.157
	0.036	0.045
	0.272	0.355
	0.213	0.086
	0.483	0.056
	0.003	0.126
	0.111	0.198
	0.82	0.677
	0.116	0.143
	1.712	0.019
	0.038	0.547
	0.318	0.09
	0.963	0.386
	0.325	0.063
	0.439	0.145
	0.086	0.012
	0.257	0.019
	0.38	0.029
	0.02	0.152
	0.011	0.112
	0.322	1.612
	0.009	0.792
	0.004	0.926
	0.038	0.015
	0.221	0.017
	0.004	0.201
	0.01	0.182
	0.064	0.031
	0.007	0.29
	0.068	0.065
	0.386	0.012
	0.063	0.015
	0.543	1.351
	0.076	0.007
	0.128	0.354
	0.178	0.059
	0.046	0.026
	0.018	0.158
	0.1	0.142
	0.052	0.554
	0.025	0.287
	0.322	0.332
	0.137	0.554
	0.23	0.261
	0.144	0.067
	0.313	0.112
	0.083	0.429
	0.337	0.333
	0.271	0.018
	0.016	0.075
	0.603	0.124
	1.121	0.24
	0.084	0.291
	0.249	0.402
	0.443	0.39
	0.031	0.189
	0.405	0.011
	0.222	0.29
	0.234	0.042
	0.129	0.018
	0.27	1.953
	0.268	0.01
	0.073	0.046
	0.423	0.262
	0.647	0.406
	0.128	0.072
	0.015	0.193
	0.134	0.063
	0.064	0.307
	0.223	0.051
	0.063	0.111
	0.015	0.075
	0.039	0.209
	0.319	0.213
	0.275	0.072
	0.088	0.017
	0.524	0.113
	0.013	0.163
	0.049	0.256
	0.029	0.453
	0.048	0.347
	0.019	0.007
	0.087	0.21
	0.119	0.008
	0.309	0.103
	0.096	0.165
	0.007	0.036
	0.274	0.313
	0.492	0.368
	0.835	0.076
	0.03	0.6
	0.476	0.153
	0.058	0.005
	0.172	0.092
	0.905	0.113
	1.969	0.054
	0.036	0.011
	0.687	0.004
	0.107	0.163
	0.192	0.012
	1.375	0.033
	0.058	0.014
	0.105	0.309
	0.029	0.529
	0.1	0.404
	0.047	0.351
	0.023	0.117
	0.036	0.026
	2.383	0.273
	0.034	0.186
	0.164	0.036
	0.018	0.235
	0.026	0.346
	0.035	0.09
	0.231	0.096
	0.101	0.113
	0.578	0.034
	0.573	0.064
	0.23	0.034
	0.117	0.106
	0.09	0.007
	0.701	0.012
	0.123	0.012
	0.423	0.006
	0.114	0.021
	0.162	0.198
	0.006	0.151
	0.402	0.48
	0.015	0.632
	0.198	1.576
	0.102	0.041
	0.122	0.011
	0.131	0.054
	0.516	0.037
	0.06	0.171
	0.203	0.784
	0.099	0.191
	0.374	1.324
	0.063	0.003
	0.014	0.01
	0.362	0.095
	0.073	0.025
	0.485	0.208
	0.006	0.202
	0.109	0.335
	0.007	0.005
	0.005	0.091
	0.176	0.039
	0.067	0.052
	0.013	2.843
	0.005	0.039
	0.012	0.008
	0.003	0.213
	0.012	0.04
	0.039	0.005
	0.036	0.118
	0.014	0.114
	0.004	0.234
	0.048	0.037
	0.004	0.181
	0.004	0.003
	0.01	0.092
	0.047	1.358
	0.007	0.005
	0.035	0.109
	0.124	0.06
	0.459	0.186
	0.042	0.092
	0.004	0.271
	0.482	0.01
	0.015	0.141
	0.013	0.062
	0.07	0.034
	0.016	0.148
	0.032	0.627
	0.734	0.039
	0.446	0.028
	0.071	0.92
	0.121	0.529
	0.005	0.1
	0.103	0.047
	0.115	0.053
	0.051	0.035
	0.08	0.702
	0.138	0.037
	0.053	0.149
	0.602	0.522
	1.821	0.237
	0.008	0.007
	0.468	0.202
	0.071	0.204
	0.1	0.016
	1.752	0.598
	0.009	0.042
	0.003	0.561
	0.014	0.008
	0.27	0.216
	0.463	0.003
	0.011	0.011
	0.078	0.212
	0.034	0.045
	0.031	0.386
	0.037	0.038
	0.31	0.237
	0.181	0.406
	0.078	0.068
	0.043	0.019
	0.207	0.056
	0.159	0.344
	0.046	0.524
	0.087	0.005
	0.003	0.018
	0.026	0.01
	0.02	0.545
	0.026	0.088
	0.38	0.087
	0.066	0.108
	0.012	0.079
	0.036	0.327
	0.236	0.17
	0.244	0.092
	0.188	0.006
	0.216	0.156
	0.097	0.059
	0.007	0.388
	1.293	0.103
	0.026	0.181
	0.036	0.005
	0.004	0.004
	0.09	0.009
	0.302	0.009
	0.086	0.004
	0.074	0.007
	0.582	0.004
	0.081	0.007
	0.127	0.025
	0.054	0.131
	0.068	0.359
	0.087	0.054
	0.099	0.102
	0.44	0.02
	0.089	0.009
	0.006	0.005
	0.714	0.071
	0.13	0.193
	0.425	0.006
	0.159	0.022
	0.109	0.044
	0.004	0.029
	0.008	0.003
	2.725	0.028
	0.059	0.005
	0.01	0.007
	0.142	0.004
	0.096	0.006
	0.359	0.114
	0.138	0.039
	0.129	0.005
	0.023	0.007
	0.528	0.129
	0.187	0.004
	0.01	0.171
	0.138	0.005
	0.273	0.005
	0.093	0.074
	0.233	0.004
	0.129	0.241
	0.021	0.034
	0.632	0.579
	0.193	0.01
[truncated: 1,168 more rows]

## Sheet: Figure 3
Figure 3a % Fat Mass
	Mc3r+/+	Mc3rTB/TB	Mc3rHep/Hep
	25.2	44.8	34.5
	31.4	32.9	37.7
	19.1	38.7	25.7
	18.6	45.8	23.4
	19.6	42.1	37.1
	20	41.9	41.1
	29.8	50.3	36.3
	16.5	42.9	33
	15.2	46.8	28.4
	16.9	43.6	23.2
		42.6
		41
		44.8
		34.3
Figure 3b % Lean Mass
	Mc3r+/+	Mc3rTB/TB	Mc3rHep/Hep
	75.57	55.56	66.967
	68.5237	67.58	64.3678
	79.2115	62.26	75.5396
	81.3953	55.38	77.4704
	80.7087	59.71	63.6126
	80.3279	59.31	58.3756
	70.29	52.21	65.6338
	82.7839	57.78	67.3239
	84.9785	54.3	71.5596
	83.13	57.07	72.7891
		58.59
		59.43
		55.27
		64.59
Figure 3c Fasting Serum Insulin (ng/mL)
	Mc3r+/+	Mc3rTB/TB	Mc3rHep/Hep
	1.15077	15.533	1.95646
	0.890888	4.643	4.50026
	0.830523	15.572	1.75951
	0.501737	14.196	1.83988
	1.31162	4.738	12.3953
	1.11586	5.615	5.96887
	0.367013	4.066	3.07994
Figure 3d Fasting Glucose (mg/dL)
	Mc3r+/+	Mc3rTB/TB	Mc3rHep/Hep
	84	166	108
	157	150	75
	87	149	72
	105	123	109
	93	137	110
	113	146	143
	92
Figure 3e Insulin tolerance test Glucose (mg/dL)
	Mins	Mc3r+/+							Mc3rTB/TB							Mc3rHep/Hep
	0	157	130	147	163	171	138	173	220	174	182	234	234	206	232	180	174	225	125	173	155
	30	30	37	38	72	88	40	90	123	145	150	141	156	120	76	67	97	144	79	107	141
	60	39	38	26	66	85	55	68	125	112	166	146	133	106	98	53	33	95	74	106	131
	90	46	46	46	68	77	73	65	144	144	136	203	137	97	122	38	52	108	70	107	116
	120	44	43	52	74	72	62	76	146	162	160	209	150	98	147	54	53	148	81	103	104
Figure 3f ITT AUC
	Mc3r+/+	Mc3rTB/TB	Mc3rHep/Hep
	6465	17250	14565
	6225	17070	8250
	6285	18690	8865
	9735	21345	16005
	11145	18540	9780
	8040	14250	13740
	10425		15525
Figure 3g Glucose tolerance test
	Glucose tolerance test (mg/dL)
	Mins	Mc3r+/+							Mc3rTB/TB							Mc3rHep/Hep
	0	84	157	87	105	93	113	92	166	150	149	123	137	146	72	110	117	122	101	88
	30	322	424	508	359	400	272	425	488	511	600	568	498	446	318	492	375	456	270	332
	60	166	290	326	297	316	185	231	380	359	392	400	519	477	193	371	309	361	217	336
	90	83	142	174	204	233	156	155	338	299	319	313	540	491	162	268	208	242	196	247
	120	83	106	159	173	167	132	142	268	234	223	235	493	383	146	212	150	177	174	172
	Glucose tolerance test (% Change in Glucose)
	Mins	Mc3r+/+							Mc3rTB/TB						Mc3rHep/Hep
	0	100	100	100	100	100	100	100	100	100	100	100	100	100	100	100	100	100	100	100
	30	383.333	270.064	583.908	341.905	430.108	240.708	461.957	293.976	340.667	402.685	461.789	363.504	305.479	441.667	447.273	320.513	373.77	267.327	377.273
	60	197.619	184.713	374.713	282.857	339.785	163.717	251.087	228.916	239.333	263.087	325.203	378.832	326.712	268.056	337.273	264.103	295.902	214.851	381.818
	90	98.8095	90.4459	200	194.286	250.538	138.053	168.478	203.614	199.333	214.094	254.472	394.161	336.301	225	243.636	177.778	198.361	194.059	280.682
	120	98.8095	67.5159	182.759	164.762	179.57	116.814	154.348	161.446	156	149.664	191.057	359.854	262.329	202.778	192.727	128.205	145.082	172.277	195.455
Figure 3h GTT AUC (Glucose (mg/dL)∙ 120 min)
	Mc3r+/+	Mc3rTB/TB	Mc3rHep/Hep
	19635	42690	23460
	29625	40830	38760
	33930	44910	30765
	29970	43800	36255
	32370	56160	24615
	22065	50355	31350
	27840
Figure 3i Male Body Weight Curve (g)
	Weeks	Mc3r+/+								Mc3rTB/TB										Mc3rHep/Hep
	8	20.9	18.9	23.4	25.5	27.3	19.9	17.7	19.1	21.175	20.8	28	26.3	27.1	23.1	21.1	23.8	23.8	22	23.3	21.8	21.4	19.5	22.2	24.1
	10	20.8	22	23.7	27.8	28.3	21.5	18.5	20.6	23.925	24.2	33	27.7	29.1	27.1	23	27.1	26.2	24.6	25.2	23.2	21.1	20.9	24.8	27.8
	12	22.8	21.9	25.3	29.2	29.8	23.2	19.2	22.2	24	25.4	36.1	30.8	32.2	29.6	25	29.4	29.2	26.9	28	25.7	22.1	21.3	27.7	31.1
	14	23.7	23.3	27.1	28.4	31.6	24.2	20	22.8	26.6	27.2	38	32.7	36.4	31.4	26.6	30.4	28.9	27.9	29.65	28.2	23.7	22.6	29.9	32.4
	16	24.6	23.5	27.7	28.6	34.7	24.3	19.9	22.4	27.1	29.55	41.4	35.8	38	34	29.4	32.7	32.9	29.15	30.4	30.7	25	23.2	32.6	34.6
	18	25.8	24.9	29.9	31.7	35	26.4	22.5	24.6	30	31.65	41	37.3	39.1	36.1	32.5	35.9	35.6	31.7	31.4	31.2	25.5	24	34.1	36.9
	20	25.9	25.35	30	32.5	36.3	27	22.9	25.2	32.2	33.1	44	38.4	41.3	39.1	35.2	39.7	39.4	34.5	32.7	33	27.4	24.7	36.6	38.5
	22	25.8	25.4	30.5	34	36.6	27.3	23.3	24.9	32.7	33.3	45.5	41.2	43.5	40.8	37.9	40.9	41.7	35.9	33.3	34.5	27.8	25.3	38.2	39.4
Figure 3j Female Body Weight Curve (g)
	Weeks	Mc3r+/+														Mc3rTB/TB									Mc3rHep/Hep
	8	20.9	19.7	20.1	16.3	19.8	18.5	18.5	19.8	18.7	19.05	18.3	16.8	16.8	16.1	18	21.1	21.8	19.9	18.1	17.6	20.4	20.6	18.7	20.5	15.2	15.4	19.2	17.6	17.5	18	18.6
	10	20.6	20.8	20.8	19.5	20.4	19.65	19.3	19.65	18.55	19.1	19	17.8	18	17.3	18.8	21.4	23.2	20.6	19.2	18.7	21.1	22.9	19.3	22.3	17.3	15.7	20.5	19.2	20.3	20.4	21.6
	12	21.9	20.8	22.1	19.9	21.3	19.1	19.2	20.1	19.6	19.8	22.1	18.9	19	19.6	20.4	22	23.2	23.3	19.8	21.6	22.2	24.9	18.9	22.5	18	16.9	21.4	20.9	22.7	21.4	22.7
	14	22	21.4	21.5	19.2	21.5	20.1	20.6	21	19.4	20	20.9	20.2	19.6	19.4	20.1	23.3	23.9	26.6	21	22.6	24.2	26.4	19.35	25.3	18.6	17.5	21.7	21.8	24	22.8	24
	16	22.9	21.4	24.5	20.2	21.8	21	21	22.6	20.2	20.7	21.3	20.1	20.4	19.2	21.6	24.6	28.5	28.9	23.9	25.2	27.2	29.3	19.5	25.4	19.8	18.4	21.4	22.6	23.3	25.9	25.9
	18	23	21.9	25.2	20.4	22.8	21.1	22.4	22.9	21.4	20.7	21.5	20.5	20.2	19.9	22	24.7	32.2	32	25.3	28.3	30.2	32.3	20.6	27.2	21	18.3	21.7	23.6	25.9	27.55	27.2
	20	23.4	22.1	24.8	21	23	21.4	23	24.7	21.5	21.1	22.3	20.8	20.4	20.4	21.5	25.1	32.8	32.8	26.6	29.4	31.9	34.3	21.2	29.1	21.8	19.1	22.5	25	28.7	29.3	30.1
	22	24.1	22.6		20.2	23.1	21.3	21.7	25.5	20.7	20.9	21.3	20.4	21	20.1	23	27.3	34.8	34.7	28.2	30.1	34.3	35.3	21.6	31.3	21.8	20	23.7	24.9	29.5	31.4	31.6

## Sheet: Figure 4
Figure 4c Liver TG levels (% change)
	Mc3r+/+	Mc3rTB/TB	Mc3rHep/Hep
	41.9426	592.604	280.544
	61.485	427.305	365.511
	76.9335	723.916	255.827
	24.5631	611.142	229.565
	121.734	376.325	246.558
	73.0714	562.57	169.315
	239.915	377.87	75.0797
	160.355	828.966
Figure 4d Liver weight (g)
	Mc3r+/+	Mc3rTB/TB	Mc3rHep/Hep
	1.3	2.5	1.5
	1.2	1.8	1.4
	1.4	1.8	1.2
	1.9	1.7	1.8
	1.3	1.5	1.3
	1.3	1.5	1.4
	1.4	1.9	1.5
	1.25	1.4	1.5
	1.38	1.7	1.7
	1.15	2	1.2
	1.4	1.6	1.3
	1.5		1.4
	1.2		1.5
	1.6		1.4
	1.4		1.7
	1.6		1.4
	1.3		1.3
	1.2		1.4
	1.4		1.3
	1.8		1.1
	1.4		1
	1.3		1.1
	1.2		1.8
	1.4		2.2
	1.9
	1.25
	1.38
	1.15
	1.4
	1.3
	1.3
	1.4
	1.1
	1.1
	1
	0.8
Figure 4e eWAT weight (g)
	Mc3r+/+	Mc3rTB/TB	Mc3rHep/Hep
	0.3	1.7	1.7
	0.2	2.2	1.8
	0.5	2.2	0.8
	0.9	1.3	0.6
	0.4	2.3	1.2
	0.3	2.4	1.7
	0.3	2	1.9
	0.63	2.5	1.7
	0.56	2.2	1.5
	0.76	2.4	1.5
	0.9	2.4	1.1
	1.8	2	1.6
	2.4	2.9	1.7
	2	2.7	1.9
	2.3	1.9	2
	0.8		0.9
	1.3		1.4
	0.5		1.3
	0.3		1.1
	0.2		2.3
	0.5		2
	0.9		2.3
	0.63		2.1
	0.56		1.8
	0.76
	0.9
	0.4
	0.3
	0.3
	0.5
	0.7
	0.7
	0.4
Figure 4f Serum TG (mg/dL)
	Mc3r+/+	Mc3rTB/TB	Mc3rHep/Hep
	33.7	105.9	78.1
	77	79.2	92.6
	68.1	112.6	65.9
	57	97	50.3
	73.7	92.6	82.6
	44.8	131.4
		104.8
Figure 4g Serum Non‐esterified fatty acid (mM)
	Mc3r+/+	Mc3rTB/TB	Mc3rHep/Hep
	0.625636	2.65248	0.954188
	0.787598	1.8982	0.570106
	1.21333	2.84683	0.533087
	0.500694	1.36603	0.903286
	0.671911	0.653401	0.597871
	0.625636	0.940305	0.676539
		0.963443	1.55113
		0.787598	0.338732
		0.556224	0.440537
Figure 4h Serum Glycerol (mM)
	Mc3r+/+	Mc3rTB/TB	Mc3rHep/Hep
	0.4775	0.6458	0.6222
	0.6173	0.5786	0.4997
	0.4672	0.5686	0.5133
	0.5486	0.5124	0.509
	0.5536	0.5369	0.5073
	0.5124	0.5167	0.5192
		0.5394	0.531
		0.5769	0.4612
		0.5369	0.4835
Figure 4i Serum TC (mg/dL)
	Mc3r+/+	Mc3rTB/TB	Mc3rHep/Hep
	89.8	91.4	119.1
	79.1	107.5	98.3
	104.5	139.8	85.2
	84.5	181.4	78.3
	76	102.9	119.1
	92.9	163.7	110.6
		159.8
		139.1
		102.2
Figure 4j qPCR (Relative mRNA expression)
	Cd36	Mc3r+/+								Mc3rTB/TB									Mc3rHep/Hep
	Fed	1.10339	1.2088	0.004636	15.3713	4.39218	4.68207	6.15645	0.0831	11.8498	3.33939	6.84992	4.87783	15.8611	19.7862	3.73452	12.2176		0.366917	0.345919	0.934453	0.777015	8.31006	8.57433
	Fasted	4.32463	3.66645	3.5609	1.87684	9.36794	18.607	4.125		13.5715	15.4982	5.39221	43.2196	9.75482	42.908	21.5392	13.2576		16.8974	3.43072	7.68797	12.9792	0.595622	0.389278
	Cidec	Mc3r+/+								Mc3rTB/TB									Mc3rHep/Hep
	Fed	1.414	1.115	1.133	2.797	0.301	0.398	2.054	0.813	80.321	77.861	172.784	47.295	49.949	10.461	14.646	49.563		0.286	0.128	0.105	0.223	0.139	0.233
	Fasted	28.32	23.905	36.287	23.52	71.076	30.251	74.701		0.996	0.519	0.586	0.207	0.201	0.622	0.328	3.93		60.908	30.826	59.179	32.907	55.238	22.517
	Ppargc1a	Mc3r+/+								Mc3rTB/TB									Mc3rHep/Hep
	Fed	1.299	0.255	0.646	1.888	1.828	1.492	1.68	0.539	0.227	0.257	0.109	0.12	0.242	0.167	0.261	0.052		0.433	0.374	0.212	0.265	0.436	0.302
	Fasted	0.879	0.712	1.835	1.734	1.218	1.656	1.547		0.199	0.254	0.398	0.135	0.51	0.196	0.415	0.198		1.658	1.143	2.538	1.535	1.467	1.152
	Fasn	Mc3r+/+								Mc3rTB/TB									Mc3rHep/Hep
	Fed	0.947	0.686	1.117	1.987	1.028	0.645	1.049	0.998	1.427	2.255	1.122	1.406	1.304	1.103	0.646	1.318		1.019	0.943	1.401	1.066	0.74	0.62
	Fasted	1.04	0.947	0.921	0.706	0.94	0.856	1.236		2.009	2.652	2.994	3.299	0.714	0.412	2.428	0.547		2.241	0.43	0.616	1.595	1.501	0.057
	Lipe	Mc3r+/+								Mc3rTB/TB									Mc3rHep/Hep
	Fed	0.784	0.56	0.641	1.871	2.257	1.271	0.876	0.756	1.366	1.632	0.824	1.682	0.576	0.713	1.183	0.833		0.348	0.371	0.115	0.821	0.504	0.283
	Fasted	0.855	0.862	0.813	0.564	0.442	0.53	0.436		0.58	0.408	0.617	0.052	0.439	0.088	1.028	0.18		1.742	1.416	0.309	0.846	1.346	0.332

## Sheet: Figure 5
Figure 5b Daily energy intake (kcal) for light, dark, and total (24h) at 22 °C.
	Mc3r+/+(Light)	Mc3r TB/TB +(Light)	Mc3rHep/Hep (Light)		Mc3r+/+(Dark)	Mc3r TB/TB (Dark)	Mc3rHep/Hep (Dark)		Mc3r+/+ (24h)	Mc3r TB/TB (24h)	Mc3rHep/Hep (24h)
	1.98	0.61	1.16		11.77	5.19	7.11		13.76	6.07	8.27
	3.17	3.78	2.23		6.62	6.95	8.6		9.79	10.74	10.83
	2.44	1.1	0.67		8.97	8.54	6.41		11.41	9.64	7.08
	1.22	2.5	2.17		9.06	7.47	5.12		10.28	9.97	7.29
	2.9	2.5	1.37		9.7	7.02	4.64		12.6	9.52	6.01
	2.71	3.66	1.13		7.02	8.69	9.03		9.73	12.35	10.16
	2.5	2.75	1.37		8.24	6.37	8.91		10.89	9.12	10.28
	1.68	2.99	1.68		7.56	6.37	5.25		9.33	9.36	6.92
	2.2	0	0.46		7.02	11.44	6.01		9.21	11.44	6.47
	2.07	0.98	2.59		8.08	7.72	7.44		10.16	8.69	10.03
	3.75	3.05	0.98		8.69	7.11	9.18		12.44	10.16	10.16
	1.56	1.04	2.04		8.81	4.94	5.4		10.71	5.98	7.44
	1.62	2.26	3.51		10.61	5	6.31		12.23	7.26	9.82
	3.69	0.34	2.5		4.7	3.57	8.72		8.39	3.9	11.22
	1.22	3.81	0.55		6.59	6.1	8.33		8.05	9.91	8.88
	2.96	2.9	3.23		8.81	8.69	7.29		11.77	11.59	10.52
	1.8	3.78	1.62		9.55	6.1	5.12		11.35	9.88	6.74
	2.71	0.92	3.2		7.63	6.53	6.83		10.34	7.44	10.03
	0.3	0.52	1.25		10	3.2	5.43		10.31	3.72	6.68
	3.72	1.46	2.75		12.23	5.52	5.98		15.95	6.98	8.72
Figure 5c Daily energy intake (kcal) for light, dark, and total (24h) at 30°C
	Mc3r+/+(Light)	Mc3r TB/TB +(Light)	Mc3rHep/Hep (Light)		Mc3r+/+(Dark)	Mc3r TB/TB (Dark)	Mc3rHep/Hep (Dark)		Mc3r+/+ (24h)	Mc3r TB/TB (24h)	Mc3rHep/Hep (24h)
	0.46	2.5	1.4		9.09	4.73	5.8		9.55	7.23	7.2
	0	2.14	1.16		5.67	5.28	7.53		5.67	7.53	8.78
	1.62	5.55	2.35		6.98	4.27	6.98		8.6	9.82	9.33
	0.55	2.23	0.64		5.98	6.68	7.32		6.68	8.91	7.96
	2.87	2.99	3.08		8.14	6.19	4.85		11.01	9.18	7.93
	3.11	4.51	3.87		6.77	4.7	6.37		10.1	9.21	10.25
	2.44	4.03	2.5		6.31	5.49	5.64		8.75	9.52	8.39
	5.64	2.71	0.37		4.39	7.9	3.02		10.03	10.61	3.39
	1.95	0	2.1		7.84	7.05	5.95		9.79	7.05	8.05
	5.95	1.37	4.36		3.87	5.95	5.86		9.82	7.32	10.22
	3.54	2.44	3.36		6.71	3.29	7.41		10.25	5.73	10.77
	2.9	3.6	1.43		5.15	4.97	5.37		8.05	8.57	6.8
	0	2.47	3.2		6.71	4.73	3.87		6.71	7.2	7.08
	3.45	1.31	0.34		9.21	5.25	5.31		12.66	6.56	5.64
	2.29	4.09	0.24		5	5.09	6.47		7.29	9.18	6.71
	1.68	2.78	1.28		7.56	5.61	6.37		9.24	8.39	7.66
	2.14	3.45	1.77		7.69	7.2	6.16		9.82	10.64	7.93
	4	0	2.68		3.57	5.43	7.17		7.56	5.43	21.75
	2.71	1.34	1.19		8.54	4.12	6.25		11.25	5.46	7.44
	0.31	4.18	2.01		8.08	4.91	7.84		8.39	9.09	10.16
Figure 5e TEE (kcal/mouse/h) for light, dark, and total (24h) at 22 °C.
	Mc3r+/+(Light)	Mc3r TB/TB +(Light)	Mc3rHep/Hep (Light)		Mc3r+/+(Dark)	Mc3r TB/TB (Dark)	Mc3rHep/Hep (Dark)		Mc3r+/+ (24h)	Mc3r TB/TB (24h)	Mc3rHep/Hep (24h)
	0.38	0.3045	0.3352		0.4973	0.4316	0.4521		0.4388	0.3682	0.3938
	0.3341	0.3713	0.3748		0.4608	0.46	0.544		0.3976	0.4158	0.4596
	0.3266	0.3136	0.3454		0.4788	0.4364	0.4653		0.4029	0.375	0.4056
	0.3159	0.3096	0.3558		0.4725	0.4328	0.4407		0.3945	0.3714	0.3984
	0.3477	0.332	0.3236		0.4394	0.4266	0.4585		0.3936	0.3794	0.3913
	0.3561	0.3498	0.3833		0.4403	0.466	0.4651		0.3982	0.4081	0.4243
	0.3794	0.314	0.3585		0.5114	0.4701	0.4751		0.4454	0.3923	0.417
	0.3342	0.3076	0.2676		0.4773	0.4187	0.3162		0.4059	0.3633	0.2919
	0.3465	0.3281	0.3986		0.4755	0.4489	0.5358		0.4112	0.3886	0.4674
	0.365	0.3371	0.36		0.5171	0.453	0.4745		0.4413	0.3952	0.4174
	0.3475	0.2439	0.2968		0.4502	0.3291	0.4018		0.399	0.2866	0.3495
	0.3169	0.3059	0.3082		0.4463	0.3885	0.3933		0.3816	0.3472	0.3509
	0.3002	0.2892	0.332		0.4592	0.4096	0.4461		0.3797	0.3496	0.3892
	0.3683	0.3222	0.3094		0.4492	0.4638	0.4463		0.4087	0.3933	0.3779
	0.308	0.3395	0.2681		0.4409	0.4412	0.3682		0.3747	0.3905	0.3181
	0.3074	0.3514	0.2978		0.4222	0.4702	0.4236		0.3649	0.4109	0.3607
	0.388	0.367	0.404		0.503	0.469	0.477		0.446	0.418	0.441
	0.422	0.379	0.383		0.503	0.481	0.494		0.463	0.43	0.439
	0.356	0.324	0.378		0.481	0.454	0.533		0.419	0.389	0.456
	0.376	0.348	0.4		0.494	0.485	0.509		0.435	0.417	0.454
Figure 5f TEE (kcal/mouse/h) for light, dark, and total (24h) at 30°C
	Mc3r+/+(Light)	Mc3r TB/TB +(Light)	Mc3rHep/Hep (Light)		Mc3r+/+(Dark)	Mc3r TB/TB (Dark)	Mc3rHep/Hep (Dark)		Mc3r+/+ (24h)	Mc3r TB/TB (24h)	Mc3rHep/Hep (24h)
	0.2627	0.2028	0.2194		0.3576	0.3185	0.3432		0.3102	0.2606	0.2813
	0.2281	0.2263	0.2591		0.3274	0.3124	0.3846		0.2778	0.2694	0.3219
	0.2332	0.2028	0.2195		0.3329	0.3469	0.3416		0.2831	0.2748	0.2806
	0.2118	0.1945	0.2359		0.3308	0.3079	0.3183		0.2713	0.2512	0.2771
	0.2246	0.2209	0.21		0.3404	0.3276	0.3045		0.2825	0.2742	0.2572
	0.2203	0.2437	0.2445		0.3016	0.333	0.3359		0.2609	0.2884	0.2902
	0.2386	0.2084	0.2504		0.3617	0.3285	0.3466		0.3001	0.2684	0.2985
	0.2385	0.1854	0.1777		0.3453	0.2917	0.2079		0.2919	0.2386	0.1928
	0.2304	0.2157	0.2728		0.3937	0.33	0.3618		0.3121	0.2729	0.3173
	0.2384	0.2246	0.2269		0.3681	0.3451	0.3701		0.3032	0.2848	0.2985
	0.2323	0.1689	0.2013		0.3062	0.2059	0.3067		0.2692	0.1874	0.254
	0.2198	0.2063	0.1913		0.3424	0.2657	0.281		0.2811	0.236	0.2361
	0.2077	0.1884	0.2378		0.34	0.2778	0.3335		0.2738	0.2331	0.2856
	0.2356	0.2044	0.194		0.326	0.3024	0.3129		0.2808	0.2534	0.2534
	0.2217	0.2299	0.1742		0.3154	0.3307	0.2623		0.2685	0.2803	0.2183
	0.215	0.222	0.197		0.3229	0.3408	0.3084		0.2689	0.2814	0.2527
	0.271	0.227	0.247		0.358	0.308	0.327		0.315	0.274	0.287
	0.26	0.222	0.254		0.348	0.294	0.343		0.304	0.258	0.299
	0.221	0.212	0.236		0.339	0.327	0.366		0.28	0.269	0.301
	0.248	0.232	0.253		0.365	0.344	0.364		0.306	0.288	0.308
Figure 5h VO2 (ml/mouse/h) for light, dark, and total (24h) at 22 °C
	Mc3r+/+(Light)	Mc3r TB/TB +(Light)	Mc3rHep/Hep (Light)		Mc3r+/+(Dark)	Mc3r TB/TB (Dark)	Mc3rHep/Hep (Dark)		Mc3r+/+ (24h)	Mc3r TB/TB (24h)	Mc3rHep/Hep (24h)
	81.02	62.19	69.61		103.65	85.46	91.68		92.37	73.86	80.68
	71.89	83.08	79.06		96.4	100.25	111.61		84.18	91.69	95.38
	67.4	63.54	69.68		97.06	85.59	91.84		82.28	74.6	80.79
	61.19	58.76	69.54		89.85	81.5	85.44		75.56	70.16	77.51
	71.65	63.9	62.27		88.54	81.37	86.66		80.12	72.67	74.5
	71.19	71.55	77.9		86.18	93.81	92.72		78.71	82.71	85.33
	73.68	62.71	72.67		96.82	92.86	94.16		85.28	77.83	83.45
	68.28	65.36	49.01		97.17	87.08	56.01		82.77	76.26	52.52
	76.79	66.69	79.11		103.04	88.07	104.04		89.95	77.41	91.61
	78.78	66.06	72.73		109.43	87.37	94.61		94.15	76.75	83.7
	72.61	48.13	59.1		93.43	63.85	77.38		83.05	56.02	68.27
	62.33	61.7	61.69		85.02	76.38	77.57		73.71	69.06	69.66
	61.66	56.61	68.94		89.76	79.74	91.43		75.75	68.21	80.22
	72.69	66.98	63.83		87.36	95.73	89.17		80.05	81.4	76.54
	68.2	69.09	59.39		95.4	89.81	77.67		81.84	79.48	68.56
	63.44	66.96	63.92		86.44	89.3	87.98		74.97	78.17	75.99
	81.71	75.68	81.01		102.91	95.6	94.27		92.31	85.64	87.64
	87.63	75.59	78.6		102.04	94.56	100.23		94.83	85.08	89.42
	71.97	61.25	72.91		94.07	85.88	101.82		83.02	73.57	87.36
	78.73	67.84	80.37		101.19	93.66	101.1		89.96	80.75	90.74
Figure 5i VO2 (ml/mouse/h) for light, dark, and total (24h)at 30°C
	Mc3r+/+(Light)	Mc3r TB/TB +(Light)	Mc3rHep/Hep (Light)		Mc3r+/+(Dark)	Mc3r TB/TB (Dark)	Mc3rHep/Hep (Dark)		Mc3r+/+ (24h)	Mc3r TB/TB (24h)	Mc3rHep/Hep (24h)
	55.71	40.62	44.91		74.09	62.65	69.02		64.9	51.64	56.96
	48.24	49.85	54.14		68.52	67.78	78.76		58.38	58.82	66.45
	48.51	40.82	43.96		67.68	68.55	66.58		58.09	54.68	55.27
	41.04	37.04	46.7		63.37	58.25	61.25		52.2	47.64	53.98
	45.54	42.75	40.19		68.87	63.04	57.35		57.2	52.89	48.77
	43.34	49.53	49.92		59.01	67.61	66.94		51.18	58.57	58.43
	46.15	41.59	50.67		68.99	65.06	69.25		57.57	53.32	59.96
	48.66	39.59	31.99		70.58	60.9	37.8		59.62	50.24	34.89
	51.05	43.03	53.54		85.42	64.52	69.26		68.24	53.78	61.4
	51.05	44.06	45.31		76.7	66.63	73.64		63.88	55.35	59.47
	49.51	33.71	39.1		63.73	40.28	58.59		56.62	37	48.84
	42.56	41.01	38.72		66.44	52.61	55.38		54.5	46.81	47.05
	41.75	37.45	49.43		67.67	54.34	68.65		54.71	45.89	59.04
	45.39	42.2	39.63		63.29	61.46	63.87		54.34	51.83	51.75
	48.54	47.15	37.42		68.63	67.94	55.94		58.59	57.55	46.68
	44.97	42.83	41.75		66.08	64.97	64.8		55.53	53.9	53.27
	56.62	49.47	48.76		73.57	62.54	63.65		65.09	56	56.2
	53.14	44.27	51.99		70.54	57.84	69.44		61.84	51.08	60.71
	43.84	39.88	45.42		66.27	61.42	70.52		55.05	50.68	58.01
	52.46	44.78	51.1		75.27	65.84	71.7		63.9	55.34	61.43
Figure 5k RER (VCO2/VO2) for light, dark, and total (24h) at 22 °C
	Mc3r+/+(Light)	Mc3r TB/TB +(Light)	Mc3rHep/Hep (Light)		Mc3r+/+(Dark)	Mc3r TB/TB (Dark)	Mc3rHep/Hep (Dark)		Mc3r+/+ (24h)	Mc3r TB/TB (24h)	Mc3rHep/Hep (24h)
	0.7738	0.7381	0.7759		0.8619	0.8615	0.8743		0.818	0.8	0.8252
	0.8278	0.7935	0.7985		0.9413	0.8966	0.906		0.8847	0.8452	0.8524
	0.8645	0.7797	0.7632		0.9373	0.8981	0.851		0.901	0.8389	0.8072
	0.8422	0.7982	0.8388		0.9162	0.8299	0.8711		0.8793	0.8141	0.855
	0.7646	0.8023	0.759		0.8558	0.8375	0.8275		0.8102	0.82	0.7934
	0.7823	0.7825	0.8171		0.8652	0.8461	0.8955		0.8238	0.8144	0.8564
	0.773	0.7862	0.8282		0.8631	0.8285	0.9188		0.818	0.8074	0.8736
	0.8136	0.7586	0.7663		0.8252	0.8416	0.8881		0.8194	0.8002	0.8272
	0.842	0.7737	0.7629		0.9345	0.9105	0.8483		0.8884	0.8423	0.8057
	0.8123	0.8136	0.8288		0.8923	0.8848	0.8859		0.8525	0.8493	0.8575
	0.8457	0.8498	0.7931		0.8755	0.9158	0.928		0.8607	0.8829	0.8608
	0.7193	0.7639	0.8184		0.8408	0.859	0.876		0.78	0.8115	0.8473
	0.7298	0.7525	0.8508		0.9028	0.7746	0.9034		0.8163	0.7636	0.8772
	0.7773	0.7314	0.7457		0.8302	0.7592	0.866		0.8038	0.7453	0.8058
	0.7497	0.8165	0.71		0.8405	0.8159	0.8998		0.7952	0.8162	0.8049
	0.8147	0.8205	0.7234		0.8445	0.8359	0.8457		0.8296	0.8282	0.7845
	0.787	0.845	0.787		0.9	0.881	0.845		0.843	0.863	0.816
	0.803	0.728	0.828		0.892	0.783	0.879		0.847	0.755	0.854
	0.791	0.717	0.713		0.92	0.714	0.744		0.855	0.716	0.728
	0.766	0.729	0.76		0.853	0.761	0.801		0.81	0.745	0.781
Figure 5l RER (VCO2/VO2)) for light, dark, and total (24h) at 30°C
	Mc3r+/+(Light)	Mc3r TB/TB +(Light)	Mc3rHep/Hep (Light)		Mc3r+/+(Dark)	Mc3r TB/TB (Dark)	Mc3rHep/Hep (Dark)		Mc3r+/+ (24h)	Mc3r TB/TB (24h)	Mc3rHep/Hep (24h)
	0.7949	0.8143	0.83		0.8928	0.8906	0.9066		0.8439	0.8525	0.8683
	0.9003	0.8501	0.8374		0.9426	0.9185	0.9167		0.9214	0.8843	0.877
	0.836	0.813	0.7876		0.9268	0.8651	0.8983		0.8814	0.839	0.843
	0.8375	0.7797	0.7933		0.8893	0.8162	0.9041		0.8634	0.7979	0.8487
	0.7986	0.779	0.7793		0.8468	0.8079	0.8449		0.8227	0.7934	0.8121
	0.8202	0.8039	0.7978		0.8689	0.8071	0.898		0.8446	0.8055	0.8479
	0.7928	0.7822	0.834		0.844	0.8157	0.8882		0.8184	0.7989	0.8611
	0.8185	0.7371	0.8418		0.8188	0.8322	0.7858		0.8187	0.7846	0.8138
	0.8436	0.8475	0.8079		0.9317	0.9297	0.9066		0.8876	0.8886	0.8573
	0.8448	0.8127	0.8779		0.9593	0.8812	0.8955		0.902	0.8469	0.8867
	0.7708	0.8131	0.8935		0.8592	0.8815	0.964		0.815	0.8473	0.9288
	0.774	0.8126	0.7807		0.7884	0.8408	0.8821		0.7812	0.8267	0.8314
	0.7874	0.686	0.8469		0.8379	0.741	0.8943		0.8126	0.7135	0.8706
	0.8483	0.7555	0.7744		0.8539	0.8131	0.7859		0.8511	0.7843	0.7802
	0.782	0.7867	0.8037		0.8176	0.7801	0.8533		0.7998	0.7834	0.8285
	0.7556	0.7741	0.7556		0.845	0.8222	0.7977		0.8003	0.7981	0.7767
	0.822	0.851	0.848		0.884	0.9	0.912		0.853	0.876	0.88
	0.865	0.737	0.836		0.898	0.787	0.892		0.882	0.762	0.864
	0.859	0.747	0.721		0.917	0.734	0.712		0.888	0.74	0.716
	0.722	0.764	0.737		0.818	0.797	0.827		0.77	0.781	0.782

## Sheet: Figure 5 annexure
Figure 5a Cumulative enragy intake (kcal) monitored for light and dark phase at ambient 22 °C and thermoneutral temperature 30 °C
	Time Lapsed	Mc3r+/+																				Mc3rTB/TB																				Mc3rHep/Hep
	0:02:39	0	0	0	0	0	0	0	0	0	0	0	0	0	0	0	0	0	0	0	0	0	0	0	0	0	0	0	0	0	0	0	0	0	0	0	0	0	0	0	0	0	0	0	0	0	0	0	0
	0:06:59	0	0	0	0	0	0	0	0	0	0	0	0	0	0	0	0	0	0	0.001	0.004	0	0	0.2135	0	0	0	0	0	0	0	0	0	0	0	0	0	0	0	0.001	0.004	0	0	0.1525	0	0	0	0	0
	0:11:19	0	0	0	0	0	0	0	0	0	0	0	0	0.122	0.183	0	0	0	0	0.001	0.004	0	0	0.2135	0	0	0	0	0	0	0	0	0	0	0	0	0.3355	0	0	0.001	0.004	0	0	0.1525	0	0	0	0	0
	0:15:39	0	0	0	0	0	0	0	0	0	0	0	0	0.122	0.549	0	0	0	0	0.001	0.004	0	0	0.2135	0	0	0	0	0	0	0	0	0	0	0	0	0.3355	0	0	0.001	0.004	0	0	0.1525	0	0	0	0	0.1525
	0:19:59	0	0	0	0	0	0.0915	0	0	0	0	0.1525	0	0.122	0.549	0	0	0	0	0.001	0.4005	0	0	0.2135	0	0	0	0	0	0	0	0	0	0	0	0	0.3355	0	0	0.001	0.4005	0	0	0.1525	0	0	0	0	0.1525
	0:24:19	0	0	0	0	0	0.0915	0	0	0	0	0.1525	0	0.122	0.549	0	0	0	0	0.001	0.4005	0.122	0	0.2135	0	0	0	0	0	0	0	0	0	0	0	0	0.549	0	0	0.001	0.4005	0	0	0.1525	0	0	0	0	0.1525
	0:28:39	0	0	0	0	0	0.0915	0	0	0	0	0.1525	0	0.244	0.549	0	0	0	0	0.001	0.4005	0.122	0	0.2135	0	0	0	0	0	0	0	0	0	0	0	0	0.549	0	0	0.001	0.4005	0	0	0.1525	0	0	0	0	0.1525
	0:32:59	0	0	0	0	0	0.0915	0	0	0	0	0.1525	0	0.244	0.549	0	0	0	0	0.001	0.4005	0.122	0	0.2135	0	0	0	0	0	0	0	0.183	0	0	0	0	0.549	0	0	0.001	0.4005	0	0	0.1525	0	0	0	0	0.1525
	0:37:19	0	0	0	0	0	0.0915	0	0	0	0	0.1525	0	0.244	0.549	0	0	0	0.2745	0.001	0.4005	0.122	0	0.2135	0	0	0	0	0	0	0	0.183	0	0	0	0	0.549	0	0.2745	0.001	0.4005	0	0	0.1525	0	0	0	0	0.1525
	0:41:39	0	0	0	0	0	0.0915	0	0	0	0	0.1525	0	0.5185	0.549	0	0	0	0.2745	0.001	0.4005	0.122	0	0.2135	0	0	0	0	0	0.122	0	0.183	0	0	0	0	0.549	0	0.2745	0.001	0.4005	0	0	0.1525	0	0	0.1525	0	0.1525
	0:45:59	0	0	0	0	0	0.0915	0	0	0	0	0.1525	0	0.5185	0.549	0	0	0	0.427	0.001	0.4005	0.122	0	0.2135	0	0	0	0	0	0.122	0	0.183	0	0	0	0	0.549	0	0.427	0.001	0.4005	0	0	0.1525	0	0	0.244	0	0.1525
	0:50:19	0	0	0	0	0	0.0915	0	0	0	0	0.1525	0	0.5185	0.549	0	0	0	0.427	0.001	0.4005	0.122	0	0.2135	0	0	0	0.5185	0	0.122	0	0.183	0	0	0	0	0.549	0	0.427	0.001	0.4005	0	0	0.1525	0	0	0.244	0	0.1525
	0:54:39	0.122	0	0	0	0.366	0.0915	0	0	0	0	0.1525	0	0.5185	0.549	0	0	0	0.854	0.001	0.4005	0.122	0	0.2135	0	0	0	0.5185	0	0.122	0	0.366	0	0	0	0	0.549	0	0.854	0.001	0.4005	0	0	0.1525	0	0	0.244	0	0.1525
	0:58:59	0.122	0	0	0	0.366	0.0915	0	0	0	0	0.366	0	0.5185	0.549	0	0	0	0.854	0.001	0.4005	0.122	0	0.2135	0	0	0	0.5185	0	0.122	0	0.5185	0	0	0	0	0.549	0	0.854	0.001	0.4005	0	0	0.1525	0	0	0.244	0	0.1525
	1:03:19	0.61	0	0	0	0.366	0.0915	0	0	0	0	0.366	0	1.5555	0.549	0	0	0	0.854	0.001	0.4005	0.122	0.0915	0.2135	0	0	0	0.5185	0	0.122	0	0.6405	0	0	0	0	0.549	0	0.854	0.001	0.4005	0	0	0.1525	0	0	0.244	0	0.1525
	1:07:39	0.61	0	0	0	0.366	0.0915	0	0	0	0	0.366	0	1.5555	0.549	0	0	0	0.854	0.001	0.4005	0.122	0.0915	0.2135	0	0.183	0	0.5185	0	0.122	0	0.6405	0	0	0	0	0.549	0	0.854	0.001	0.4005	0	0	0.1525	0.0915	0	0.3355	0	0.1525
	1:11:59	0.61	0	0	0	0.366	0.0915	0	0	0	0	0.366	0	1.5555	0.549	0	0	0	0.854	0.001	0.4005	0.122	0.244	0.2135	0	0.183	0.4575	0.5185	0	0.122	0	0.7625	0	0	0	0	0.549	0	0.854	0.001	0.4005	0	0	0.1525	0.305	0	0.3355	0	0.1525
	1:16:19	0.7625	0	0	0	0.366	0.0915	0	0	0	0.0915	0.366	0	1.5555	0.549	0	0	1.493	0.8535	0.001	0.4005	0.122	0.427	0.2135	0	0.183	0.4575	0.5185	0	0.122	0	0.7625	0	0	0	0	0.549	1.493	0.8535	0.001	0.4005	0	0	0.1525	0.305	0	0.3355	0	0.2745
	1:20:39	1.0065	0	0	0	0.366	0.0915	0	0	0.6405	0.2135	0.6405	0	1.5555	0.549	0	0.305	1.493	0.8535	0.001	0.4005	0.122	0.427	0.2135	0	0.183	0.4575	0.5185	0	0.122	0	0.7625	0	0	0	0	0.549	1.493	0.8535	0.001	0.4005	0	0	0.1525	0.305	0	0.3355	0	0.2745
	1:24:59	1.3725	0	0	0	0.366	0.0915	0	0	1.3725	0.2135	0.6405	0	1.5555	0.549	0	0.549	1.737	0.8535	0.001	0.4005	0.122	0.427	0.2135	0	0.183	0.4575	0.5185	0	0.122	0	0.7625	0	0	0	0	0.549	1.737	0.8535	0.001	0.4005	0	0	0.1525	0.305	0	0.3355	0	0.2745
	1:29:19	1.3725	0	0	0	0.366	0.0915	0	0	1.3725	0.2135	0.6405	0	1.5555	0.549	0	0.549	1.737	0.8535	0.001	0.4005	0.122	0.427	0.2135	0	0.183	0.4575	0.5185	0	0.3355	0	0.7625	0	0	0	0	0.549	1.737	0.8535	0.001	0.4005	0	0.2745	0.1525	0.305	0	0.3355	0	0.2745
	1:33:39	1.3725	0	0	0	0.366	0.0915	0	0.122	1.3725	0.2135	0.6405	0	1.5555	0.549	0	0.549	1.737	0.8535	0.001	0.4005	0.122	0.427	0.2135	0	0.183	0.4575	0.5185	0	0.3355	0	0.7625	0	0	0	0	0.549	1.737	0.8535	0.001	0.4005	0	0.2745	0.1525	0.305	0	0.3355	0	0.2745
	1:37:59	1.3725	0	0	0	0.366	0.0915	0	0.7015	1.3725	0.2135	0.6405	0	1.5555	0.549	0.122	0.549	1.737	0.8535	0.001	0.4005	0.122	0.5795	0.2135	0	0.183	0.4575	0.5185	0	0.427	0	0.7625	0	0	0	0	0.549	1.737	0.8535	0.001	0.4005	0	0.2745	0.1525	0.305	0	0.3355	0	0.2745
	1:42:19	1.3725	0	0.1525	0	0.366	0.0915	0	0.7015	1.3725	0.61	0.6405	0	1.5555	0.549	0.122	0.549	1.737	0.8535	0.001	0.4005	0.122	0.5795	0.2135	0	0.183	0.4575	0.5185	0	0.427	0	0.7625	0	0	0	0	0.549	1.737	0.8535	0.001	0.4005	0	0.2745	0.1525	0.305	0	0.3355	0	0.2745
	1:46:39	1.3725	0	0.2745	0	0.366	0.0915	0	0.7015	1.3725	0.61	0.6405	0	1.5555	0.549	0.122	0.549	1.737	0.8535	0.001	0.4005	0.122	0.5795	0.2135	0	0.183	0.4575	0.5185	0	0.427	0	0.7625	0	0	0	0	0.549	1.737	0.8535	0.001	0.4005	0	0.2745	0.1525	0.305	0	0.3355	0	0.2745
	1:50:59	1.3725	0	0.2745	0	0.366	0.2135	0	0.7015	1.3725	1.037	0.6405	0	1.5555	0.549	0.122	0.549	1.737	0.8535	0.001	0.4005	0.122	0.854	0.2135	0.183	0.183	0.4575	0.5185	0	0.427	0	0.7625	0	0.0915	0	0	0.549	1.737	0.8535	0.001	0.4005	0	0.61	0.244	0.305	0	0.3355	0	0.2745
	1:55:19	1.6775	0	0.2745	0	0.366	0.2135	0	0.7015	1.3725	1.037	0.6405	0	1.5555	0.549	0.122	0.549	1.737	0.8535	0.001	0.4005	0.122	0.854	0.2135	0.183	0.183	0.4575	0.5185	0	0.427	0	0.7625	0	0.0915	0	0	0.549	1.737	0.8535	0.001	0.4005	0	0.61	0.244	0.305	0	0.3355	0	0.2745
	1:59:39	2.0435	0	0.2745	0	0.366	0.2135	0	0.7015	1.3725	1.037	0.6405	0	1.5555	0.549	0.122	0.549	1.737	0.8535	0.001	0.8275	0.122	0.854	0.2135	0.183	0.183	0.4575	0.5185	0	0.427	0	0.7625	0	0.0915	0	0	0.549	1.737	0.8535	0.001	0.8275	0	0.61	0.244	0.305	0	0.3355	0	0.2745
	2:03:59	2.0435	0	0.2745	0	0.366	0.2135	0	0.7015	1.3725	1.037	0.6405	0	1.5555	0.549	0.122	0.549	1.737	0.8535	0.001	0.8275	0.122	0.854	0.2135	0.183	0.183	0.4575	0.5185	0	0.427	0	0.7625	0	0.183	0	0	0.549	1.737	0.8535	0.001	0.8275	0	0.61	0.244	0.305	0	0.3355	0	0.2745
	2:08:19	2.0435	0	0.2745	0	0.366	0.2135	0	0.7015	1.3725	1.037	0.6405	0	1.5555	0.549	0.122	0.549	1.737	0.8535	0.001	0.9495	0.122	0.854	0.2135	0.183	0.2745	0.4575	0.5185	0	0.427	0	0.7625	0	0.183	0	0	0.549	1.737	0.8535	0.001	0.9495	0	0.61	0.244	0.305	0	0.3355	0	0.2745
	2:12:39	2.0435	0	0.2745	0	0.366	0.2135	0	0.854	1.3725	1.037	0.6405	0	1.5555	0.549	0.122	0.549	1.737	0.8535	0.001	0.9495	0.122	0.854	0.2135	0.183	0.2745	0.4575	0.5185	0	0.427	0	0.7625	0	0.183	0	0	0.549	1.737	0.8535	0.001	0.9495	0	0.61	0.244	0.305	0	0.3355	0	0.2745
	2:16:59	2.0435	0	0.2745	0	0.366	0.2135	0	0.854	1.3725	1.403	0.6405	0	1.5555	0.549	0.122	0.549	1.737	0.8535	0.001	0.9495	0.122	0.854	0.2135	0.183	0.2745	0.4575	0.5185	0	0.427	0	0.7625	0	0.183	0	0	0.549	1.737	0.8535	0.001	0.9495	0	0.61	0.244	0.305	0	0.3355	0	0.2745
	2:21:19	2.0435	0	0.2745	0	0.366	0.2135	0	0.854	1.3725	1.403	0.6405	0	1.5555	0.549	0.122	0.549	1.737	0.8535	0.001	0.9495	0.122	0.854	0.2135	0.183	0.2745	0.4575	0.5185	0	0.427	0	0.7625	0.1525	0.183	0	0	0.549	1.737	0.8535	0.001	0.9495	0	0.61	0.244	0.305	0	0.3355	0	0.2745
	2:25:39	2.0435	0	0.2745	0	0.366	0.2135	0	1.0065	1.3725	1.403	0.6405	0	1.5555	0.549	0.122	0.549	1.737	0.8535	0.001	0.9495	0.122	0.854	0.2135	0.183	0.2745	0.4575	0.5185	0	0.427	0	0.7625	0.1525	0.183	0	0	0.549	1.737	0.8535	0.001	0.9495	0	0.61	0.244	0.305	0	0.3355	0	0.2745
	2:29:59	2.0435	0	0.2745	0	0.366	0.2135	0.2135	1.0065	1.3725	1.403	0.6405	0	1.5555	0.549	0.122	0.549	1.737	0.8535	0.001	0.9495	0.122	0.854	0.2135	0.183	0.2745	0.4575	0.5185	0	0.427	0	0.7625	0.3355	0.183	0	0	0.549	1.737	0.8535	0.001	0.9495	0	0.61	0.244	0.305	0	0.3355	0	0.2745
	2:34:19	2.0435	0	0.2745	0	0.366	0.2135	0.2135	1.0065	1.3725	1.403	0.6405	0.3965	1.5555	0.549	0.122	0.549	1.737	0.8535	0.001	0.9495	0.122	0.854	0.2135	0.183	0.2745	0.4575	0.5185	0	0.427	0	0.7625	0.3355	0.183	0	0	0.549	1.737	0.8535	0.001	0.9495	0	0.61	0.244	0.305	0	0.3355	0	0.2745
	2:38:39	2.0435	0	0.2745	0	0.366	0.2135	0.2135	1.0065	1.3725	1.647	0.6405	0.3965	1.5555	0.549	0.122	0.549	1.737	0.8535	0.001	0.9495	0.122	0.854	0.2135	0.183	0.2745	0.4575	0.5185	0	0.427	0	0.7625	0.3355	0.183	0	0	0.549	1.737	0.8535	0.001	0.9495	0	0.61	0.244	0.305	0	0.3355	0	0.2745
	2:42:59	2.0435	0	0.2745	0	0.366	0.2135	0.2135	1.0065	1.3725	1.647	0.6405	0.3965	1.5555	0.549	0.122	0.549	1.737	0.8535	0.001	0.9495	0.122	0.854	0.2135	0.183	0.2745	0.4575	0.5185	0	0.427	0.0915	0.7625	0.3355	0.183	0	0	0.549	1.737	0.8535	0.001	0.9495	0	0.61	0.244	1.098	0	0.3355	0	0.2745
	2:47:19	2.0435	0	0.2745	0	0.366	0.2135	0.2135	1.0065	1.3725	1.647	0.6405	0.3965	1.5555	0.549	0.122	0.549	1.737	0.8535	0.001	0.9495	0.122	0.854	0.3355	0.183	0.2745	0.4575	0.5185	0	0.427	0.0915	0.7625	0.3355	0.183	0	0	0.549	1.737	0.8535	0.001	0.9495	0	0.61	0.244	1.098	0	0.3355	0	0.2745
	2:51:39	2.0435	0	0.2745	0	0.366	0.2135	0.2135	1.0065	1.3725	1.647	0.6405	0.3965	1.5555	0.549	0.122	0.549	1.737	0.8535	0.001	0.9495	0.122	0.854	0.3355	0.183	0.2745	0.4575	0.5185	0	0.427	0.0915	0.7625	0.3355	0.183	0	0.0915	0.549	1.737	0.8535	0.001	0.9495	0	0.61	0.244	1.098	0	0.61	0	0.2745
	2:55:59	2.0435	0	0.2745	0	0.366	0.2135	0.2135	1.0065	1.3725	2.3485	0.6405	0.3965	1.5555	0.549	0.122	0.549	1.737	0.8535	0.001	0.9495	0.305	0.854	0.3355	0.183	0.2745	0.4575	0.5185	0	0.427	0.0915	0.7625	0.3355	0.183	0	0.0915	0.549	1.737	0.8535	0.001	0.9495	0	0.61	0.244	1.098	0	0.61	0	0.2745
	3:00:19	2.0435	0	0.2745	0	0.366	0.2135	0.2135	1.0065	1.464	2.3485	0.6405	0.3965	1.5555	0.549	0.122	0.549	1.737	0.8535	0.001	0.9495	0.305	0.854	0.3355	0.183	0.2745	0.4575	0.5185	0	0.427	0.0915	0.7625	0.3355	0.183	0	0.0915	0.549	1.737	0.8535	0.001	0.9495	0	0.61	0.244	1.098	0	0.61	0	0.2745
	3:04:39	2.0435	0	0.2745	0	0.366	0.2135	0.2135	1.0065	1.464	2.3485	0.6405	0.3965	1.5555	0.549	0.122	0.549	1.737	0.8535	0.001	2.139	0.305	0.854	0.3355	0.183	0.2745	0.4575	0.5185	0	0.427	0.0915	0.7625	0.3355	0.183	0	0.2135	0.549	1.737	0.8535	0.001	2.139	0	0.61	0.244	1.098	0	0.61	0	0.2745
	3:08:59	2.0435	0	0.2745	0	0.366	0.2135	0.2135	1.0065	1.464	2.3485	0.6405	0.3965	1.5555	0.549	0.122	0.549	1.737	0.8535	0.001	2.2915	0.305	0.854	0.3355	0.183	0.2745	0.4575	0.6405	0	0.427	0.0915	0.7625	0.3355	0.183	0	0.2135	0.549	1.737	0.8535	0.001	2.2915	0.122	0.61	0.244	1.098	0	0.61	0	0.2745
	3:13:19	2.0435	0	0.2745	0	0.366	0.2135	0.2135	1.0065	1.464	2.3485	0.6405	0.3965	1.5555	0.549	0.122	0.549	1.737	0.8535	0.001	2.2915	0.305	0.854	0.3355	0.183	0.2745	0.4575	0.6405	0	0.427	0.0915	0.7625	0.3355	0.183	0	0.2135	0.549	1.737	0.8535	0.001	2.2915	0.122	0.61	0.244	1.098	0	0.61	0	0.2745
	3:17:39	2.0435	0	0.2745	0	0.366	0.2135	0.2135	1.0065	1.464	2.3485	0.6405	0.3965	1.5555	0.549	0.244	0.549	1.859	0.8535	0.001	2.2915	0.305	0.854	0.3355	0.183	0.2745	0.4575	0.6405	0	0.427	0.0915	0.7625	0.3355	0.305	0	0.305	0.549	1.859	0.8535	0.001	2.2915	0.122	0.61	0.244	1.098	0	0.61	0	0.2745
	3:21:59	2.0435	0	0.2745	0	0.366	0.2135	0.2135	1.0065	1.464	2.3485	0.6405	0.3965	1.6775	0.549	0.3355	0.549	1.859	0.8535	0.001	2.2915	0.305	0.854	0.3355	0.183	0.2745	0.4575	0.6405	0	0.427	0.0915	0.7625	0.3355	0.305	0	0.305	0.549	1.859	0.8535	0.001	2.2915	0.122	0.61	0.244	1.098	0	0.61	0	0.2745
	3:26:19	2.0435	0	0.2745	0	0.366	0.2135	0.2135	1.0065	1.464	2.3485	0.6405	0.3965	1.6775	0.854	0.3355	0.549	1.859	0.8535	0.001	2.2915	0.305	0.854	0.3355	0.183	0.2745	0.4575	0.6405	0	0.427	0.0915	0.7625	0.4575	0.305	0	0.305	0.549	1.859	0.8535	0.001	2.2915	0.122	0.61	0.244	1.098	0	0.61	0	0.2745
	3:30:39	2.2265	0	0.2745	0	0.366	0.2135	0.2135	1.0065	1.464	2.3485	0.6405	0.793	1.6775	0.854	0.3355	0.549	1.859	0.8535	0.001	2.2915	0.305	0.854	0.3355	0.183	0.2745	0.4575	0.6405	0	0.427	0.0915	0.7625	0.4575	0.305	0	0.305	0.549	1.859	0.8535	0.001	2.2915	0.122	0.61	0.244	1.098	0	0.61	0	0.2745
	3:34:59	2.379	0	0.2745	0	0.366	0.2135	0.2135	1.0065	1.464	2.3485	0.6405	0.793	1.6775	0.854	0.3355	0.549	1.859	0.8535	0.001	2.2915	0.305	0.854	0.3355	0.183	0.2745	0.4575	0.6405	0	0.549	0.0915	0.7625	0.4575	0.305	0	0.305	0.549	1.859	0.8535	0.001	2.2915	0.122	0.61	0.244	1.098	0	0.61	0	0.2745
	3:39:19	2.379	0	0.2745	0	0.366	0.2135	0.2135	1.0065	1.464	2.3485	0.6405	0.793	1.6775	0.854	0.3355	0.549	1.859	0.8535	0.001	2.2915	0.305	0.854	0.3355	0.183	0.2745	0.6405	0.6405	0	0.9455	0.0915	0.7625	0.4575	0.305	0	0.305	0.549	1.859	0.8535	0.001	2.2915	0.122	0.61	0.244	1.098	0	0.61	0	0.2745
	3:43:39	3.66	0	0.2745	0	0.366	0.2135	0.2135	1.0065	1.464	2.3485	0.6405	0.793	1.6775	0.854	0.3355	0.549	1.859	0.8535	0.001	2.2915	0.305	0.854	0.3355	0.183	0.2745	0.6405	0.6405	0	0.9455	0.0915	0.7625	0.4575	0.305	0	0.305	0.549	1.859	0.8535	0.001	2.2915	0.122	0.61	0.244	1.098	0	0.61	0	0.2745
	3:47:59	3.782	0	0.2745	0	0.366	0.2135	0.2135	1.0065	1.464	2.3485	0.6405	0.793	1.6775	0.854	0.3355	0.549	1.859	0.8535	0.001	2.2915	0.305	0.854	0.3355	0.183	0.2745	0.6405	0.6405	0	0.9455	0.0915	0.7625	0.4575	0.305	0	0.305	0.549	1.859	0.8535	0.001	2.2915	0.122	0.61	0.244	1.098	0	0.61	0	0.2745
	3:52:19	3.782	0	0.2745	0	0.366	0.2135	0.2135	1.0065	1.464	2.3485	0.6405	0.793	1.6775	0.854	0.3355	0.549	1.859	0.8535	0.001	2.2915	0.305	0.854	0.3355	0.183	0.2745	0.6405	0.6405	0	0.9455	0.0915	0.7625	0.4575	0.305	0	0.305	0.549	1.859	0.8535	0.001	2.2915	0.122	0.61	0.244	1.098	0	0.61	0	0.366
	3:56:39	3.782	0	0.2745	0	0.549	0.2135	0.2135	1.0065	1.464	2.3485	0.6405	0.793	1.6775	0.854	0.3355	0.9455	1.859	0.8535	0.001	2.2915	0.305	0.854	0.3355	0.183	0.2745	0.6405	0.6405	0	0.9455	0.0915	0.7625	0.4575	0.305	0	0.305	0.549	1.859	0.8535	0.001	2.2915	0.122	1.0675	0.244	1.098	0	0.61	0	0.366
	4:00:59	3.782	0	0.2745	0	0.549	0.2135	0.2135	1.0065	1.464	2.3485	0.6405	0.793	1.6775	0.854	0.3355	0.9455	1.859	0.8535	0.001	2.2915	0.305	0.854	0.3355	0.183	0.2745	0.6405	0.6405	0	0.9455	0.0915	0.7625	0.4575	0.305	0	0.305	0.549	1.859	0.8535	0.001	2.2915	0.122	1.0675	0.244	1.098	0	0.61	0	0.366
	4:05:19	3.782	0	0.2745	0	0.549	0.2135	0.2135	1.0065	1.464	2.3485	0.6405	0.793	1.6775	0.854	0.3355	1.0675	1.859	0.8535	0.001	2.2915	0.305	0.854	0.3355	0.183	0.2745	0.6405	0.8235	0	0.9455	0.0915	0.7625	0.4575	0.305	0	0.305	0.549	1.859	0.8535	0.001	2.2915	0.122	1.0675	0.244	1.098	0	0.61	0	0.366
	4:09:39	3.782	0	0.2745	0	0.549	0.2135	0.2135	1.0065	1.464	2.3485	0.6405	0.793	1.6775	0.854	0.3355	1.0675	1.859	0.8535	0.001	2.2915	0.427	0.854	0.3355	0.183	0.2745	0.6405	0.8235	0	0.9455	0.0915	0.7625	0.4575	0.305	0	0.305	0.549	1.859	0.8535	0.001	2.2915	0.122	1.0675	0.244	1.098	0	0.61	0	0.366
	4:13:59	3.782	0	0.2745	0	0.549	0.2135	0.2135	1.0065	1.464	2.3485	0.6405	0.793	1.6775	0.854	0.3355	1.0675	1.859	0.8535	0.001	2.2915	0.427	0.854	0.3355	0.183	0.2745	0.6405	0.8235	0	0.9455	0.0915	0.854	0.4575	0.305	0	0.305	0.549	1.859	0.8535	0.001	2.2915	0.122	1.0675	0.244	1.098	0	0.61	0	0.366
	4:18:19	3.782	0	0.2745	0	0.549	0.2135	0.2135	1.0065	1.464	2.3485	0.6405	1.403	1.6775	0.854	0.3355	1.0675	1.859	0.8535	0.001	2.2915	0.427	0.854	0.3355	0.183	0.2745	0.6405	0.8235	0	0.9455	0.0915	0.854	0.4575	0.305	0	0.305	0.549	1.859	0.8535	0.001	2.2915	0.122	1.0675	0.244	1.098	0	0.61	0	0.488
	4:22:39	3.782	0	0.2745	0	0.549	0.2135	0.2135	1.0065	1.464	2.3485	0.6405	1.403	1.6775	0.854	0.3355	1.0675	1.859	0.8535	0.001	2.2915	0.427	1.1285	0.3355	0.183	0.2745	0.6405	0.8235	0	0.9455	0.0915	0.854	0.4575	0.305	0	0.305	0.549	1.859	0.8535	0.001	2.2915	0.122	1.0675	0.244	1.098	0	0.61	0	0.488
	4:26:59	3.782	0	0.2745	0	0.549	0.2135	0.2135	1.0065	1.464	2.3485	0.6405	1.403	1.6775	0.854	0.3355	1.0675	1.859	0.8535	0.001	2.2915	0.427	1.1285	0.3355	0.183	0.2745	0.6405	0.8235	0	0.9455	0.0915	0.854	0.4575	0.305	0	0.305	0.549	1.859	0.8535	0.001	2.2915	0.122	1.0675	0.244	1.098	0	0.61	0	0.488
	4:31:19	3.782	0	0.2745	0	0.549	0.2135	0.2135	1.0065	1.464	2.3485	0.6405	1.403	1.6775	0.854	0.3355	1.0675	1.859	0.8535	0.001	2.2915	0.427	1.1285	0.3355	0.183	0.427	0.6405	0.8235	0	0.9455	0.0915	0.854	0.4575	0.305	0.2135	0.305	0.549	1.859	0.8535	0.001	2.2915	0.122	1.0675	0.244	1.098	0	0.61	0	0.488
	4:35:39	3.782	0	0.2745	0	0.549	0.2135	0.2135	1.0065	1.464	2.3485	0.6405	1.403	1.6775	0.854	0.3355	1.0675	1.859	0.8535	0.001	2.2915	0.427	1.1285	0.3355	0.183	0.427	0.6405	0.8235	0	0.9455	0.0915	0.854	0.4575	0.305	0.2135	0.305	0.549	1.859	0.8535	0.001	2.2915	0.122	1.0675	0.244	1.098	0	0.61	0	0.488
	4:39:59	3.782	0	0.2745	0	0.549	0.2135	0.2135	1.0065	1.464	2.3485	0.6405	1.403	1.6775	0.854	0.3355	1.0675	1.859	0.8535	0.001	2.2915	0.427	1.1285	0.3355	0.183	0.427	0.6405	0.8235	0	0.9455	0.0915	0.854	0.4575	0.305	0.2135	0.305	0.549	1.859	0.8535	0.001	2.2915	0.122	1.0675	0.244	1.098	0	0.8845	0	0.488
	4:44:19	3.782	0	0.2745	0	0.549	0.2135	0.2135	1.0065	1.464	2.3485	0.6405	1.403	1.6775	0.854	0.3355	1.0675	1.859	0.8535	0.001	2.2915	0.427	1.1285	0.3355	0.183	0.8235	0.6405	0.8235	0	0.9455	0.0915	0.854	0.4575	0.305	0.2135	0.305	0.549	1.859	0.8535	0.001	2.2915	0.122	1.0675	0.244	1.098	0	0.8845	0	0.488
	4:48:39	3.782	0	0.2745	0	0.549	0.2135	0.2135	1.0065	1.464	2.3485	0.6405	1.403	1.6775	0.854	0.3355	1.0675	1.859	0.8535	0.001	2.2915	0.427	1.1285	0.3355	0.183	0.8235	0.6405	0.8235	0	0.9455	0.0915	0.854	0.4575	0.305	0.2135	0.305	0.549	1.859	0.8535	0.001	2.2915	0.122	1.0675	0.244	1.098	0	0.8845	0	0.488
	4:52:59	3.782	0	0.2745	0	0.549	0.2135	0.2135	1.0065	1.464	2.3485	0.7625	1.403	1.6775	0.854	0.3355	1.0675	1.859	0.8535	0.001	2.2915	0.427	1.1285	0.3355	0.183	0.8235	0.6405	0.8235	0	0.9455	0.0915	0.854	0.4575	0.305	0.2135	0.305	0.549	1.859	0.8535	0.001	2.2915	0.122	1.0675	0.244	1.098	0	0.8845	0	0.488
	4:57:19	3.782	0	0.2745	0	0.549	0.2135	0.2135	1.0065	1.464	2.3485	1.098	1.403	1.6775	0.854	0.3355	1.0675	1.859	0.8535	0.001	2.2915	0.427	1.1285	0.3355	0.183	0.8235	0.6405	0.8235	0	0.9455	0.0915	0.854	0.4575	0.305	0.2135	0.305	0.549	1.859	0.8535	0.001	2.2915	0.122	1.0675	0.244	1.098	0	0.8845	0	0.488
	5:01:39	3.782	0	0.2745	0	0.549	0.488	0.2135	1.0065	1.464	2.3485	1.098	1.403	1.6775	0.854	0.3355	1.0675	1.859	0.8535	0.001	2.2915	0.427	1.1285	0.3355	0.183	0.8235	0.6405	0.8235	0	0.9455	0.2135	0.854	0.4575	0.305	0.2135	0.305	0.549	1.859	0.8535	0.001	2.2915	0.122	1.0675	0.244	1.098	0	0.8845	0.183	0.61
	5:05:59	3.782	0	0.2745	0	0.549	0.488	0.2135	1.0065	1.464	2.3485	1.098	1.403	1.6775	0.854	0.3355	1.0675	1.859	0.8535	0.001	2.2915	0.427	1.1285	0.3355	0.183	0.8235	0.6405	0.8235	0	0.9455	0.2135	0.854	0.4575	0.305	0.2135	0.305	0.549	1.859	0.8535	0.001	2.2915	0.122	1.0675	0.244	1.098	0	0.8845	0.183	0.61
	5:10:19	3.782	0	0.2745	0	0.549	0.488	0.2135	1.0065	1.464	2.3485	1.098	1.403	1.6775	0.854	0.3355	1.0675	1.859	1.0365	0.001	2.2915	0.427	1.1285	0.3355	0.183	0.8235	0.6405	0.8235	0	0.9455	0.2135	0.854	0.4575	0.305	0.2135	0.305	0.549	1.859	1.0365	0.001	2.2915	0.122	1.0675	0.244	1.098	0	0.8845	0.183	0.61
	5:14:39	3.782	0	0.2745	0	0.549	0.488	0.2135	1.0065	1.464	2.3485	1.098	1.403	1.8605	0.854	0.3355	1.0675	1.859	1.2805	0.001	2.2915	0.427	1.1285	0.3355	0.183	0.8235	0.6405	0.8235	0	0.9455	0.2135	0.854	0.4575	0.305	0.2135	0.305	0.549	1.859	1.2805	0.001	2.2915	0.122	1.0675	0.244	1.098	0	0.8845	0.183	0.61
	5:18:59	3.782	0	0.2745	0	0.549	0.488	0.2135	1.0065	1.464	2.3485	1.098	1.403	1.8605	0.854	0.3355	1.0675	1.859	1.2805	0.001	2.2915	0.427	1.1285	0.3355	0.183	0.8235	0.6405	0.8235	0	0.9455	0.2135	0.854	0.4575	0.305	0.2135	0.305	0.549	1.859	1.2805	0.001	2.2915	0.122	1.0675	0.244	1.098	0	0.8845	0.183	0.61
	5:23:19	3.782	0	0.2745	0	0.549	0.488	0.2135	1.0065	1.464	2.3485	1.098	1.403	1.8605	0.854	0.3355	1.0675	1.859	1.2805	0.001	2.2915	0.427	1.1285	0.3355	0.183	0.8235	0.6405	0.8235	0	0.9455	0.2135	0.854	0.4575	0.305	0.2135	0.305	0.549	1.859	1.2805	0.001	2.2915	0.3355	1.3115	0.244	1.098	0	0.8845	0.183	0.61
	5:27:39	3.782	0	0.2745	0	0.549	0.488	0.2135	1.0065	1.464	2.3485	1.098	1.403	1.8605	0.854	0.3355	1.0675	1.859	1.2805	0.001	2.2915	0.427	1.1285	0.3355	0.183	0.8235	0.6405	0.8235	0	0.9455	0.2135	0.854	0.4575	0.305	0.2135	0.427	1.0065	1.859	1.2805	0.001	2.2915	0.3355	1.3115	0.244	1.098	0	0.8845	0.183	0.61
	5:31:59	3.782	0	0.2745	0	0.549	0.488	0.2135	1.0065	1.464	2.3485	1.098	1.403	1.8605	0.854	0.3355	1.0675	1.859	1.2805	0.001	2.2915	0.427	1.1285	0.3355	0.183	0.8235	0.6405	0.8235	0	2.1655	0.366	0.854	0.4575	0.305	0.2135	0.427	1.281	1.859	1.2805	0.001	2.2915	0.4575	1.3115	0.244	1.098	0	0.8845	0.183	0.61
	5:36:19	3.782	0	0.2745	0	0.549	0.488	0.2135	1.0065	1.464	2.3485	1.098	1.403	1.8605	0.854	0.3355	1.0675	1.859	1.2805	0.001	2.2915	0.427	1.1285	0.3355	0.183	0.8235	0.6405	0.8235	0	2.1655	0.61	0.854	0.4575	0.305	0.2135	0.427	1.281	1.859	1.2805	0.001	2.2915	0.4575	1.3115	0.244	1.098	0	0.8845	0.183	0.61
	5:40:39	3.782	0	0.2745	0	0.549	0.488	0.2135	1.0065	1.464	2.3485	1.098	1.403	1.8605	0.854	0.3355	1.0675	1.859	1.2805	0.001	2.2915	0.427	1.1285	0.3355	0.183	0.8235	0.6405	0.8235	0	2.1655	0.61	0.854	0.4575	0.305	0.2135	0.427	1.281	1.859	1.2805	0.001	2.2915	0.4575	1.3115	0.244	1.098	0	0.8845	0.183	0.61
	5:44:59	3.782	0	0.2745	0	0.549	0.488	0.2135	1.0065	1.464	2.3485	1.098	1.403	2.013	0.854	0.3355	1.0675	1.859	1.2805	0.001	2.2915	0.427	1.1285	0.3355	0.183	0.8235	0.6405	0.8235	0	2.1655	0.61	0.854	0.4575	0.305	0.2135	0.427	1.281	1.859	1.2805	0.001	2.2915	0.6405	1.3115	0.244	1.098	0	0.8845	0.183	0.61
	5:49:19	3.782	0.427	0.2745	0	0.549	0.488	0.2135	1.0065	1.464	2.3485	1.098	1.403	2.013	0.854	0.3355	1.0675	1.859	1.2805	0.001	2.2915	0.427	1.1285	0.3355	0.183	0.8235	0.6405	0.8235	0	2.1655	0.61	0.854	0.4575	0.305	0.2135	0.427	1.281	1.859	1.2805	0.001	2.2915	0.6405	2.5925	0.244	1.098	0.183	0.8845	0.183	0.61
	5:53:39	3.782	0.6405	0.2745	0	0.549	0.488	0.2135	1.0065	1.464	2.3485	1.098	1.403	2.013	0.854	0.3355	1.0675	1.859	1.2805	0.001	2.2915	0.427	1.1285	0.3355	0.183	0.8235	0.6405	0.8235	0	2.1655	0.61	0.854	0.4575	0.305	0.2135	0.427	1.281	1.859	1.2805	0.001	2.2915	0.6405	2.5925	0.244	1.098	0.183	0.8845	0.183	0.61
	5:57:59	3.782	0.6405	0.2745	0	0.549	0.488	0.2135	1.0065	1.464	2.3485	1.098	1.403	2.013	0.854	0.3355	1.0675	1.859	1.2805	0.001	2.2915	0.427	1.1285	0.3355	0.183	0.8235	0.6405	0.8235	0	2.1655	0.61	0.854	0.4575	0.305	0.2135	0.427	1.281	1.859	1.2805	0.001	2.2915	0.6405	2.5925	0.244	1.098	0.183	0.8845	0.183	0.61
	6:02:19	3.782	0.6405	0.2745	0	0.549	0.488	0.2135	1.0065	1.464	2.3485	1.098	1.403	2.013	0.854	0.3355	1.0675	1.859	1.2805	0.001	2.2915	0.427	1.1285	0.61	0.183	0.8235	0.6405	0.976	0	2.1655	0.61	0.854	0.4575	0.305	0.2135	0.427	1.281	1.859	1.2805	0.001	2.2915	0.6405	2.5925	0.244	1.098	0.183	0.8845	0.183	0.61
	6:06:39	3.782	0.6405	0.2745	0	0.549	0.488	0.2135	1.0065	1.464	2.3485	1.098	1.403	2.013	0.854	0.3355	1.0675	1.859	1.2805	0.001	2.2915	0.427	1.1285	0.61	0.183	0.8235	0.6405	0.976	0	2.1655	0.61	0.854	0.4575	0.305	0.2135	0.427	1.281	1.859	1.2805	0.001	2.2915	0.6405	2.5925	0.244	1.098	0.183	0.8845	0.183	0.61
	6:10:59	3.782	0.6405	0.2745	0	0.549	0.488	0.2135	1.0065	1.464	2.3485	1.098	1.403	2.013	0.854	0.3355	1.0675	1.859	1.2805	0.001	2.2915	0.427	1.1285	0.61	0.183	0.8235	0.6405	0.976	0	2.1655	0.61	0.854	0.4575	0.305	0.2135	0.427	1.281	1.859	1.2805	0.001	2.2915	0.6405	2.5925	0.244	1.098	0.183	0.8845	0.183	0.61
	6:15:19	3.782	0.6405	0.2745	0	0.549	0.488	0.2135	1.0065	1.464	2.3485	1.098	1.403	2.013	1.22	0.3355	1.0675	1.859	1.2805	0.001	2.2915	0.427	1.1285	0.61	0.183	0.8235	0.6405	0.976	0	2.1655	0.61	0.854	0.4575	0.305	0.2135	0.427	1.281	1.859	1.2805	0.001	2.2915	0.6405	2.5925	0.244	1.098	0.183	0.8845	0.183	0.61
	6:19:39	3.782	0.6405	0.2745	0	0.549	0.488	0.2135	1.0065	1.464	2.3485	1.098	1.403	2.013	1.22	0.3355	1.0675	1.859	1.2805	0.001	2.2915	0.427	1.1285	0.732	0.183	0.8235	0.6405	0.976	0	2.1655	0.61	0.854	0.4575	0.305	0.2135	0.427	1.281	1.859	1.2805	0.001	2.2915	0.6405	2.5925	0.244	1.098	0.183	0.8845	0.183	0.61
	6:23:59	3.782	0.6405	0.2745	0	0.549	0.488	0.2135	1.0065	1.464	2.3485	1.098	1.403	2.013	1.22	0.3355	1.0675	2.1945	1.2805	0.001	2.2915	0.427	1.1285	0.732	0.183	0.8235	0.6405	0.976	0	2.1655	0.61	0.854	0.4575	0.305	0.2135	0.427	1.281	2.1945	1.2805	0.001	2.2915	0.6405	2.5925	0.244	1.098	0.183	0.8845	0.183	0.61
	6:28:19	3.782	0.6405	0.2745	0	0.549	0.488	0.2135	1.0065	1.464	2.3485	1.098	1.403	2.013	1.22	0.61	1.0675	2.1945	1.2805	0.001	2.2915	0.427	1.1285	0.732	0.183	0.8235	0.793	0.976	0	2.1655	0.61	0.854	0.4575	0.305	0.2135	0.427	1.281	2.1945	1.2805	0.001	2.2915	0.6405	2.5925	0.244	1.098	0.183	0.8845	0.183	0.61
	6:32:39	3.782	0.6405	0.2745	0	0.549	0.488	0.2135	1.0065	1.464	2.3485	1.098	1.403	2.013	1.22	0.61	1.0675	2.1945	1.2805	0.001	2.2915	0.427	1.1285	0.732	0.183	0.8235	0.793	0.976	0	2.1655	0.61	0.854	0.4575	0.305	0.2135	0.427	1.281	2.1945	1.2805	0.001	2.2915	0.6405	2.5925	0.244	1.098	0.183	0.8845	0.183	0.61
	6:36:59	3.782	0.6405	0.2745	0	0.549	0.488	0.2135	1.0065	1.464	2.3485	1.098	1.403	2.013	1.22	0.61	1.0675	2.1945	1.2805	0.001	2.2915	0.427	1.4335	0.732	0.183	0.8235	0.793	0.976	0	2.1655	0.61	0.854	0.4575	0.305	0.2135	0.427	1.281	2.1945	1.2805	0.001	2.2915	0.6405	2.5925	0.244	1.098	0.183	0.8845	0.183	0.61
	6:41:19	3.782	0.6405	0.2745	0	0.549	0.488	0.2135	1.0065	1.464	2.3485	1.098	1.403	2.013	1.22	0.61	1.0675	2.1945	1.2805	0.001	2.2915	0.427	1.4335	0.732	0.183	0.8235	0.793	0.976	0	2.1655	0.61	0.854	0.4575	0.305	0.2135	0.427	1.281	2.1945	1.2805	0.001	2.2915	0.6405	2.5925	0.244	1.098	0.183	0.8845	0.183	0.61
	6:45:39	3.782	0.6405	0.2745	0	1.098	0.488	0.2135	1.0065	1.464	2.3485	1.098	1.403	2.013	1.22	0.61	1.0675	2.1945	1.2805	0.001	2.2915	0.427	1.4335	0.732	0.183	0.8235	0.793	0.976	0	2.1655	0.61	0.854	0.4575	0.305	0.2135	0.427	1.281	2.1945	1.2805	0.001	2.2915	0.6405	2.5925	0.244	1.098	0.183	0.8845	0.183	0.61
	6:49:59	3.782	0.6405	0.2745	0	1.098	0.488	0.3355	1.0065	1.464	2.3485	1.098	1.403	2.013	1.22	0.61	1.0675	2.1945	1.2805	0.001	2.2915	0.427	1.4335	0.732	0.183	0.8235	0.793	0.976	0	2.1655	0.61	0.854	0.4575	0.305	0.2135	0.427	1.281	2.1945	1.2805	0.001	2.2915	0.6405	2.5925	0.244	1.098	0.183	0.8845	0.183	0.61
	6:54:19	3.782	0.6405	0.2745	0	1.098	0.488	0.3355	1.0065	1.464	2.3485	1.098	1.403	2.013	1.22	0.61	1.0675	2.1945	1.2805	0.001	2.2915	0.427	1.4335	0.732	0.183	0.8235	0.793	0.976	0	2.1655	0.61	0.854	0.4575	0.305	0.2135	0.427	1.281	2.1945	1.2805	0.001	2.2915	0.6405	2.5925	0.244	1.098	0.183	0.8845	0.183	0.61
	6:58:39	3.782	0.6405	0.2745	0	1.098	0.488	0.3355	1.0065	1.464	2.3485	1.098	1.403	2.013	1.22	0.61	1.0675	2.1945	1.2805	0.001	2.2915	0.427	1.4335	0.732	0.183	0.8235	0.793	0.976	0	2.1655	0.61	0.854	0.4575	0.305	0.2135	0.427	1.281	2.1945	1.2805	0.001	2.2915	0.6405	2.5925	0.244	1.098	0.183	0.8845	0.183	0.61
	7:02:59	3.782	0.6405	0.2745	0	1.098	0.488	0.3355	1.0065	1.464	2.3485	1.098	1.403	2.013	1.22	0.61	1.0675	2.1945	1.2805	0.001	2.2915	0.427	1.4335	0.732	0.183	0.8235	0.793	0.976	0	2.1655	0.61	0.854	0.7015	0.305	0.2135	0.427	1.281	2.1945	1.2805	0.001	2.2915	0.6405	2.5925	0.244	1.098	0.183	0.8845	0.183	0.61
	7:07:19	3.782	0.6405	0.2745	0	1.281	0.488	0.3355	1.0065	1.464	2.3485	1.098	1.5555	2.013	1.22	0.61	1.0675	2.1945	1.2805	0.001	2.2915	0.427	1.4335	0.732	0.4575	0.8235	0.793	0.976	0	2.1655	0.61	0.854	0.7015	0.427	0.2135	0.427	1.281	2.1945	1.2805	0.001	2.2915	0.6405	2.5925	0.244	1.098	0.183	0.8845	0.183	0.61
	7:11:39	3.782	0.6405	0.2745	0	1.281	0.488	0.3355	1.0065	1.464	2.3485	1.098	1.5555	2.013	1.22	0.61	1.0675	2.1945	1.2805	0.001	2.2915	0.427	1.4335	0.732	0.4575	1.8605	0.793	0.976	0	2.1655	0.61	0.854	0.7015	0.427	0.2135	0.427	1.281	2.1945	1.2805	0.001	2.2915	0.6405	2.5925	0.244	1.098	0.183	0.8845	0.183	0.61
	7:15:59	3.782	0.6405	0.2745	0	1.281	0.488	0.3355	1.0065	1.464	2.3485	1.098	1.5555	2.013	1.22	0.61	1.0675	2.1945	1.616	0.001	2.2915	0.427	1.4335	0.732	0.4575	1.8605	0.793	0.976	0	2.1655	0.61	0.854	0.7015	0.427	0.2135	0.427	1.281	2.1945	1.616	0.001	2.2915	0.6405	2.5925	0.244	1.098	0.183	1.0675	0.183	0.915
	7:20:19	3.782	0.6405	0.2745	0	1.281	0.488	0.3355	1.0065	1.464	2.3485	1.098	1.5555	2.013	1.22	0.61	1.0675	2.1945	1.738	0.001	2.2915	0.427	1.4335	0.732	0.4575	1.8605	0.793	0.976	0	2.1655	0.61	0.854	0.7015	0.671	0.2135	0.427	1.281	2.1945	1.738	0.001	2.2915	0.6405	2.5925	0.244	1.098	0.183	1.0675	0.305	0.915
	7:24:39	3.782	0.6405	0.2745	0	1.281	0.488	0.549	1.0065	1.464	2.3485	1.098	1.5555	2.013	1.22	0.61	1.0675	2.1945	1.738	0.001	2.2915	0.427	1.4335	0.732	0.4575	1.8605	0.793	0.976	0	2.1655	0.61	0.854	0.7015	0.671	0.2135	0.427	1.281	2.1945	1.738	0.001	2.2915	0.6405	2.5925	0.244	1.098	0.183	1.0675	0.305	0.915
	7:28:59	3.782	0.6405	0.2745	0	1.281	0.488	0.549	1.0065	1.464	2.3485	1.098	1.5555	2.013	1.22	0.61	1.0675	2.1945	1.738	0.001	2.2915	0.427	1.4335	0.732	0.4575	1.8605	0.793	0.976	0	2.1655	0.61	0.854	0.7015	0.671	0.2135	0.427	1.281	2.1945	1.738	0.001	2.2915	0.6405	2.5925	0.244	1.098	0.183	1.0675	0.305	0.915
	7:33:19	3.782	0.6405	0.2745	0	1.281	0.488	0.6405	1.0065	1.464	2.3485	1.098	1.5555	2.1045	1.22	0.61	1.0675	2.1945	1.738	0.001	2.2915	0.427	1.4335	0.732	0.4575	1.8605	0.793	0.976	0	2.1655	0.61	0.854	0.7015	0.671	0.2135	0.427	1.281	2.1945	1.738	0.001	2.2915	0.6405	2.5925	0.244	1.098	0.183	1.3115	0.305	0.915
	7:37:39	3.782	0.6405	0.2745	0	1.281	0.488	0.6405	1.0065	1.464	2.3485	1.098	1.5555	2.1045	1.4335	0.61	1.342	2.1945	1.738	0.001	2.5965	0.427	1.4335	0.732	0.4575	1.8605	0.793	0.976	0	2.1655	0.61	0.854	0.7015	0.671	0.2135	0.427	1.3725	2.1945	1.738	0.001	2.5965	0.6405	2.5925	0.244	1.098	0.183	1.4335	0.305	0.915
	7:41:59	3.782	0.6405	0.2745	0	1.281	0.488	0.6405	1.0065	1.464	2.562	1.098	1.5555	2.1045	1.4335	0.61	1.342	2.1945	1.738	0.001	2.5965	0.427	1.4335	0.732	0.4575	1.8605	0.793	0.976	0	2.1655	0.61	0.854	0.7015	0.671	0.2135	0.427	1.4945	2.1945	1.738	0.001	2.5965	0.6405	2.5925	0.244	1.098	0.183	1.4335	0.305	0.915
	7:46:19	3.782	0.6405	0.2745	0	1.281	1.0065	0.6405	1.0065	1.464	2.562	1.098	1.5555	2.1045	1.4335	0.61	1.342	2.1945	1.738	0.001	2.5965	0.427	1.4335	0.732	0.4575	1.8605	0.793	0.976	0	2.1655	0.61	0.854	0.7015	0.671	0.2135	0.427	1.4945	2.1945	1.738	0.001	2.5965	0.6405	2.5925	0.244	1.098	0.183	1.4335	0.305	0.915
	7:50:39	3.782	0.6405	0.2745	0	1.281	1.0065	0.6405	1.0065	1.464	2.562	1.098	1.5555	2.1045	1.4335	0.61	1.342	2.1945	1.738	0.001	2.5965	0.427	1.4335	0.732	0.4575	1.8605	0.793	0.976	0	2.1655	0.61	0.854	0.7015	0.671	0.2135	0.427	1.4945	2.1945	1.738	0.001	2.5965	0.6405	2.5925	0.244	1.098	0.183	1.4335	0.305	0.915
	7:54:59	3.782	0.6405	0.2745	0	1.281	1.0065	0.6405	1.0065	1.464	2.562	1.22	1.5555	2.1045	1.769	0.61	1.342	2.1945	1.738	0.001	2.5965	0.427	1.4335	0.732	0.4575	1.8605	0.793	0.976	0	2.1655	0.61	0.854	0.7015	0.671	0.2135	0.427	1.4945	2.1945	1.738	0.001	2.5965	0.6405	2.5925	0.244	1.098	0.183	1.586	0.305	0.915
	7:59:19	3.782	0.6405	0.2745	0	1.281	1.0065	0.793	1.342	1.464	2.562	1.22	1.5555	2.1045	1.769	0.61	1.342	2.347	1.738	0.001	2.5965	0.427	1.4335	0.732	0.4575	1.8605	0.793	0.976	0	2.1655	0.61	0.854	0.7015	0.671	0.2135	0.427	1.4945	2.347	1.738	0.001	2.5965	0.6405	2.5925	0.244	1.098	0.183	1.586	0.305	0.915
	8:03:39	3.782	0.6405	0.2745	0	1.281	1.0065	0.793	1.342	1.464	2.562	1.22	1.5555	2.1045	1.769	0.61	1.342	2.347	1.738	0.001	2.5965	0.427	1.4335	0.732	0.4575	1.8605	0.793	0.976	0	2.1655	0.61	0.854	0.7015	0.671	0.2135	0.427	1.4945	2.347	1.738	0.001	2.5965	0.793	2.5925	0.244	1.098	0.183	1.708	0.305	0.915
	8:07:59	3.782	0.6405	0.427	0	1.281	1.0065	0.915	1.342	1.464	2.562	1.22	1.5555	2.1045	1.769	0.61	1.342	2.347	1.738	0.001	2.5965	0.427	1.4335	0.732	0.4575	1.8605	0.793	0.976	0	2.1655	0.61	0.854	0.7015	0.671	0.2135	0.427	1.708	2.347	1.738	0.001	2.5965	0.793	2.5925	0.3965	1.098	0.183	1.708	0.305	0.915
	8:12:19	3.782	0.6405	0.427	0	1.281	1.0065	0.915	1.342	1.586	2.562	1.22	1.5555	2.1045	1.769	0.61	1.342	2.347	1.738	0.001	2.5965	0.427	1.4335	0.732	0.4575	1.8605	0.793	0.976	0	2.1655	0.8235	0.854	0.7015	0.671	0.2135	0.427	1.708	2.347	1.738	0.001	2.5965	0.793	2.5925	0.3965	1.098	0.183	1.708	0.305	0.915
	8:16:39	3.782	0.6405	0.427	0	1.281	1.0065	1.037	1.342	1.586	2.562	1.22	1.5555	2.1045	1.769	0.61	1.342	2.347	1.738	0.001	2.5965	0.427	1.4335	0.732	0.4575	1.8605	0.793	0.976	0	2.1655	1.5555	0.854	0.7015	0.671	0.2135	0.427	2.013	2.347	1.738	0.001	2.5965	0.793	2.5925	0.3965	1.098	0.183	1.891	0.305	0.915
	8:20:59	3.782	0.6405	0.427	0	1.281	1.0065	1.037	1.342	1.586	2.562	1.22	1.5555	2.1045	1.769	0.61	1.342	2.347	1.738	0.001	2.5965	0.5795	1.4335	0.732	0.4575	1.8605	0.915	1.0675	0	2.1655	1.647	0.854	0.7015	0.671	0.2135	0.427	2.013	2.347	1.738	0.001	2.5965	0.793	2.5925	0.3965	1.098	0.183	1.891	0.305	1.098
	8:25:19	3.782	0.6405	0.427	0	1.281	1.0065	1.037	1.342	1.586	2.562	1.4945	1.5555	2.1045	1.769	0.61	1.342	2.347	1.738	0.001	2.5965	0.5795	1.4335	0.854	0.4575	1.8605	1.342	1.0675	0	2.1655	1.647	0.854	0.7015	0.671	0.2135	0.427	2.013	2.347	1.738	0.001	2.5965	0.9455	2.5925	0.3965	1.098	0.183	1.891	0.305	1.098
	8:29:39	3.782	0.793	0.427	0	1.281	1.0065	1.037	1.342	1.586	2.562	1.586	1.5555	2.1045	1.769	0.61	1.342	2.347	1.738	0.001	2.5965	0.5795	1.4335	0.976	0.4575	1.8605	1.342	1.0675	0	2.1655	1.647	0.854	0.7015	0.671	0.2135	0.427	2.013	2.347	1.738	0.001	2.5965	1.2505	2.5925	0.3965	1.098	0.183	1.891	0.305	1.098
	8:33:59	3.782	0.793	0.427	0	1.281	1.0065	1.037	1.342	1.586	2.562	1.586	1.9215	2.1045	1.769	0.61	1.342	2.347	1.738	0.001	2.5965	0.5795	1.4335	1.342	0.4575	1.8605	1.342	1.0675	0	2.1655	1.647	0.854	0.7015	0.671	0.2135	0.427	2.013	2.347	1.738	0.001	2.5965	1.2505	2.5925	0.3965	1.098	0.183	1.891	0.305	1.098
	8:38:19	3.782	0.793	0.427	0	1.281	1.0065	1.037	1.342	1.586	2.562	1.586	1.9215	2.1045	1.769	0.61	1.342	2.347	1.738	0.001	2.5965	0.5795	1.769	1.342	0.4575	1.8605	1.342	1.0675	0.1525	2.1655	1.647	0.854	0.7015	0.671	0.2135	0.427	2.013	2.347	1.738	0.001	2.5965	1.2505	2.5925	0.3965	1.098	0.183	1.891	0.305	1.098
	8:42:39	3.782	0.793	0.427	0	1.281	1.0065	1.037	1.342	1.586	2.562	1.586	1.9215	2.1045	1.769	0.61	1.342	2.347	1.738	0.001	2.5965	0.5795	1.769	1.342	0.4575	1.8605	1.342	1.0675	0.1525	2.1655	1.647	0.854	0.7015	0.671	0.2135	0.427	2.013	2.347	1.738	0.001	2.5965	1.2505	2.5925	0.3965	1.098	0.183	1.891	0.305	1.098
	8:46:59	3.782	0.793	0.427	0	1.281	1.0065	1.037	1.342	1.586	2.562	1.586	1.9215	2.1045	1.769	0.61	1.342	2.347	2.104	0.001	2.5965	0.5795	1.769	1.342	0.4575	1.8605	1.342	1.0675	0.1525	2.1655	1.647	0.854	0.7015	0.671	0.2135	0.854	2.013	2.347	2.104	0.001	2.5965	1.2505	2.5925	0.3965	1.098	0.183	1.891	0.305	1.098
	8:51:19	3.782	0.793	0.427	0	1.281	1.0065	1.037	1.342	1.83	2.562	1.586	2.7145	2.1045	1.769	0.61	1.342	2.347	2.104	0.1535	2.5965	0.5795	1.769	1.342	0.4575	1.8605	1.342	1.0675	0.1525	2.1655	1.647	0.854	0.7015	0.671	0.2135	0.854	2.013	2.347	2.104	0.1535	2.5965	1.2505	2.5925	0.3965	1.098	0.183	1.891	0.305	1.098
	8:55:39	3.782	0.793	0.427	0	1.281	1.0065	1.037	1.342	1.83	2.562	1.586	2.7145	2.1045	1.769	0.61	1.342	2.347	2.104	0.1535	2.5965	0.5795	1.769	1.342	0.4575	1.8605	1.342	1.0675	0.1525	2.1655	1.647	0.854	0.7015	0.671	0.2135	0.854	2.013	2.347	2.104	0.1535	2.5965	1.2505	2.5925	0.3965	1.098	0.183	1.891	0.305	1.098
	8:59:59	3.782	0.793	0.427	0	1.281	1.0065	1.037	1.342	1.83	2.562	1.586	2.7145	2.1045	1.769	0.61	1.342	2.347	2.104	0.1535	2.5965	0.5795	1.769	1.342	0.4575	1.8605	1.342	1.0675	0.1525	2.1655	1.647	0.854	0.7015	0.671	0.2135	0.854	2.013	2.347	2.104	0.1535	2.5965	1.2505	2.5925	0.3965	1.098	0.183	1.891	0.305	1.098
	9:04:19	3.782	0.793	0.427	0	1.6165	1.0065	1.037	1.342	1.83	2.562	1.586	2.7145	2.1045	1.769	0.854	1.342	2.347	2.104	0.1535	2.5965	0.5795	1.769	1.342	0.4575	1.8605	1.342	1.0675	0.1525	2.1655	1.647	0.9455	0.7015	0.671	0.2135	0.854	2.013	2.347	2.104	0.1535	2.5965	1.2505	2.5925	0.3965	1.098	0.3355	1.891	0.305	1.098
	9:08:39	3.782	0.793	0.427	0	1.6165	1.0065	1.037	1.342	1.83	2.562	1.586	2.7145	2.1045	1.769	0.854	1.342	2.347	2.104	0.1535	2.5965	0.5795	1.769	1.342	0.6405	1.8605	1.342	1.0675	0.1525	2.1655	1.647	0.9455	0.7015	0.671	0.2135	0.854	2.013	2.347	2.104	0.1535	2.5965	1.2505	2.5925	0.3965	1.098	0.3355	1.891	0.305	1.098
	9:12:59	3.782	0.793	0.427	0	1.6165	1.525	1.037	1.342	1.83	2.562	1.586	2.7145	2.1045	1.769	0.854	1.342	2.347	2.104	0.1535	2.5965	0.5795	1.769	1.342	0.6405	1.8605	1.342	1.0675	0.1525	2.1655	1.647	0.9455	0.7015	0.671	0.2135	0.854	2.013	2.347	2.104	0.1535	2.5965	1.2505	2.5925	0.3965	1.098	0.3355	1.891	0.305	1.098
	9:17:19	3.782	0.793	0.427	0	1.6165	1.525	1.037	1.342	1.83	2.562	1.586	2.7145	2.1045	2.196	0.854	1.342	2.4385	2.104	0.1535	2.5965	0.5795	1.769	1.342	0.6405	1.8605	1.342	1.0675	0.1525	2.1655	1.647	0.9455	0.7015	0.915	0.2135	0.854	2.013	2.4385	2.104	0.1535	2.5965	1.2505	2.5925	0.3965	1.098	0.3355	1.891	0.305	1.098
	9:21:39	3.782	0.793	0.427	0	1.6165	1.525	1.037	1.342	1.83	2.562	1.586	2.7145	2.1045	2.196	1.0675	1.342	2.4385	2.104	0.1535	2.5965	0.5795	1.769	1.342	0.6405	1.8605	1.342	1.0675	0.1525	2.1655	1.647	0.9455	0.7015	0.915	0.2135	0.854	2.013	2.4385	2.104	0.1535	2.5965	1.2505	2.5925	0.3965	1.098	0.3355	1.891	0.305	1.098
	9:25:59	3.782	0.793	0.427	0	1.6165	1.525	1.037	1.342	1.83	2.562	1.586	2.7145	2.1045	2.196	1.0675	1.342	2.4385	2.104	0.1535	2.5965	0.5795	1.769	1.342	0.6405	2.074	1.342	1.0675	0.1525	2.1655	1.647	0.9455	0.7015	0.915	0.2135	0.854	2.013	2.4385	2.104	0.1535	2.5965	1.2505	2.5925	0.3965	1.281	0.3355	1.891	0.305	1.098
	9:30:19	3.782	0.793	0.427	0	1.6165	1.525	1.037	1.342	1.83	2.562	1.586	2.7145	2.1045	2.196	1.0675	1.342	2.4385	2.6225	0.1535	2.5965	0.5795	1.769	1.342	0.6405	2.074	1.342	1.0675	0.1525	2.1655	1.647	0.9455	0.7015	0.915	0.2135	0.854	2.135	2.4385	2.6225	0.1535	2.5965	1.4335	2.5925	0.3965	1.281	0.3355	1.891	0.305	1.098
	9:34:39	3.782	0.793	0.427	0	1.6165	1.525	1.037	1.342	1.83	2.562	1.586	2.7145	2.1045	2.196	1.0675	1.342	2.4385	2.6225	0.1535	2.5965	0.5795	1.769	1.342	0.7625	2.074	1.342	1.0675	0.1525	2.1655	1.647	0.9455	0.7015	0.915	0.2135	0.854	2.135	2.4385	2.6225	0.1535	2.5965	1.4335	2.5925	0.3965	1.281	0.3355	1.891	0.305	1.098
	9:38:59	3.782	0.793	0.427	0	1.6165	1.525	1.037	1.4945	2.013	2.562	1.586	2.7145	2.1045	2.196	1.0675	1.342	2.4385	2.6225	0.1535	2.5965	0.5795	1.769	1.342	0.7625	2.074	1.342	1.1895	0.1525	2.1655	1.647	0.9455	0.7015	0.915	0.2135	0.854	2.135	2.4385	2.6225	0.1535	2.5965	1.4335	2.5925	0.3965	1.281	0.3355	1.891	0.305	1.098
	9:43:19	3.782	0.793	0.427	0	1.6165	1.525	1.1895	1.708	2.013	2.562	1.586	2.7145	2.1045	2.196	1.0675	1.342	2.4385	2.6225	0.1535	2.5965	0.5795	1.769	1.342	0.7625	2.074	1.342	1.1895	0.1525	2.1655	1.647	0.9455	0.7015	0.915	0.2135	0.854	2.135	2.4385	2.6225	0.1535	2.5965	1.4335	2.5925	0.3965	1.281	0.3355	1.891	0.549	2.4705
	9:47:39	3.782	0.793	0.427	0	1.6165	1.525	1.4945	1.708	2.013	2.562	1.586	2.7145	2.562	2.196	1.0675	1.342	2.4385	2.6225	0.1535	2.5965	0.5795	1.769	1.342	0.7625	2.074	1.342	1.1895	0.1525	2.1655	1.647	0.9455	0.7015	0.915	0.5795	0.854	2.135	2.4385	2.6225	0.1535	2.5965	1.4335	2.5925	0.3965	1.281	0.3355	1.891	0.549	2.4705
	9:51:59	3.782	0.793	0.427	0	1.6165	1.525	1.4945	1.708	2.013	2.562	1.586	2.7145	2.562	2.196	1.0675	1.342	2.4385	2.6225	0.1535	2.5965	0.5795	1.769	1.342	0.7625	2.074	1.342	1.1895	0.1525	2.1655	1.647	1.1285	0.7015	0.915	0.5795	0.854	2.135	2.4385	2.6225	0.1535	2.5965	1.4335	2.5925	0.3965	1.281	0.3355	1.891	0.549	2.4705
	9:56:19	3.782	0.793	0.427	0	1.6165	1.525	1.4945	1.708	2.013	2.562	1.586	2.7145	2.562	2.196	1.0675	1.342	2.896	2.6225	0.1535	2.5965	0.5795	2.6535	1.342	0.7625	2.074	1.342	1.1895	0.1525	2.1655	1.647	1.3115	0.7015	0.915	0.5795	0.854	2.135	2.896	2.6225	0.1535	2.5965	1.4335	2.5925	0.3965	1.281	0.3355	1.891	0.549	2.4705
	10:00:39	3.782	0.793	0.427	0	1.6165	1.525	1.4945	1.708	2.013	2.562	1.586	2.7145	2.6535	2.196	1.0675	1.342	3.0485	2.6225	0.1535	2.5965	0.5795	2.6535	1.342	0.7625	2.074	1.342	1.1895	0.1525	2.1655	1.647	1.4335	0.7015	0.915	0.5795	0.854	2.135	3.0485	2.6225	0.1535	2.5965	1.4335	2.5925	0.3965	1.281	0.4575	1.891	0.549	2.623
	10:04:59	3.782	0.9455	0.427	0	1.6165	1.7995	1.4945	1.708	2.013	2.562	1.586	2.7145	2.6535	2.501	1.0675	1.342	3.0485	2.6225	0.1535	2.5965	0.5795	2.6535	1.342	0.7625	2.196	1.6165	1.1895	0.1525	2.1655	1.647	1.4335	0.7015	0.915	0.5795	0.854	2.135	3.0485	2.6225	0.1535	2.5965	1.4335	2.5925	0.3965	1.281	0.4575	1.891	0.549	2.623
	10:09:19	3.782	0.9455	0.427	0	1.6165	1.7995	1.4945	1.708	2.013	2.562	1.586	2.7145	2.6535	2.501	1.0675	1.342	3.0485	2.6225	0.1535	3.237	0.5795	2.6535	1.342	0.7625	2.501	1.6165	1.1895	0.1525	2.1655	1.647	1.586	0.7015	0.915	0.5795	0.854	2.135	3.0485	2.6225	0.1535	3.237	1.4335	2.5925	0.3965	1.281	0.4575	1.891	0.549	2.623
	10:13:39	3.782	0.9455	0.427	0	1.6165	1.7995	1.4945	1.708	2.013	2.562	1.586	2.7145	2.6535	2.501	1.0675	1.342	3.0485	2.714	0.1535	3.237	0.5795	2.6535	1.4945	0.7625	2.501	1.6165	1.1895	0.1525	2.1655	1.647	1.586	1.1895	0.915	0.5795	0.854	2.135	3.0485	2.714	0.1535	3.237	1.4335	2.5925	0.3965	1.281	0.549	2.1655	0.549	2.623
	10:17:59	3.782	1.159	0.427	0	1.6165	1.7995	1.4945	1.708	2.013	2.562	1.586	2.7145	2.6535	2.501	1.0675	1.342	3.0485	2.714	0.1535	3.237	0.5795	2.6535	1.4945	0.7625	2.501	1.6165	1.1895	0.1525	2.1655	1.647	1.586	1.1895	0.915	0.5795	0.854	2.135	3.0485	2.714	0.1535	3.237	1.4335	2.5925	0.3965	1.281	0.549	2.257	0.549	2.623
	10:22:19	3.782	1.159	0.5185	0	1.6165	1.7995	1.4945	1.708	2.013	2.562	1.586	2.7145	2.6535	3.5685	1.0675	1.342	3.0485	2.714	0.3365	3.237	0.5795	2.6535	1.4945	0.7625	2.501	1.6165	1.1895	0.1525	2.1655	1.647	1.769	1.1895	0.915	0.5795	0.854	2.135	3.0485	2.714	0.3365	3.237	1.4335	2.5925	0.3965	1.281	0.549	2.257	0.549	2.623
	10:26:39	3.782	1.159	0.5185	0	1.6165	1.7995	1.83	1.708	2.013	2.562	1.586	2.7145	2.6535	3.5685	1.0675	1.342	3.0485	2.714	0.855	3.481	0.5795	2.6535	1.4945	0.7625	2.501	1.6165	1.1895	0.1525	2.1655	1.647	1.769	1.1895	0.915	0.5795	0.854	2.135	3.0485	2.714	0.855	3.481	1.4335	2.5925	0.3965	1.281	0.549	2.257	0.549	2.623
	10:30:59	3.782	1.159	0.5185	0	1.6165	1.7995	1.83	1.708	2.013	2.562	1.586	2.7145	2.6535	3.5685	1.0675	1.342	3.0485	2.714	0.855	3.481	0.5795	2.6535	1.4945	0.8845	2.501	1.6165	1.1895	0.1525	2.1655	1.647	1.769	2.0435	0.915	0.5795	0.854	2.135	3.0485	2.714	0.855	3.481	1.4335	2.5925	0.3965	1.281	0.549	2.501	0.549	2.623
	10:35:19	3.782	1.159	0.5185	0	2.1045	1.7995	1.83	1.708	2.013	2.562	1.586	2.7145	2.6535	3.5685	1.0675	1.342	3.0485	2.714	0.855	3.481	0.5795	2.6535	1.4945	0.8845	2.501	1.6165	1.647	0.1525	2.1655	1.769	1.891	2.0435	0.915	0.5795	0.854	2.135	3.0485	2.714	0.855	3.481	1.4335	2.5925	0.3965	1.4335	0.549	2.867	0.549	2.623
	10:39:39	4.087	1.159	0.5185	0	2.1045	1.7995	1.9215	1.708	2.013	2.562	2.0435	2.7145	2.6535	3.5685	1.0675	1.342	3.0485	2.714	0.855	3.481	0.5795	2.6535	1.4945	0.8845	2.501	1.6165	1.7385	0.1525	2.1655	1.891	1.9825	2.0435	0.915	0.5795	0.854	2.135	3.0485	2.714	0.855	3.481	1.4335	2.8365	0.3965	1.4335	0.549	2.867	0.549	2.623
	10:43:59	4.087	1.342	0.5185	0	2.1045	1.7995	1.9215	1.708	2.013	2.562	2.0435	2.7145	2.6535	3.5685	1.0675	1.342	3.0485	2.714	0.855	3.481	0.5795	2.6535	1.4945	0.8845	2.501	1.6165	1.8605	0.1525	2.1655	1.891	1.9825	2.0435	0.915	0.5795	0.854	2.135	3.0485	2.714	0.855	3.481	1.4335	2.8365	0.3965	1.4335	0.549	2.867	0.549	2.623
	10:48:19	4.087	1.342	0.5185	0	2.1045	1.7995	1.9215	1.708	2.013	2.562	2.0435	2.7145	2.6535	3.9345	1.0675	1.342	3.0485	2.714	0.855	3.481	0.5795	2.6535	1.4945	0.8845	2.501	1.6165	1.8605	0.1525	2.1655	1.891	1.9825	2.0435	0.915	0.5795	0.976	2.135	3.0485	2.714	0.855	3.481	1.4335	2.8365	0.3965	1.4335	0.549	2.867	0.549	2.623
	10:52:39	4.087	1.342	0.5185	0	2.1045	1.7995	1.9215	1.9825	2.013	2.562	2.0435	2.7145	2.6535	3.9345	1.403	1.342	3.0485	2.8665	0.855	3.481	0.5795	2.6535	1.4945	0.8845	2.501	1.6165	1.8605	0.1525	2.1655	1.891	1.9825	2.0435	0.915	0.5795	0.976	2.135	3.0485	2.8665	0.855	3.481	1.525	2.8365	0.3965	1.769	0.549	2.867	0.549	2.623
	10:56:59	4.087	1.342	0.5185	0	2.1045	1.7995	1.9215	2.196	2.013	2.562	2.0435	2.7145	2.6535	3.9345	1.403	1.342	3.0485	2.8665	0.855	3.481	0.5795	2.6535	1.4945	0.8845	2.501	1.6165	1.8605	0.1525	2.1655	1.891	1.9825	2.0435	1.037	0.5795	0.976	2.135	3.0485	2.8665	0.855	3.481	1.525	2.928	0.3965	1.769	0.549	2.867	0.549	2.623
	11:01:19	4.087	1.342	0.5185	0	2.1045	1.7995	1.9215	2.3485	2.013	2.562	2.0435	2.7145	2.6535	3.9345	1.403	1.342	3.0485	3.263	0.855	3.481	0.5795	2.6535	1.4945	0.8845	2.501	1.6165	1.8605	0.1525	2.1655	1.891	1.9825	2.0435	1.159	0.5795	1.1895	2.257	3.0485	3.263	0.855	3.481	2.1045	2.928	0.3965	1.769	0.549	2.867	0.549	2.623
	11:05:39	4.087	1.342	0.5185	0	2.1045	1.7995	1.9215	2.3485	2.013	2.6535	2.501	2.7145	2.6535	3.9345	1.403	1.342	3.0485	3.263	0.855	3.481	0.5795	2.6535	1.4945	0.8845	2.501	1.6165	1.8605	0.1525	2.1655	1.891	1.9825	2.0435	1.159	0.5795	1.464	2.501	3.0485	3.263	0.855	3.481	2.1045	2.928	0.3965	1.769	0.549	2.867	0.549	2.623
	11:09:59	4.087	1.342	0.5185	0	2.1045	1.7995	1.9215	2.3485	2.013	2.6535	2.5925	2.7145	2.6535	3.9345	1.403	1.342	3.0485	3.263	0.855	3.481	0.5795	2.6535	1.4945	0.8845	2.501	1.6165	1.8605	0.1525	2.1655	1.891	1.9825	2.0435	1.159	0.5795	1.464	2.501	3.0485	3.263	0.855	3.481	2.1045	2.928	0.3965	1.769	0.549	2.867	0.549	2.623
	11:14:19	4.087	1.342	0.5185	0	2.1045	1.7995	1.9215	2.3485	2.013	2.6535	2.5925	2.7145	2.6535	3.9345	1.403	1.342	3.0485	3.934	0.855	3.481	0.5795	2.6535	1.4945	0.8845	2.501	1.6165	1.8605	0.1525	2.1655	1.891	1.9825	2.0435	1.159	0.5795	1.464	2.623	3.0485	3.934	0.855	3.481	2.1045	2.928	0.3965	1.769	0.549	2.867	0.549	2.623
	11:18:39	4.087	1.342	0.5185	0	2.1045	1.7995	1.9215	2.6535	2.013	2.6535	2.5925	2.7145	2.6535	3.9345	1.403	1.9215	3.811	4.0255	0.855	3.481	0.8235	2.6535	1.4945	0.8845	2.501	1.891	1.8605	0.1525	2.1655	1.891	1.9825	2.0435	1.159	0.5795	1.5555	2.623	3.811	4.0255	0.855	3.481	2.1045	2.928	0.3965	1.769	0.549	2.867	0.549	2.623
	11:22:59	4.087	1.342	0.5185	0	2.1045	2.135	1.9215	2.6535	2.013	2.6535	2.5925	2.8365	2.6535	3.9345	1.403	2.074	3.811	4.0255	0.855	3.481	1.0065	2.6535	1.9215	0.8845	2.501	2.074	1.8605	0.1525	2.1655	1.891	1.9825	2.0435	1.159	0.5795	1.5555	2.623	3.811	4.0255	0.855	3.481	2.1045	2.928	0.3965	1.769	0.8235	2.867	0.549	2.623
	11:27:19	4.087	1.342	0.5185	0	2.1045	2.135	1.9215	2.6535	2.196	2.6535	2.5925	2.8365	2.6535	3.9345	1.403	2.318	3.811	4.0255	0.855	3.481	1.0065	2.6535	2.0435	0.8845	2.501	2.074	1.8605	0.1525	2.1655	1.891	1.9825	2.0435	1.3725	0.5795	1.5555	2.623	3.811	4.0255	0.855	3.481	2.1045	2.928	0.3965	1.769	0.8235	2.867	0.549	2.623
	11:31:39	4.087	1.342	0.5185	0	2.1045	2.135	1.9215	2.989	2.196	2.6535	2.5925	2.8365	3.111	3.9345	1.403	2.318	3.811	4.0255	0.855	3.481	1.0065	2.6535	2.623	1.159	2.7755	2.074	1.8605	0.1525	2.1655	1.891	1.9825	2.0435	1.3725	0.5795	1.5555	2.623	3.811	4.0255	0.855	3.481	2.1045	2.928	0.3965	1.769	0.8235	2.867	0.549	2.623
	11:35:59	4.087	1.342	0.5185	0	2.2875	2.135	1.9215	2.989	2.196	2.6535	2.5925	2.8365	3.111	3.9345	1.403	2.318	3.811	4.0255	0.855	3.481	1.0065	2.6535	2.623	1.159	2.7755	2.074	1.8605	0.1525	2.1655	1.891	1.9825	2.0435	1.3725	0.5795	1.5555	2.623	3.811	4.0255	0.855	3.481	2.1045	2.928	0.3965	1.769	0.8235	2.867	0.549	2.623
	11:40:19	4.087	1.342	0.5185	0	2.2875	2.135	1.9215	2.989	2.196	2.6535	2.5925	2.8365	3.111	3.9345	1.403	2.4705	3.811	4.0255	0.855	3.481	1.0065	2.6535	2.623	1.281	2.7755	2.074	1.8605	0.1525	2.1655	1.891	1.9825	2.0435	1.3725	0.5795	1.5555	2.623	3.811	4.0255	0.855	3.481	2.1045	2.928	0.3965	1.769	0.8235	2.867	0.549	2.623
	11:44:39	4.087	1.342	0.5185	0	2.2875	2.135	1.9215	2.989	2.3485	2.6535	2.5925	3.05	3.111	3.9345	1.403	2.4705	3.811	4.0255	0.855	3.847	1.0065	2.745	2.623	1.281	2.989	2.074	1.8605	0.305	2.1655	1.891	1.9825	2.0435	1.3725	0.5795	1.5555	2.623	3.811	4.0255	0.855	3.847	2.1045	2.928	0.3965	1.769	0.8235	2.867	0.976	2.623
	11:48:59	4.087	1.525	0.5185	0.122	2.2875	2.135	1.9215	2.989	2.3485	2.6535	2.5925	3.05	3.111	3.9345	1.6165	2.806	3.811	4.0255	0.855	3.847	1.0065	2.745	2.7755	1.3725	2.989	2.074	1.8605	0.305	2.1655	2.0435	1.9825	2.0435	1.3725	0.5795	1.5555	2.623	3.811	4.0255	0.855	3.847	2.1045	2.928	0.3965	1.769	0.8235	2.867	0.976	2.623
	11:53:19	4.087	1.6775	0.5185	0.122	2.2875	2.135	1.9215	2.989	2.684	2.7755	2.5925	3.05	3.111	3.9345	1.6165	2.806	3.811	4.0255	0.855	3.847	1.0065	2.745	2.7755	1.3725	2.989	2.074	1.8605	0.305	2.1655	2.0435	1.9825	2.0435	1.3725	0.976	1.5555	2.623	3.811	4.0255	0.855	3.847	2.1045	2.928	0.3965	1.769	0.8235	4.3615	0.976	2.623
	11:57:39	4.087	1.6775	0.732	0.122	2.2875	2.135	2.257	2.989	2.684	2.7755	2.5925	3.172	3.3855	3.9345	1.6165	2.928	3.811	4.0255	0.977	3.847	1.0065	2.867	2.7755	1.3725	2.989	2.074	1.8605	0.305	2.1655	2.0435	1.9825	2.0435	1.3725	0.976	1.5555	2.623	3.811	4.0255	0.977	3.847	2.1045	2.928	0.3965	1.769	0.8235	4.3615	0.976	2.623
	12:01:59	4.087	2.074	0.732	0.2745	2.2875	2.2875	2.257	2.989	2.684	2.7755	2.5925	3.172	3.3855	3.9345	1.6165	2.928	3.811	4.0255	1.282	3.847	1.0065	2.867	2.7755	1.3725	2.989	2.074	1.8605	0.305	2.1655	2.3485	2.135	2.0435	1.3725	0.976	1.5555	2.623	3.811	4.0255	1.282	3.847	2.1045	2.928	0.3965	1.769	0.8235	4.3615	0.976	2.623
	12:06:19	4.087	2.074	0.732	0.2745	2.2875	2.379	2.257	2.989	2.684	2.7755	2.5925	3.172	3.3855	3.9345	1.6165	2.928	3.811	4.0255	1.465	3.847	1.0065	2.867	2.7755	1.3725	2.989	2.074	1.8605	0.305	2.1655	2.3485	2.135	2.7755	1.3725	0.976	1.5555	2.7145	3.811	4.0255	1.465	3.847	2.1045	2.928	0.3965	1.769	0.8235	4.3615	0.976	2.623
	12:10:39	4.087	2.074	0.732	0.2745	2.562	2.379	2.5925	2.989	2.684	2.7755	2.5925	3.172	3.3855	3.9345	1.6165	2.928	3.811	4.0255	1.465	3.847	1.0065	2.867	2.7755	1.3725	2.989	2.074	1.8605	0.305	2.1655	2.3485	2.135	2.7755	1.3725	0.976	1.5555	3.9955	3.811	4.0255	1.465	3.847	2.1045	2.928	0.3965	1.769	0.8235	4.3615	1.098	2.623
	12:14:59	4.087	2.4705	0.732	0.2745	2.867	2.379	2.5925	2.989	2.684	2.7755	2.5925	3.3855	3.3855	3.9345	1.6165	2.928	3.811	4.0255	1.465	3.847	1.0065	2.867	2.7755	1.3725	2.989	2.074	1.8605	0.305	2.1655	2.3485	2.44	2.7755	1.3725	0.976	1.5555	3.9955	3.811	4.0255	1.465	3.847	2.1045	2.928	0.3965	1.769	0.8235	4.3615	1.098	2.623
	12:19:19	4.087	2.4705	0.732	0.2745	2.867	2.379	2.5925	2.989	2.684	2.7755	3.5685	3.3855	3.3855	3.9345	1.6165	2.928	3.811	4.0255	1.709	3.847	1.0065	2.867	2.7755	1.3725	2.989	2.44	1.8605	0.305	2.1655	2.3485	2.745	2.7755	1.3725	0.976	1.5555	3.9955	3.811	4.0255	1.709	3.847	2.1045	2.928	0.5185	1.769	0.8235	4.3615	1.098	2.745
	12:23:39	4.087	2.4705	0.732	0.2745	2.867	2.379	2.5925	2.989	2.684	2.7755	3.5685	3.3855	3.3855	3.9345	1.6165	2.928	3.811	4.0255	1.709	3.847	1.0065	2.867	2.7755	1.3725	2.989	2.44	2.135	0.305	2.1655	2.3485	2.745	2.7755	1.3725	0.976	1.5555	3.9955	3.811	4.0255	1.709	3.847	2.1045	2.928	0.5185	1.769	0.8235	4.3615	1.22	2.745
	12:27:59	4.087	2.4705	0.732	0.366	2.867	2.623	2.5925	2.989	2.684	2.7755	3.5685	3.3855	3.3855	3.9345	1.6165	2.928	3.811	4.0255	1.709	3.847	1.0065	2.867	2.7755	1.3725	2.989	2.8975	2.135	0.305	2.1655	2.3485	2.8365	2.7755	1.3725	0.976	1.5555	3.9955	3.811	4.0255	1.709	3.847	2.1045	3.1415	0.6405	1.769	0.8235	4.3615	1.3115	2.745
	12:32:19	4.087	2.4705	0.732	0.366	2.867	2.623	2.5925	2.989	2.684	2.7755	3.5685	3.3855	3.3855	3.9345	1.6165	2.928	4.0245	4.0255	1.709	4.5485	1.0065	2.867	2.7755	1.3725	2.989	2.8975	2.318	0.305	2.1655	2.3485	3.111	2.7755	1.3725	0.976	1.5555	3.9955	4.0245	4.0255	1.709	4.5485	2.1045	3.1415	0.793	2.0435	0.8235	4.3615	1.3115	2.745
	12:36:39	4.087	2.4705	0.732	0.366	2.867	2.623	2.5925	2.989	2.684	2.7755	3.5685	3.3855	3.5075	3.9345	1.9825	2.928	4.238	4.0255	1.709	4.9755	1.0065	3.233	2.7755	1.3725	2.989	2.8975	2.318	0.61	2.1655	2.3485	3.111	2.7755	1.586	0.976	1.5555	3.9955	4.238	4.0255	1.709	4.9755	2.1045	3.1415	0.793	2.0435	0.9455	4.3615	1.3115	2.745
	12:40:59	4.4225	2.4705	0.732	0.366	2.867	2.623	2.5925	2.989	2.684	2.7755	3.5685	3.5075	3.6905	3.9345	1.9825	2.928	4.482	4.0255	1.709	4.9755	1.0065	3.233	2.7755	1.4945	2.989	2.8975	2.318	0.61	2.1655	2.3485	3.111	2.7755	1.586	0.976	1.5555	3.9955	4.482	4.0255	1.709	4.9755	2.1045	3.1415	0.793	2.0435	1.098	4.6055	1.3115	2.867
	12:45:19	4.7885	2.4705	0.732	0.366	3.5685	3.3245	2.5925	3.1415	2.684	2.867	3.5685	3.599	3.6905	3.9345	2.135	2.928	4.482	4.0255	1.709	4.9755	1.0065	3.233	2.7755	1.4945	2.989	2.8975	2.318	0.61	2.1655	2.3485	3.111	2.7755	1.708	0.976	1.769	3.9955	4.482	4.0255	1.709	4.9755	2.2875	3.1415	0.9455	2.0435	1.098	4.7275	1.3115	2.867
	12:49:39	4.7885	2.4705	1.3115	0.366	3.5685	3.3245	2.5925	3.1415	2.684	2.989	3.5685	3.599	3.6905	3.9345	2.2875	2.928	4.482	4.239	3.417	4.9755	1.0065	3.233	2.7755	1.4945	2.989	2.8975	2.318	0.61	2.1655	2.3485	3.111	2.7755	1.708	0.976	1.769	3.9955	4.482	4.239	3.417	4.9755	2.44	3.1415	0.9455	2.0435	1.098	4.7275	1.3115	2.867
	12:53:59	4.7885	2.4705	1.3115	0.366	3.6905	3.3245	2.5925	3.1415	2.684	2.989	3.5685	3.599	3.6905	3.9345	2.2875	2.928	4.5735	4.239	3.417	5.0975	1.0065	3.233	2.7755	1.6775	2.989	3.4465	2.318	0.61	2.1655	2.3485	3.111	2.7755	1.708	0.976	1.769	3.9955	4.5735	4.239	3.417	5.0975	2.44	3.1415	0.9455	2.0435	1.098	4.7275	1.3115	3.1415
	12:58:19	4.7885	2.4705	1.4335	0.366	3.6905	3.3245	3.0195	3.233	2.684	3.2635	3.5685	3.7515	3.6905	3.9345	2.2875	2.928	4.5735	4.5745	3.417	5.0975	1.0065	3.599	2.7755	1.6775	2.989	3.4465	2.318	0.732	2.1655	2.3485	3.111	2.7755	1.7995	1.464	1.769	3.9955	4.5735	4.5745	3.417	5.0975	2.44	3.1415	0.9455	2.0435	1.281	4.7275	1.3115	3.1415
	13:02:39	4.7885	2.4705	1.4335	0.6405	3.6905	3.477	3.1415	3.233	2.684	3.2635	3.5685	3.7515	3.6905	3.9345	2.2875	2.928	4.5735	4.849	3.417	5.7075	1.0065	3.599	2.9585	1.6775	2.989	3.4465	2.5925	0.8845	2.1655	2.3485	3.111	2.7755	1.7995	1.464	1.9825	3.9955	4.5735	4.849	3.417	5.7075	2.44	3.1415	0.9455	2.0435	1.281	4.7275	1.3115	3.1415
	13:06:59	4.7885	2.4705	1.647	0.6405	3.6905	3.477	3.1415	3.599	2.684	3.2635	3.5685	3.8735	3.6905	3.9345	2.379	2.928	5.6105	4.849	3.417	5.7075	1.0065	3.599	2.9585	1.6775	2.989	3.4465	2.5925	0.8845	2.1655	2.7145	3.111	2.7755	1.7995	1.464	1.9825	4.148	5.6105	4.849	3.417	5.7075	2.44	3.1415	1.2505	2.1655	1.281	5.124	1.6165	3.1415
	13:11:19	4.7885	2.4705	1.647	0.6405	3.6905	3.477	3.1415	3.599	2.684	3.2635	3.6905	3.8735	3.6905	3.9345	2.501	2.928	5.6105	4.849	3.417	5.86	1.0065	3.599	2.9585	1.891	2.989	3.4465	2.5925	0.8845	2.1655	2.7145	3.111	2.7755	1.7995	1.464	1.9825	4.148	5.6105	4.849	3.417	5.86	2.623	3.1415	1.3725	2.1655	1.281	5.124	1.83	3.1415
	13:15:39	4.7885	2.4705	1.647	0.7625	3.6905	3.6295	3.1415	3.599	2.684	3.599	3.6905	3.8735	3.904	3.9345	2.501	3.0805	5.6105	4.849	3.417	5.86	1.0065	3.599	2.9585	1.891	3.111	3.4465	2.5925	0.8845	2.1655	2.7145	3.111	2.7755	1.7995	1.464	1.9825	4.148	5.6105	4.849	3.417	5.86	2.623	3.1415	1.3725	2.44	1.281	5.368	1.83	3.1415
	13:19:59	4.7885	2.4705	1.647	0.7625	3.6905	3.6295	3.1415	3.599	2.684	3.599	3.6905	4.148	3.904	3.9345	2.501	3.0805	5.6105	4.849	3.417	5.86	1.0065	3.8735	3.0805	1.891	3.111	3.4465	2.5925	0.8845	2.1655	2.7145	3.111	2.7755	1.7995	1.464	1.9825	4.148	5.6105	4.849	3.417	5.86	2.623	3.1415	1.3725	2.44	1.281	5.368	1.952	3.1415
	13:24:19	4.7885	2.4705	1.647	0.976	3.6905	3.6295	3.2635	3.782	2.684	3.782	4.1175	4.148	3.904	3.9345	2.501	3.0805	5.6105	4.849	3.417	5.86	1.1895	3.965	3.0805	1.891	3.111	3.7515	2.5925	1.0065	2.1655	2.8975	3.355	2.7755	1.7995	1.769	1.9825	4.148	5.6105	4.849	3.417	5.86	2.623	3.1415	1.647	2.44	1.281	5.368	1.952	3.233
	13:28:39	4.7885	2.623	1.647	0.976	3.6905	3.6295	3.2635	3.782	2.684	3.782	4.1175	4.3005	3.904	3.9345	2.501	3.0805	5.6105	4.849	3.417	5.86	1.1895	3.965	3.0805	2.013	3.355	3.7515	2.5925	1.159	2.1655	2.8975	3.599	2.7755	1.9215	1.769	1.9825	4.148	5.6105	4.849	3.417	5.86	2.745	3.1415	1.647	2.44	1.281	5.368	1.952	3.3245
	13:32:59	4.88	2.806	1.647	1.098	3.6905	3.9955	3.2635	3.782	2.684	3.782	4.1175	4.3005	3.904	4.1175	2.501	3.0805	5.6105	5.3065	3.417	5.86	1.1895	5.002	3.172	2.013	3.5075	3.9345	2.745	1.159	2.1655	2.8975	3.7515	2.7755	2.013	1.769	1.9825	4.148	5.6105	5.3065	3.417	5.86	2.8365	3.1415	1.647	2.44	1.281	5.368	2.1655	3.3245
	13:37:19	4.88	3.0195	1.83	1.098	3.6905	3.9955	3.5075	3.9955	2.684	3.782	4.27	4.3005	4.0565	4.1175	2.501	3.3855	5.6105	5.3065	3.417	5.86	1.1895	5.002	3.172	2.013	3.5075	3.9345	2.745	1.159	2.1655	2.8975	3.7515	2.7755	2.013	1.769	1.9825	4.148	5.6105	5.3065	3.417	5.86	2.8365	3.1415	1.647	2.44	1.281	5.368	2.1655	3.3245
	13:41:39	5.3985	3.0195	1.83	1.098	3.843	4.575	3.7515	3.9955	2.684	3.782	4.27	4.3005	4.0565	4.1175	2.745	3.599	5.6105	5.581	3.417	5.86	1.1895	5.2765	3.172	2.013	3.5075	3.9345	2.745	1.403	2.1655	2.8975	3.7515	2.7755	2.013	1.769	1.9825	4.148	5.6105	5.581	3.417	5.86	2.8365	3.1415	1.647	2.623	1.281	5.49	2.1655	3.416
	13:45:59	5.3985	3.0195	1.83	1.098	3.843	4.575	3.7515	3.9955	2.684	3.782	4.27	4.3005	4.0565	4.1175	2.8975	3.8735	5.6105	5.581	3.417	5.86	1.1895	5.2765	3.3245	2.3485	3.5075	4.0565	2.867	1.403	2.1655	2.8975	3.7515	2.7755	2.013	2.3485	1.9825	4.148	5.6105	5.581	3.417	5.86	2.9585	3.416	1.647	2.623	1.403	5.5815	2.1655	3.5685
	13:50:19	5.3985	3.2025	1.83	1.403	3.843	4.575	3.7515	4.3005	2.684	3.782	4.3615	4.636	4.0565	4.1175	2.8975	5.063	5.6105	5.764	3.417	7.7815	1.1895	5.2765	3.4465	2.3485	3.965	4.0565	3.111	1.4945	2.1655	2.8975	4.0565	2.7755	2.013	2.3485	2.1655	4.148	5.6105	5.764	3.417	7.7815	2.9585	3.416	1.647	2.928	1.403	5.5815	2.1655	3.5685
	13:54:39	5.3985	3.2025	2.2265	1.403	3.843	4.575	3.7515	4.3005	2.684	3.782	4.3615	4.636	4.0565	4.1175	2.8975	5.063	5.9155	5.764	3.417	7.7815	1.1895	5.2765	3.538	2.3485	3.965	4.0565	3.111	1.708	2.1655	2.8975	4.1785	2.7755	2.196	2.3485	2.1655	4.148	5.9155	5.764	3.417	7.7815	2.9585	3.6295	1.647	2.928	1.403	5.5815	2.1655	3.5685
	13:58:59	5.5815	3.3245	2.2265	1.403	3.843	4.575	3.7515	4.3005	3.05	3.782	4.3615	4.7275	4.0565	4.1175	2.8975	5.063	6.2815	5.764	3.417	7.7815	1.1895	5.2765	3.538	2.3485	3.965	4.1785	3.111	1.708	2.1655	2.8975	4.3615	3.1415	2.196	2.3485	2.1655	4.148	6.2815	5.764	3.417	7.7815	2.9585	3.6295	1.647	2.928	1.403	5.5815	2.1655	3.5685
	14:03:19	5.673	3.3245	2.2265	1.403	4.087	4.6665	3.7515	4.4835	3.05	3.782	4.6665	4.7275	4.0565	4.1175	3.355	5.063	6.2815	5.764	3.417	7.7815	1.1895	5.2765	3.9955	2.3485	3.965	4.6055	3.111	1.891	2.1655	2.8975	4.575	3.1415	2.196	2.3485	2.1655	4.148	6.2815	5.764	3.417	7.7815	3.172	3.6295	1.647	2.928	1.403	5.5815	2.1655	3.7515
	14:07:39	5.673	3.4465	2.2265	1.403	4.2395	4.6665	3.9955	4.4835	3.05	3.782	4.6665	4.7275	4.575	4.1175	3.477	5.063	6.2815	5.764	3.417	7.7815	1.1895	5.2765	3.9955	2.3485	3.965	4.6055	3.111	1.891	2.1655	2.8975	4.941	3.1415	2.196	2.3485	2.1655	4.148	6.2815	5.764	3.417	7.7815	3.172	3.6295	1.647	2.928	1.403	5.5815	2.1655	3.7515
	14:11:59	5.673	3.6905	2.2265	1.403	4.2395	4.6665	3.9955	4.4835	3.05	3.782	4.9105	4.7275	4.575	4.1175	3.477	5.063	6.2815	5.764	3.417	7.7815	1.1895	5.2765	3.9955	2.3485	4.148	4.7275	3.3855	1.891	2.1655	3.05	4.941	3.1415	2.196	2.3485	2.1655	4.148	6.2815	5.764	3.417	7.7815	3.172	3.6295	1.647	2.928	1.403	5.734	2.1655	3.7515
	14:16:19	6.1915	3.6905	2.2265	1.403	4.2395	4.6665	3.9955	4.6055	3.05	3.9955	5.0325	4.7275	4.575	4.1175	3.477	5.063	6.2815	5.764	3.722	7.7815	1.3115	5.2765	3.9955	2.3485	4.148	4.7275	3.3855	2.013	2.1655	3.05	4.941	3.1415	2.196	2.3485	2.44	4.148	6.2815	5.764	3.722	7.7815	3.416	3.6295	1.647	2.928	1.403	5.9475	2.4705	3.9345
	14:20:39	6.1915	3.6905	2.4095	1.5555	4.2395	4.6665	3.9955	4.6055	3.05	3.9955	5.0325	5.7645	4.575	4.1175	3.477	5.063	6.2815	5.764	3.722	7.7815	1.3115	5.2765	3.9955	2.3485	4.148	4.88	3.3855	2.013	2.1655	3.05	4.941	3.1415	2.4095	2.3485	2.44	4.148	6.2815	5.764	3.722	7.7815	3.416	3.965	1.647	2.928	1.403	5.9475	2.562	3.9345
	14:24:59	6.1915	3.6905	2.4095	1.5555	4.2395	4.6665	3.9955	4.6055	3.233	4.2395	5.0325	5.7645	4.575	4.1175	3.477	5.063	6.2815	5.764	3.722	7.7815	1.3115	5.2765	3.9955	2.3485	4.3005	4.88	3.3855	2.013	2.1655	3.05	4.941	3.1415	2.4095	2.3485	2.44	4.148	6.2815	5.764	3.722	7.7815	3.416	3.965	1.7995	2.928	1.525	5.9475	2.562	3.9345
	14:29:19	6.1915	3.6905	2.5925	1.5555	4.2395	4.6665	4.5445	4.7275	3.233	4.2395	5.0325	5.7645	4.6665	4.1175	3.599	5.063	6.2815	5.9775	3.722	7.7815	1.403	5.2765	4.27	2.3485	4.3005	4.9715	3.66	2.013	2.1655	3.2025	4.941	3.1415	2.4095	2.3485	2.44	4.148	6.2815	5.9775	3.722	7.7815	3.66	3.965	1.891	2.928	1.525	6.3135	2.562	4.0565
	14:33:39	6.1915	4.148	2.5925	1.7385	4.2395	4.6665	4.5445	5.0325	3.233	4.2395	5.0325	5.7645	4.6665	4.331	3.721	5.063	6.2815	5.9775	3.905	7.7815	1.403	5.2765	4.27	2.3485	4.3005	4.9715	3.782	2.1655	2.1655	3.2025	4.941	3.1415	2.4095	2.684	2.44	4.148	6.2815	5.9775	3.905	7.7815	3.66	3.965	1.9825	2.928	1.525	6.588	2.6535	4.148
	14:37:59	6.405	4.148	2.5925	1.9825	4.6055	4.6665	4.5445	5.0325	3.233	4.2395	5.3375	5.7645	4.8495	4.331	3.721	5.063	6.2815	5.9775	3.905	7.7815	1.403	5.2765	4.27	2.501	4.3005	4.9715	3.8735	2.1655	2.1655	3.2025	5.0325	3.1415	2.5925	2.684	2.44	4.148	6.2815	5.9775	3.905	7.7815	3.66	3.965	1.9825	2.928	1.7385	6.588	2.6535	4.148
	14:42:19	6.405	5.063	2.5925	2.135	4.6055	4.6665	4.5445	5.0325	3.233	4.2395	5.3375	5.7645	5.0325	4.331	3.721	5.063	6.2815	6.252	3.905	7.7815	1.403	5.2765	4.27	2.501	4.453	4.9715	3.8735	2.1655	2.1655	3.2025	5.2155	3.1415	2.745	2.684	2.44	4.148	6.2815	6.252	3.905	7.7815	3.66	3.965	2.1655	3.3855	1.83	6.588	3.1415	4.148
	14:46:39	6.8015	5.063	2.5925	2.135	4.7275	4.6665	4.5445	5.0325	3.477	4.2395	5.3375	5.8865	5.0325	4.331	3.721	5.063	6.2815	6.252	3.905	7.7815	1.403	5.2765	4.27	2.501	4.453	5.307	4.697	2.1655	2.1655	3.2025	5.3375	3.1415	2.745	2.684	2.44	4.148	6.2815	6.252	3.905	7.7815	3.66	3.965	2.1655	3.5075	1.83	6.588	3.1415	4.3005
	14:50:59	6.8015	5.063	2.5925	2.135	4.7275	4.6665	4.5445	5.185	3.477	4.758	5.3375	5.8865	5.0325	4.453	3.721	5.063	6.2815	6.4655	4.088	7.7815	1.586	5.429	4.27	2.501	4.575	5.307	4.819	2.1655	2.1655	3.2025	5.49	3.1415	2.745	2.684	2.44	4.148	6.2815	6.4655	4.088	7.7815	3.66	4.1175	3.416	3.5075	1.83	6.7405	3.1415	4.3005
	14:55:19	6.8015	5.063	2.5925	2.135	4.7275	4.6665	4.5445	5.185	3.477	4.758	5.917	5.8865	5.0325	4.453	3.721	5.063	6.2815	6.7095	4.088	7.7815	1.586	5.429	4.392	2.501	4.575	5.307	4.819	2.1655	2.5315	3.2025	6.222	3.1415	2.745	2.684	2.44	4.148	6.2815	6.7095	4.088	7.7815	3.66	4.1175	3.416	3.6295	1.83	6.7405	3.1415	4.3005
	14:59:39	6.8015	5.063	3.2635	2.4095	4.7275	5.5205	4.5445	5.185	3.477	4.88	5.917	5.8865	5.0325	4.453	3.721	5.063	6.2815	6.862	4.2405	7.7815	1.586	5.429	4.392	2.623	4.575	5.307	4.819	2.1655	2.5315	3.477	6.222	3.1415	2.745	2.684	2.44	4.3615	6.2815	6.862	4.2405	7.7815	3.7515	4.2395	3.416	3.6295	1.83	6.7405	3.1415	4.3005
	15:03:59	7.2895	5.063	3.2635	2.4095	4.7275	5.5205	4.5445	5.307	3.477	4.88	5.917	5.8865	5.307	4.453	3.9345	5.063	6.2815	7.0145	4.2405	7.7815	1.586	5.429	4.514	2.623	4.575	5.307	4.819	2.1655	2.5315	3.904	6.222	3.1415	2.989	2.684	2.44	4.636	6.2815	7.0145	4.2405	7.7815	3.8735	4.2395	3.416	3.6295	2.5315	6.7405	3.1415	4.7275
	15:08:19	7.2895	5.063	3.2635	2.806	4.7275	5.5205	4.5445	5.49	3.477	5.002	5.917	5.8865	5.307	4.453	4.1175	5.063	6.8	7.0145	4.2405	7.7815	1.586	5.429	4.514	2.623	4.575	6.344	4.819	2.1655	2.623	3.904	6.222	3.1415	2.989	2.684	2.44	4.636	6.8	7.0145	4.2405	7.7815	3.8735	4.2395	3.416	3.6295	2.5315	6.7405	3.1415	4.8495
	15:12:39	7.2895	5.063	3.4465	2.806	4.7275	5.5205	4.5445	5.49	3.477	5.002	5.917	5.8865	5.307	4.453	4.1175	5.063	6.8	7.0145	4.2405	7.9035	1.586	5.429	4.7275	2.623	4.8495	6.344	4.819	2.1655	2.623	3.904	6.222	3.1415	2.989	2.684	2.44	4.819	6.8	7.0145	4.2405	7.9035	3.8735	4.5445	3.416	3.6295	2.5315	6.8625	3.1415	4.8495
	15:16:59	7.8995	5.1545	3.4465	2.806	4.7275	5.5205	4.5445	5.612	3.7515	5.002	5.917	6.0085	5.429	4.5445	4.1175	5.063	6.8	7.0145	4.2405	7.9035	2.5925	5.429	4.7275	2.623	4.8495	6.344	4.819	2.1655	2.8365	3.904	6.6185	3.1415	3.111	2.684	2.44	4.819	6.8	7.0145	4.2405	7.9035	3.8735	4.5445	3.416	3.7515	2.5315	6.8625	3.1415	5.0325
	15:21:19	7.8995	5.1545	3.5685	2.806	4.7275	5.5205	4.5445	5.612	3.7515	5.4595	6.771	6.1305	5.429	4.636	4.1175	5.063	6.8	7.0145	4.393	7.995	2.745	5.429	4.7275	2.623	4.8495	6.344	4.819	2.1655	3.172	3.904	7.076	3.1415	3.111	2.806	2.44	4.819	6.8	7.0145	4.393	7.995	3.8735	4.5445	3.416	3.7515	2.684	6.8625	3.1415	5.0325
	15:25:39	7.8995	5.1545	3.5685	2.806	4.7275	5.5205	4.5445	5.7645	3.7515	5.4595	6.8625	6.222	5.429	4.636	4.636	5.063	6.8	7.0145	4.393	7.995	2.745	5.429	4.8495	2.623	4.8495	6.344	4.819	2.1655	3.172	3.904	7.076	3.1415	3.111	2.806	2.44	4.819	6.8	7.0145	4.393	7.995	4.0565	4.7275	3.416	3.7515	2.684	6.8625	3.416	5.0325
	15:29:59	7.8995	5.1545	3.5685	2.806	4.7275	5.5205	4.5445	5.7645	3.7515	6.0085	6.8625	6.222	5.6425	4.8495	4.636	5.063	6.8	7.0145	4.759	7.995	2.745	5.7645	4.8495	2.623	4.8495	6.344	4.819	2.1655	3.172	3.904	7.1675	3.1415	3.2635	2.806	2.684	4.819	6.8	7.0145	4.759	7.995	4.0565	4.7275	3.416	3.7515	2.684	6.8625	3.416	5.0325
	15:34:19	7.8995	5.1545	3.5685	3.05	4.7275	5.5205	4.5445	6.1	3.7515	6.0085	6.9845	6.222	5.734	4.8495	4.636	5.063	6.8	7.0145	4.942	7.995	2.745	5.7645	4.8495	2.623	4.8495	6.344	4.819	2.1655	3.172	3.904	7.1675	3.355	3.2635	2.806	2.684	4.819	6.8	7.0145	4.942	7.995	4.3005	4.7275	3.416	3.7515	2.684	6.8625	3.5685	5.0325
	15:38:39	7.991	5.1545	3.5685	3.05	4.7275	5.5205	4.5445	6.1	4.3005	6.0085	6.9845	6.222	5.734	4.8495	4.636	5.063	6.8	7.0145	4.942	7.995	2.745	5.7645	4.8495	2.623	5.0935	6.344	4.819	2.562	3.172	3.904	7.381	3.355	3.2635	2.8975	3.0805	4.819	6.8	7.0145	4.942	7.995	4.3005	4.7275	3.416	3.7515	2.684	6.8625	3.782	5.0325
	15:42:59	7.991	5.1545	3.5685	3.05	5.002	5.5205	4.758	6.1	4.3005	6.0085	6.9845	6.222	5.978	4.8495	4.636	5.063	6.8	7.0145	5.247	7.995	2.745	5.7645	4.8495	2.623	5.0935	6.344	4.819	2.562	3.172	3.904	7.7165	3.355	3.3855	2.8975	3.0805	4.819	6.8	7.0145	5.247	7.995	4.3005	4.9715	3.416	3.7515	2.684	6.8625	3.782	5.0325
	15:47:19	7.991	5.1545	3.5685	3.05	5.002	5.673	4.9105	6.1	4.3005	6.0085	6.9845	6.222	5.978	4.8495	4.636	5.063	6.8	7.0145	5.247	7.995	2.745	5.7645	4.8495	2.623	5.0935	6.344	4.819	2.562	3.172	3.904	7.991	3.355	3.3855	2.989	3.0805	5.002	6.8	7.0145	5.247	7.995	4.3005	4.9715	3.416	3.8735	2.684	6.8625	3.782	5.5815
	15:51:39	7.991	5.1545	3.5685	3.233	5.185	5.673	4.9105	6.283	4.3005	6.0085	6.9845	6.222	5.978	4.8495	5.063	5.063	6.8	7.0145	5.247	7.995	2.745	5.7645	4.8495	2.623	5.0935	6.6185	4.819	2.562	3.172	3.904	8.1435	3.355	3.3855	2.989	3.0805	5.246	6.8	7.0145	5.247	7.995	4.3005	5.246	3.416	3.8735	2.684	6.8625	4.1785	5.5815
	15:55:59	10.1565	5.2765	3.5685	3.6905	5.185	5.673	4.9105	6.283	4.3005	6.0085	6.9845	6.466	5.978	4.8495	5.063	5.063	6.8	7.0145	5.247	8.2085	2.745	5.7645	4.8495	2.623	5.0935	6.7405	4.819	2.562	3.172	3.904	8.235	3.355	3.3855	3.1415	3.0805	5.246	6.8	7.0145	5.247	8.2085	4.5445	5.246	3.416	3.8735	2.684	6.8625	4.1785	5.5815
	16:00:19	10.1565	5.2765	3.5685	3.6905	5.185	5.673	5.246	6.283	4.4835	6.1305	6.9845	6.466	6.4965	4.8495	5.063	5.063	7.044	7.2585	5.247	8.2085	2.745	5.7645	4.9715	2.7755	5.0935	6.7405	4.819	2.562	3.172	3.904	8.3875	3.355	3.66	3.1415	3.2025	5.6425	7.044	7.2585	5.247	8.2085	4.5445	5.246	3.416	3.8735	2.684	6.8625	4.1785	5.5815
	16:04:39	10.1565	5.2765	3.5685	3.782	5.3985	5.673	5.3985	6.5575	4.6055	6.1305	6.9845	6.6185	6.4965	4.8495	5.063	5.307	7.044	7.2585	5.247	8.3	2.745	5.7645	4.9715	2.7755	5.49	6.7405	4.819	2.6535	3.172	3.904	8.3875	3.355	3.66	3.1415	3.2025	5.6425	7.044	7.2585	5.247	8.3	4.5445	5.246	3.416	3.8735	2.684	6.9845	4.1785	5.7645
	16:08:59	10.1565	5.2765	3.8735	3.782	5.673	5.673	5.3985	6.5575	4.6055	6.1305	7.137	6.6185	6.4965	4.8495	5.063	5.307	7.044	7.777	5.369	8.544	2.745	5.7645	4.9715	2.7755	5.49	6.7405	4.819	2.806	3.172	3.904	8.3875	3.355	3.66	3.1415	3.2025	5.6425	7.044	7.777	5.369	8.544	4.758	5.6425	3.416	4.0565	2.684	7.137	4.514	5.7645
	16:13:19	10.1565	5.2765	3.8735	3.782	5.673	5.673	5.3985	6.5575	4.6055	6.1305	7.137	6.6185	6.4965	4.8495	5.9475	5.307	7.044	7.777	5.369	8.8185	2.745	5.7645	4.9715	2.7755	5.49	6.7405	4.819	2.806	3.172	3.904	8.3875	3.355	3.66	3.294	3.2025	5.6425	7.044	7.777	5.369	8.8185	4.758	5.6425	3.416	4.0565	2.684	7.137	4.514	5.856
	16:17:39	10.1565	5.2765	3.8735	3.782	5.673	5.673	5.734	6.5575	4.6055	6.1305	7.137	6.6185	6.4965	4.8495	6.1305	5.307	7.4405	7.777	5.369	8.8185	2.745	5.7645	4.9715	3.0805	5.49	6.7405	4.819	2.806	3.294	3.904	8.3875	3.355	3.66	3.294	3.3245	5.6425	7.4405	7.777	5.369	8.8185	4.758	5.6425	3.416	4.3005	2.684	7.137	4.514	5.856
	16:21:59	10.37	5.2765	3.8735	4.148	6.1305	5.673	5.734	6.6795	4.6055	6.527	7.137	6.8625	6.649	4.8495	6.1305	5.307	7.4405	7.9295	5.369	8.8185	2.745	5.7645	5.795	3.0805	5.49	6.7405	4.819	2.806	3.294	3.904	8.723	3.355	3.7515	3.294	3.3245	5.6425	7.4405	7.9295	5.369	8.8185	4.758	5.6425	3.416	4.3005	2.684	7.137	4.514	5.856
	16:26:19	10.37	5.429	3.8735	4.148	6.1305	5.673	5.734	6.6795	4.8495	6.527	7.5335	6.8625	6.649	4.8495	6.1305	5.49	7.6235	7.9295	5.369	8.8185	2.745	5.7645	5.795	3.0805	5.49	6.7405	4.819	2.806	3.294	3.904	8.845	3.355	3.7515	3.294	3.538	5.6425	7.6235	7.9295	5.369	8.8185	4.758	5.856	3.416	4.3005	2.684	7.137	4.758	5.856
	16:30:39	10.37	5.795	4.758	4.3615	6.222	5.673	5.734	6.6795	4.8495	7.198	7.7165	7.015	6.649	4.8495	6.1305	6.222	7.6235	7.9295	5.369	8.8185	2.745	6.039	5.795	3.0805	5.49	6.7405	4.819	2.806	3.294	3.904	10.2785	3.355	3.7515	3.294	3.538	5.6425	7.6235	7.9295	5.369	8.8185	4.9105	5.856	3.416	4.3005	2.684	7.2285	4.9105	5.856
	16:34:59	10.37	5.795	4.758	4.3615	6.222	5.673	5.734	6.6795	4.8495	7.198	7.7165	7.015	6.649	4.8495	6.1305	6.222	8.3555	7.9295	5.369	8.8185	2.745	6.039	5.795	3.0805	5.49	6.7405	4.819	2.806	3.416	3.904	10.2785	3.6905	3.7515	3.294	3.538	5.6425	8.3555	7.9295	5.369	8.8185	5.246	5.856	3.416	4.3005	2.684	7.3505	4.9105	5.856
	16:39:19	10.37	5.795	4.758	4.3615	6.222	5.673	5.734	6.6795	4.8495	9.516	7.7165	7.015	6.649	4.8495	6.1305	6.222	8.508	7.9295	5.369	8.8185	2.745	6.039	5.795	3.2635	5.49	6.7405	4.819	2.806	3.416	3.904	10.2785	3.6905	3.7515	3.294	3.538	5.9475	8.508	7.9295	5.369	8.8185	5.246	5.856	3.416	4.3005	2.684	7.3505	4.9105	5.856
	16:43:39	10.492	5.9475	5.368	4.5445	6.222	5.673	5.734	6.6795	4.8495	9.516	7.93	7.015	6.9845	4.8495	6.1305	6.222	8.508	7.9295	5.369	8.8185	2.745	6.039	5.795	3.2635	5.49	6.7405	4.819	2.806	3.416	3.904	10.2785	3.6905	3.7515	3.294	3.538	5.9475	8.508	7.9295	5.369	8.8185	5.368	5.856	3.416	4.3005	2.684	7.869	4.9105	5.856
	16:47:59	10.492	6.4965	5.368	4.5445	6.222	5.795	5.734	6.6795	4.8495	9.516	8.052	7.015	6.9845	4.8495	6.1305	6.222	8.508	7.9295	5.369	8.8185	2.745	6.039	6.0085	3.2635	5.49	6.7405	4.819	2.806	3.416	3.904	10.2785	3.6905	3.9955	3.294	3.538	5.9475	8.508	7.9295	5.369	8.8185	5.5815	6.2525	3.416	4.3005	2.684	8.0215	5.2155	5.856
	16:52:19	10.492	6.4965	5.368	4.5445	6.222	5.795	6.039	6.6795	5.0325	9.516	8.479	7.015	6.9845	4.8495	6.1305	6.222	8.508	7.9295	5.369	8.8185	2.745	6.039	6.3745	3.2635	5.49	6.7405	4.819	2.806	3.416	3.904	10.2785	3.6905	3.9955	3.294	3.538	5.9475	8.508	7.9295	5.369	8.8185	5.5815	6.2525	3.416	4.4835	2.684	8.0215	5.2155	5.856
	16:56:39	10.492	6.649	5.368	5.49	6.222	5.795	6.161	6.6795	5.0325	9.516	8.479	7.015	6.9845	4.8495	6.1305	6.222	8.508	7.9295	5.369	9.215	2.745	6.039	6.3745	3.2635	5.49	6.7405	4.819	2.806	3.416	3.904	10.2785	3.6905	3.9955	3.294	3.538	5.9475	8.508	7.9295	5.369	9.215	5.5815	6.2525	3.416	4.4835	2.684	8.0215	5.307	5.856
	17:00:59	10.5835	6.649	5.368	5.49	6.222	6.1915	6.3135	6.6795	5.0325	9.516	8.479	7.015	6.9845	4.8495	6.1305	6.4355	8.508	8.326	5.369	9.215	2.745	6.039	6.3745	3.3855	5.49	6.7405	4.819	2.806	3.416	3.904	10.2785	3.6905	3.9955	3.4465	3.538	5.9475	8.508	8.326	5.369	9.215	7.015	6.2525	3.416	4.4835	2.684	8.0215	5.307	5.856
	17:05:19	10.5835	6.649	5.368	5.49	6.3135	6.1915	6.3135	6.6795	5.0325	9.516	8.479	7.015	7.3505	4.8495	6.1305	6.4355	8.508	8.326	5.369	9.5505	2.745	6.039	6.3745	3.3855	5.49	6.7405	4.819	2.806	3.6295	3.904	10.2785	3.6905	3.9955	3.4465	3.538	6.283	8.508	8.326	5.369	9.5505	7.015	6.2525	3.416	4.4835	2.684	8.0215	5.307	5.856
	17:09:39	10.7665	6.649	6.1	5.49	6.3135	6.405	6.3135	6.6795	5.0325	9.516	8.7535	7.015	7.3505	4.9715	6.1305	6.4355	8.508	8.631	5.369	9.5505	2.745	6.222	6.3745	3.5075	5.49	6.7405	4.819	2.806	3.6295	3.904	10.2785	3.782	3.9955	3.4465	3.538	6.283	8.508	8.631	5.369	9.5505	7.015	6.466	3.416	4.4835	2.684	8.296	5.307	5.856
	17:13:59	10.7665	6.649	6.1	5.49	6.5575	6.405	6.3135	6.6795	5.0325	9.516	8.7535	7.015	7.503	5.0935	6.1305	6.6795	8.508	8.631	5.369	10.0995	2.745	6.222	6.3745	3.5075	5.49	6.7405	4.819	2.806	3.6295	3.904	10.2785	3.782	4.2395	3.4465	3.538	6.283	8.508	8.631	5.369	10.0995	7.015	6.588	3.416	4.4835	2.684	8.296	5.307	5.856
	17:18:19	10.7665	6.649	6.1	5.49	6.5575	6.405	6.3135	6.6795	5.2155	9.516	8.7535	7.015	8.5705	5.0935	6.1305	6.6795	8.508	8.936	5.369	10.0995	2.745	6.222	6.3745	3.66	5.49	6.7405	5.0325	2.806	3.6295	3.904	10.2785	3.782	4.2395	3.4465	3.538	6.283	8.508	8.936	5.369	10.0995	7.015	6.588	3.416	4.4835	2.684	8.296	5.307	5.856
	17:22:39	10.7665	6.649	6.1	5.49	6.6795	6.405	6.3135	6.6795	5.3985	9.699	8.7535	7.015	8.5705	5.2155	6.1305	6.6795	8.508	8.936	5.369	10.0995	2.745	6.527	6.3745	3.66	5.49	6.7405	5.0325	2.806	3.6295	3.904	10.2785	3.782	4.2395	3.4465	3.538	6.283	8.508	8.936	5.369	10.0995	7.1675	6.588	3.416	4.4835	2.684	8.296	5.307	5.856
	17:26:59	10.7665	6.8015	6.3745	5.49	6.6795	6.405	6.3135	6.6795	5.3985	9.699	8.845	7.015	8.5705	5.2155	6.1305	6.954	8.508	8.936	5.369	10.2215	2.745	6.6185	6.3745	3.904	5.7035	6.7405	5.0325	2.806	3.6295	3.904	10.2785	3.782	4.2395	3.5685	3.538	6.283	8.508	8.936	5.369	10.2215	7.1675	6.588	3.416	4.4835	2.684	8.296	5.307	5.856
	17:31:19	11.1935	6.8015	6.3745	5.49	6.6795	6.649	6.3135	6.6795	5.49	9.699	8.845	7.3505	8.5705	5.2155	6.1305	6.954	8.508	8.936	5.369	10.2215	2.745	6.6185	6.3745	3.904	5.917	6.7405	5.0325	2.806	3.6295	3.904	10.2785	3.782	4.2395	3.5685	3.538	6.283	8.508	8.936	5.369	10.2215	7.1675	6.588	3.416	4.4835	2.684	8.8145	5.307	5.856
	17:35:39	11.1935	6.8015	6.3745	5.49	6.832	6.649	6.3135	6.6795	5.49	9.699	8.845	7.3505	8.5705	5.2155	6.1305	6.954	8.508	8.936	5.369	10.2215	2.745	6.6185	6.3745	4.087	5.917	6.7405	5.49	2.806	3.6295	3.904	10.2785	3.782	4.2395	3.6905	3.538	6.466	8.508	8.936	5.369	10.2215	7.1675	6.588	3.416	4.4835	2.684	8.8145	5.307	5.856
	17:39:59	11.1935	6.8015	6.3745	5.49	7.0455	6.649	7.259	6.6795	5.49	9.699	8.967	7.3505	8.845	5.2155	6.1305	6.954	8.508	8.936	5.369	11.106	2.745	6.6185	6.3745	4.087	5.917	6.7405	5.49	2.806	3.6295	3.904	10.2785	3.782	4.2395	3.6905	3.538	6.466	8.508	8.936	5.369	11.106	7.1675	6.71	3.416	4.4835	2.684	8.8145	5.307	5.856
	17:44:19	11.1935	6.8015	6.3745	5.49	7.0455	6.649	7.259	6.6795	5.49	9.699	9.3025	7.3505	8.845	5.2155	6.1305	7.0455	8.508	8.936	5.6435	11.106	2.745	6.893	6.3745	4.087	5.917	6.7405	5.49	2.806	3.6295	3.904	10.2785	4.7275	4.2395	3.6905	3.538	6.466	8.508	8.936	5.6435	11.106	7.1675	6.832	3.6295	4.4835	2.684	8.8145	5.307	5.856
	17:48:39	11.5595	6.8015	6.3745	5.49	7.0455	7.076	7.442	6.6795	5.49	9.699	9.3025	7.3505	8.845	5.2155	6.1305	7.0455	8.508	8.936	5.6435	11.106	2.745	7.076	6.5575	4.2395	6.0695	6.7405	5.49	2.806	3.6295	3.904	10.2785	4.7275	4.2395	3.6905	3.538	6.466	8.508	8.936	5.6435	11.106	7.1675	6.832	3.6295	4.4835	2.684	8.9365	5.307	5.856
	17:52:59	11.6815	6.8015	6.3745	5.49	7.0455	7.076	7.442	6.6795	5.49	9.699	9.3025	7.3505	8.845	5.429	6.1305	7.0455	8.508	8.936	5.6435	11.106	2.745	7.076	6.5575	4.2395	6.0695	6.7405	5.49	2.806	3.721	3.904	10.2785	4.7275	4.2395	3.6905	3.538	6.466	8.508	8.936	5.6435	11.106	7.1675	7.0455	3.6295	4.4835	2.684	8.9365	5.307	5.856
	17:57:19	11.6815	6.8015	6.3745	5.49	7.0455	7.076	7.442	6.6795	5.734	9.699	9.3025	7.3505	8.845	5.429	6.1305	7.0455	8.9045	8.936	5.6435	11.106	2.745	7.076	6.5575	4.4225	6.0695	6.7405	5.917	2.806	3.721	3.904	10.2785	4.7275	4.2395	3.6905	3.538	6.466	8.9045	8.936	5.6435	11.106	7.1675	7.0455	3.6295	4.4835	2.684	8.9365	5.307	5.856
	18:01:39	11.6815	6.954	6.3745	5.49	7.0455	7.076	7.442	6.6795	5.734	9.699	9.3025	7.3505	8.845	5.429	6.1305	7.0455	9.2705	10.3085	5.6435	11.106	2.745	7.076	6.5575	4.4225	6.3135	6.7405	6.1	2.806	3.721	3.904	10.2785	4.7275	4.2395	3.6905	3.538	6.466	9.2705	10.3085	5.6435	11.106	7.1675	7.0455	3.8125	4.4835	2.684	9.089	5.429	5.856
	18:05:59	11.6815	7.1065	6.3745	5.49	7.2895	7.076	7.442	6.6795	5.734	9.699	9.5465	7.3505	8.845	5.7645	6.1305	7.32	9.2705	10.3085	5.6435	11.106	2.745	7.076	6.5575	4.4225	6.3135	6.7405	6.1	2.806	3.721	3.904	10.2785	4.819	4.2395	3.6905	3.538	6.466	9.2705	10.3085	5.6435	11.106	7.1675	7.0455	3.8125	4.4835	2.684	9.4245	6.4965	5.856
	18:10:19	12.017	7.1065	6.8625	5.49	7.381	7.076	7.442	6.6795	5.734	10.1565	9.5465	7.3505	8.845	5.7645	6.1305	7.32	9.6365	10.3085	5.6435	11.4415	2.745	7.076	6.5575	4.4225	6.527	6.7405	6.1	2.806	3.721	3.904	10.2785	4.819	4.2395	3.6905	3.538	6.466	9.6365	10.3085	5.6435	11.4415	7.1675	7.198	3.8125	4.4835	2.684	9.4245	6.4965	5.856
	18:14:39	12.017	7.1065	6.8625	5.49	7.381	7.076	7.442	6.6795	5.734	10.1565	9.76	7.3505	8.845	5.7645	6.1305	7.32	9.6365	10.3085	5.6435	11.838	3.05	7.076	6.5575	4.4225	6.527	6.7405	6.1	2.806	3.721	3.904	10.2785	4.819	4.2395	3.6905	3.538	6.466	9.6365	10.3085	5.6435	11.838	7.1675	7.198	3.8125	4.4835	2.684	9.4245	6.7405	5.856
	18:18:59	12.2	7.1065	6.8625	5.49	7.381	7.076	7.442	6.9235	6.161	10.1565	9.76	7.3505	8.845	5.7645	6.1305	7.32	9.6365	10.3085	5.6435	11.838	3.05	7.076	6.5575	4.4225	6.527	6.9235	6.1	2.806	3.721	3.904	10.2785	4.819	4.2395	3.6905	3.538	6.466	9.6365	10.3085	5.6435	11.838	7.1675	7.32	3.8125	4.4835	2.684	9.4245	6.7405	5.856
	18:23:19	12.2	7.1065	6.8625	5.49	7.381	7.2895	7.442	6.9235	6.161	10.1565	9.76	7.3505	8.845	5.7645	6.1305	7.32	9.6365	10.3085	5.6435	11.838	3.05	7.076	6.5575	4.4225	6.527	6.9235	6.1	2.806	3.721	3.904	10.2785	4.819	4.2395	3.6905	3.538	6.466	9.6365	10.3085	5.6435	11.838	7.1675	7.32	3.8125	4.4835	2.684	9.4245	6.7405	5.856
	18:27:39	12.2	7.1065	6.8625	5.49	7.381	7.2895	7.442	6.9235	6.283	10.1565	10.065	7.3505	8.845	5.7645	6.1305	7.32	9.6365	10.3085	5.6435	11.838	3.05	7.076	6.5575	4.4225	6.6795	6.9235	6.3745	3.0805	3.721	3.904	10.2785	4.819	4.3615	3.6905	3.538	6.466	9.6365	10.3085	5.6435	11.838	7.1675	7.32	3.8125	4.4835	2.684	9.4245	6.7405	5.856
	18:31:59	12.2	7.1065	6.8625	5.49	7.381	7.2895	7.442	6.9235	6.283	10.7055	10.065	7.3505	8.845	5.7645	6.1305	7.442	9.6365	10.3085	5.6435	11.9295	3.05	7.076	6.5575	4.4225	6.893	7.0455	6.3745	3.0805	3.721	3.904	10.2785	4.941	4.3615	3.6905	3.538	6.466	9.6365	10.3085	5.6435	11.9295	7.1675	7.32	3.8125	4.4835	2.867	9.4245	6.9235	5.856
	18:36:19	12.2	7.1065	6.8625	5.49	7.381	7.2895	7.442	6.9235	6.283	10.8275	10.065	7.3505	8.845	5.7645	6.1305	7.442	9.6365	10.3085	5.6435	11.9295	3.05	7.076	6.5575	4.4225	6.893	7.0455	6.3745	3.172	3.721	3.904	10.2785	4.941	4.4835	3.6905	3.538	6.466	9.6365	10.3085	5.6435	11.9295	7.1675	7.564	3.8125	4.4835	2.867	9.4245	6.9235	5.856
	18:40:39	12.2	7.1065	6.8625	5.49	7.381	7.2895	7.442	7.8995	6.283	10.8275	10.065	7.3505	8.845	5.7645	6.1305	7.442	9.6365	10.3085	5.6435	11.9295	3.05	7.076	6.5575	4.4225	6.893	7.0455	6.3745	3.172	3.721	3.904	10.2785	4.941	4.4835	3.6905	3.9345	6.466	9.6365	10.3085	5.6435	11.9295	7.1675	7.564	4.026	4.4835	3.05	9.4245	6.9235	5.856
	18:44:59	12.2	7.1065	6.8625	5.8255	7.381	7.4115	7.442	8.1435	6.283	11.1325	10.2175	7.442	8.845	5.7645	6.1305	7.442	9.6365	10.3085	5.6435	11.9295	3.05	7.076	6.5575	4.4225	7.0455	7.0455	6.3745	3.172	3.721	3.904	10.2785	4.941	4.4835	3.6905	3.9345	6.466	9.6365	10.3085	5.6435	11.9295	7.1675	7.564	4.026	4.4835	3.05	9.4245	6.9235	5.856
	18:49:19	12.2	7.1065	7.0455	5.978	7.381	7.4115	7.442	8.1435	6.283	11.1325	10.2175	7.442	8.845	5.7645	6.1305	7.442	9.6365	10.3085	5.6435	11.9295	3.05	7.076	6.5575	4.4225	7.0455	7.0455	6.3745	3.172	3.721	3.904	10.2785	4.941	4.4835	3.6905	4.209	6.466	9.6365	10.3085	5.6435	11.9295	7.1675	7.564	4.026	4.4835	3.05	9.4245	7.686	5.856
	18:53:39	12.2	7.1065	7.0455	5.978	7.6555	7.4115	7.442	8.1435	6.283	11.1325	10.2175	7.442	8.845	5.7645	6.1305	7.442	9.6365	10.3085	5.6435	11.9295	3.05	7.076	6.5575	4.4225	7.0455	7.2895	6.3745	3.416	3.721	3.904	10.2785	4.941	4.575	3.6905	4.392	6.466	9.6365	10.3085	5.6435	11.9295	7.1675	7.564	4.026	4.4835	3.05	9.4245	7.686	5.856
	18:57:59	12.2	7.1065	7.0455	6.1	7.6555	7.4115	8.2045	8.1435	6.283	11.1325	10.2175	7.442	8.845	5.7645	6.1305	7.442	9.6365	10.3085	5.6435	11.9295	3.05	7.076	6.5575	4.4225	7.0455	7.2895	6.3745	3.599	3.721	3.904	10.2785	4.941	4.575	3.6905	4.5445	6.466	9.6365	10.3085	5.6435	11.9295	7.1675	7.564	4.026	4.697	3.05	9.4245	7.686	5.856
	19:02:19	12.2	7.1065	7.0455	6.1	7.6555	7.4115	8.2045	8.1435	6.283	11.1325	10.2175	7.442	8.845	5.7645	6.1305	7.442	9.6365	10.3085	5.6435	11.9295	3.05	7.076	6.5575	4.4225	7.0455	7.2895	6.3745	3.599	3.721	3.904	10.2785	4.941	4.575	3.6905	4.941	6.466	9.6365	10.3085	5.6435	11.9295	7.1675	7.564	4.026	4.697	3.05	9.4245	7.686	5.856
	19:06:39	12.2	7.1065	7.0455	6.1	7.808	7.4115	8.2045	8.1435	6.283	11.1325	10.2175	7.442	8.845	5.7645	6.1305	7.442	9.6365	10.3085	5.6435	11.9295	3.05	7.076	6.5575	4.4225	7.259	7.2895	6.3745	3.599	3.721	3.904	10.2785	4.941	4.758	3.6905	4.941	6.466	9.6365	10.3085	5.6435	11.9295	7.1675	7.564	4.026	4.697	3.05	9.4245	7.686	5.856
	19:10:59	12.2	7.1065	7.0455	6.283	7.808	7.4115	8.2045	8.1435	6.283	11.1325	10.4005	7.442	8.845	5.7645	6.1305	7.442	9.6365	10.3085	5.6435	11.9295	3.05	7.076	6.5575	4.4225	7.259	7.2895	6.3745	3.599	3.721	3.904	10.2785	4.941	4.758	3.6905	4.941	6.466	9.6365	10.3085	5.6435	11.9295	7.1675	7.564	4.026	4.697	3.05	9.4245	7.686	5.856
	19:15:19	12.2	7.1065	7.0455	6.283	7.808	7.4115	8.2045	8.1435	6.283	11.1325	10.4005	7.564	8.845	5.7645	6.222	7.442	9.6365	10.3085	5.6435	11.9295	3.05	7.076	6.5575	4.4225	7.259	7.2895	6.3745	3.721	3.721	3.904	10.2785	4.941	4.758	3.6905	4.941	6.466	9.6365	10.3085	5.6435	11.9295	7.1675	7.686	4.026	4.8495	3.05	9.4245	8.0215	5.856
	19:19:39	12.2	7.1065	7.0455	6.283	7.808	7.4115	8.2045	8.1435	6.283	11.1325	10.4005	7.686	8.845	5.7645	6.222	7.442	9.6365	10.3085	5.6435	11.9295	3.05	7.076	6.5575	4.4225	7.381	7.7775	6.3745	3.721	3.721	3.904	10.2785	4.941	4.758	3.6905	4.941	6.466	9.6365	10.3085	5.6435	11.9295	7.1675	7.686	4.026	5.0325	3.05	9.4245	8.0215	5.856
	19:23:59	12.2	7.1065	7.0455	6.283	7.808	7.4115	8.2045	8.1435	6.283	11.1325	10.4005	8.113	8.845	5.7645	6.222	7.442	9.6365	10.3085	5.6435	11.9295	3.05	7.076	6.5575	4.4225	7.381	7.7775	6.3745	3.721	3.721	3.904	10.2785	4.941	4.8495	3.6905	4.941	6.466	9.6365	10.3085	5.6435	11.9295	7.1675	7.686	4.026	5.0325	3.05	9.4245	8.0215	5.856
	19:28:19	12.2	7.1065	7.0455	6.283	7.808	7.4115	8.2045	8.1435	6.283	11.1325	10.4005	8.113	8.845	5.7645	6.222	7.442	9.6365	10.3085	5.6435	11.9295	3.05	7.076	6.5575	4.4225	7.381	7.7775	6.3745	3.721	3.721	3.904	10.2785	4.941	5.002	3.6905	4.941	6.466	9.6365	10.3085	5.6435	11.9295	7.1675	7.686	4.026	5.0325	3.05	9.4245	9.3635	6.1305
	19:32:39	12.2	7.1065	7.0455	6.6185	7.808	7.4115	8.2045	8.1435	6.283	11.1325	10.4005	8.113	8.845	5.7645	6.222	7.442	9.6365	10.3085	5.6435	11.9295	3.05	7.076	6.5575	4.4225	7.381	7.8995	6.3745	3.721	3.721	3.904	10.2785	4.941	5.002	3.6905	4.941	6.466	9.6365	10.3085	5.6435	11.9295	7.1675	7.808	4.026	5.0325	3.05	9.4245	9.3635	6.1305
	19:36:59	12.2	7.1065	7.0455	6.6185	7.808	7.4115	8.2045	8.1435	6.283	11.1325	10.4005	8.113	8.845	5.7645	6.222	7.442	9.6365	10.3085	5.6435	11.9295	3.172	7.076	6.832	4.4225	7.381	7.8995	6.3745	3.721	3.9955	3.904	10.2785	4.941	5.002	3.6905	4.941	6.466	9.6365	10.3085	5.6435	11.9295	7.1675	8.0215	4.026	5.0325	3.2635	9.4245	9.3635	6.3745
	19:41:19	12.2	7.1065	7.0455	6.9235	7.808	7.4115	8.2045	8.1435	6.283	11.1325	10.4005	8.113	8.845	5.7645	6.344	7.442	10.5515	10.3085	5.6435	11.9295	3.172	7.2285	6.832	4.4225	7.381	7.8995	6.3745	4.2395	3.9955	3.904	10.2785	4.941	5.002	3.6905	4.941	6.466	10.5515	10.3085	5.6435	11.9295	7.1675	8.174	4.026	5.2155	3.2635	9.4245	9.3635	6.3745
	19:45:39	12.2	7.625	7.0455	6.9235	8.235	7.4115	8.2045	8.1435	6.283	11.1325	10.4005	8.113	8.845	5.7645	6.344	7.442	10.5515	10.3085	5.6435	12.753	3.172	7.2285	6.832	4.4225	7.381	7.8995	6.3745	4.453	3.9955	3.904	10.2785	4.941	5.002	3.6905	4.941	6.466	10.5515	10.3085	5.6435	12.753	7.1675	8.2655	4.026	5.2155	3.2635	9.4245	9.3635	6.3745
	19:49:59	12.2	7.625	7.0455	6.9235	8.235	7.4115	8.2045	8.1435	6.283	11.1325	10.4005	8.113	8.845	5.7645	6.344	7.442	10.5515	10.3085	5.6435	12.753	3.172	7.2285	6.832	4.4225	7.381	7.8995	6.3745	4.575	4.087	3.904	10.2785	5.0935	5.002	3.8125	4.941	6.7405	10.5515	10.3085	5.6435	12.753	7.1675	8.357	4.026	5.3375	3.2635	9.4245	9.3635	6.3745
	19:54:19	12.2	7.625	7.0455	8.3265	8.235	7.4115	8.2045	8.1435	6.283	11.1325	10.4005	8.113	8.845	5.9475	6.344	7.442	10.5515	10.3085	5.857	12.753	3.172	7.5335	6.832	4.4225	7.381	7.8995	6.3745	4.575	4.087	3.904	10.2785	5.0935	5.1545	3.8125	4.941	6.893	10.5515	10.3085	5.857	12.753	7.1675	8.357	4.026	5.3375	3.2635	9.4245	9.3635	6.527
	19:58:39	12.2	7.625	7.0455	8.3265	8.8755	7.4115	8.2045	8.1435	6.283	11.1325	10.4005	8.357	8.845	5.9475	6.344	7.442	10.5515	10.3085	5.857	12.753	3.172	7.5335	7.076	4.697	7.381	7.8995	6.3745	4.575	4.1785	3.904	10.2785	5.0935	5.1545	3.8125	4.941	6.893	10.5515	10.3085	5.857	12.753	7.1675	8.357	4.026	5.3375	3.2635	9.6075	9.3635	6.527
	20:02:59	12.2	7.625	7.0455	8.3265	8.8755	7.4115	8.2045	8.1435	6.283	11.1325	10.4005	8.357	8.845	5.9475	6.344	7.442	10.7345	10.3085	5.857	12.753	3.172	7.5335	7.076	4.697	7.381	7.8995	6.893	4.575	4.331	3.904	10.2785	5.0935	5.1545	3.8125	4.941	7.1675	10.7345	10.3085	5.857	12.753	7.1675	8.5095	4.026	5.3375	3.2635	9.6075	9.3635	6.527
	20:07:19	12.2	7.625	7.0455	8.5705	8.8755	7.4115	8.2045	8.1435	6.283	11.1325	10.4005	8.479	8.845	5.9475	6.344	7.442	10.948	10.3085	5.857	12.753	3.172	7.5335	7.381	4.697	7.381	7.8995	6.893	5.8255	4.331	3.904	10.2785	5.0935	5.1545	3.8125	4.941	7.4725	10.948	10.3085	5.857	12.753	7.1675	8.5095	4.026	5.3375	3.2635	9.9125	9.3635	6.527
	20:11:39	12.2	7.625	7.0455	8.5705	8.8755	7.6555	8.2045	8.1435	6.283	11.1325	10.4005	8.479	8.845	6.222	6.344	7.442	10.948	10.3085	5.857	12.753	3.172	7.5335	7.381	4.819	7.381	7.8995	6.893	5.8255	4.331	3.904	10.2785	5.0935	5.1545	3.9955	4.941	7.4725	10.948	10.3085	5.857	12.753	7.1675	8.5095	4.026	5.3375	3.2635	9.9125	9.3635	6.527
	20:15:59	12.2	7.9605	7.0455	8.5705	8.8755	7.6555	8.2045	8.1435	6.283	11.1325	10.4005	8.6315	8.845	6.222	6.344	7.442	10.948	10.3085	5.857	12.753	3.172	7.5335	7.381	4.819	7.381	7.8995	6.893	5.8255	4.331	3.904	10.2785	5.612	5.368	4.1785	4.941	7.4725	10.948	10.3085	5.857	12.753	7.32	8.5095	4.026	5.3375	3.416	9.9125	9.3635	6.527
	20:20:19	12.2	7.9605	7.0455	8.5705	8.8755	7.6555	8.2045	8.1435	6.283	11.1325	10.4005	8.6315	8.845	6.222	6.344	7.442	10.948	10.3085	5.857	12.753	3.172	7.5335	7.381	4.819	7.381	7.8995	6.893	5.8255	4.6665	3.904	10.2785	5.612	5.368	4.1785	4.941	7.4725	10.948	10.3085	5.857	12.753	7.32	8.5095	4.026	5.3375	3.416	9.9125	9.3635	6.6795
	20:24:39	12.2	7.9605	7.2895	8.5705	8.8755	7.6555	8.2045	8.1435	6.283	11.1325	10.4005	8.6315	8.845	6.222	6.344	7.442	10.948	10.3085	5.857	12.753	3.172	7.5335	7.381	5.002	7.381	7.8995	6.893	5.8255	4.6665	3.904	10.2785	5.612	5.368	4.1785	4.941	7.4725	10.948	10.3085	5.857	12.753	7.32	8.5095	4.026	5.3375	3.416	9.9125	9.3635	6.6795
	20:28:59	12.383	7.9605	7.2895	8.5705	8.8755	7.6555	8.2045	8.1435	6.283	11.1325	10.4005	8.8755	8.845	6.222	6.344	7.442	10.948	10.3085	5.857	12.753	3.172	7.5335	7.381	5.185	7.381	7.8995	6.893	5.8255	4.88	3.904	10.2785	5.612	5.368	4.1785	4.941	7.4725	10.948	10.3085	5.857	12.753	7.5335	8.5095	4.026	5.3375	3.416	10.309	9.3635	6.6795
	20:33:19	12.8405	7.9605	7.2895	8.5705	8.8755	7.6555	8.2045	8.1435	6.283	11.1325	10.4005	8.8755	8.845	6.222	6.344	7.442	10.948	10.3085	5.857	12.753	3.172	7.5335	7.381	5.185	7.381	7.8995	6.893	5.8255	4.88	3.904	10.2785	5.612	5.368	4.1785	4.941	7.4725	10.948	10.3085	5.857	12.753	7.625	8.5095	4.026	5.3375	3.416	10.309	9.3635	6.6795
	20:37:39	12.8405	7.9605	7.2895	8.5705	8.8755	7.6555	8.2045	8.1435	6.283	11.1325	10.4005	8.8755	8.845	6.222	6.344	7.442	10.948	10.3085	5.857	12.753	3.172	7.5335	7.5945	5.185	7.381	7.8995	6.893	5.8255	4.88	3.904	10.2785	5.612	5.368	4.1785	4.941	7.4725	10.948	10.3085	5.857	12.753	7.625	8.5095	4.026	5.3375	3.416	10.309	9.3635	6.6795
	20:41:59	12.993	7.9605	7.2895	8.5705	8.8755	7.6555	8.2045	8.1435	6.283	11.1325	10.4005	8.8755	8.845	6.222	6.8015	7.442	10.948	10.3085	5.857	12.753	3.172	7.5335	7.5945	5.4595	7.381	7.8995	6.893	5.8255	5.002	3.904	10.2785	5.612	5.368	4.3005	5.5205	7.747	10.948	10.3085	5.857	12.753	7.747	8.5095	4.026	5.3375	3.416	10.309	9.3635	7.32
	20:46:19	13.0845	7.9605	7.2895	8.5705	8.8755	7.6555	8.2045	8.1435	6.71	11.1325	10.736	8.8755	8.845	6.222	6.893	7.442	10.948	10.3085	6.1925	12.753	3.172	7.5335	7.5945	5.5815	7.381	7.8995	6.893	5.8255	5.002	3.904	10.2785	5.612	5.368	4.3005	5.5205	7.8995	10.948	10.3085	6.1925	12.753	7.869	8.5095	4.026	5.3375	3.416	10.309	9.3635	7.32
	20:50:39	13.0845	7.9605	7.2895	8.5705	8.8755	7.6555	8.2045	8.1435	6.71	11.1325	10.736	8.8755	8.9365	6.222	6.893	7.442	10.948	10.6745	6.1925	12.753	3.172	7.5335	7.5945	5.5815	7.381	7.8995	6.893	5.8255	5.002	3.904	10.2785	5.612	5.612	4.3005	5.5205	7.8995	10.948	10.6745	6.1925	12.753	7.869	8.5095	4.148	5.3375	3.416	10.4005	9.3635	7.32
	20:54:59	13.0845	7.9605	7.2895	8.5705	8.8755	7.6555	8.2045	8.357	6.71	11.1325	10.736	8.8755	8.9365	6.222	7.015	7.747	10.948	10.6745	6.1925	12.753	3.172	7.5335	7.5945	5.5815	7.686	7.8995	6.893	5.8255	5.002	3.904	10.2785	5.612	5.734	4.636	5.5205	8.0215	10.948	10.6745	6.1925	12.753	7.9605	8.5095	4.148	5.3375	3.416	10.4005	9.3635	7.32
	20:59:19	13.0845	7.9605	7.2895	8.5705	8.8755	7.6555	8.2045	8.357	6.71	11.1325	10.736	8.8755	8.9365	6.222	7.015	7.747	11.192	10.6745	6.4975	12.9055	3.172	7.5335	7.5945	5.7645	7.686	7.8995	6.893	5.8255	5.002	3.904	10.2785	5.612	5.734	4.636	5.5205	8.0215	11.192	10.6745	6.4975	12.9055	7.9605	8.5095	4.148	5.3375	3.416	10.4005	9.3635	7.32
	21:03:39	13.0845	7.9605	7.2895	8.5705	8.8755	7.6555	8.2045	8.357	6.71	11.1325	11.102	8.8755	8.9365	6.222	7.015	8.174	12.046	10.6745	6.4975	12.9055	3.172	7.5335	7.5945	5.8865	7.686	7.8995	6.893	5.8255	5.002	3.904	10.2785	5.612	5.734	4.636	5.5205	8.0215	12.046	10.6745	6.4975	12.9055	7.9605	8.5095	4.148	5.3375	3.416	10.7055	9.3635	8.54
	21:07:59	13.3895	7.9605	7.2895	8.5705	8.8755	7.6555	8.3265	8.357	6.71	11.1325	11.102	8.8755	8.9365	6.222	7.015	8.174	12.046	10.6745	6.4975	13.3935	3.172	7.5335	7.5945	5.8865	7.686	7.8995	6.893	5.8255	5.002	3.904	10.2785	5.612	5.734	4.758	5.5205	8.0215	12.046	10.6745	6.4975	13.3935	8.418	8.5095	4.27	5.7035	3.416	10.7055	9.3635	8.54
	21:12:19	13.542	7.9605	7.2895	8.5705	8.8755	7.6555	8.3265	8.5095	6.71	11.1325	11.102	8.8755	8.9365	6.222	7.015	8.3875	12.046	10.6745	6.711	13.3935	3.172	7.5335	7.5945	5.8865	7.686	7.8995	6.893	5.8255	5.002	3.904	10.2785	5.612	5.734	4.758	5.5205	8.0215	12.046	10.6745	6.711	13.3935	8.418	8.5095	4.27	5.917	3.416	10.7055	9.3635	8.54
	21:16:39	13.664	7.9605	7.2895	8.5705	8.8755	7.869	8.54	8.5095	6.71	11.1325	11.346	8.8755	8.9365	6.222	7.1675	8.3875	12.046	10.6745	6.711	13.3935	3.172	7.5335	7.5945	5.8865	8.0825	7.8995	6.893	5.8255	5.002	3.904	10.2785	5.612	5.734	5.002	5.5205	8.235	12.046	10.6745	6.711	13.3935	8.418	8.5095	4.27	5.917	3.416	10.7055	9.3635	8.54
	21:20:59	13.847	7.9605	7.2895	8.5705	8.8755	7.869	8.54	8.5095	6.71	11.1325	11.346	8.8755	8.9365	6.222	7.1675	8.3875	12.046	10.6745	6.711	13.3935	3.172	7.5335	7.5945	6.1305	8.0825	7.8995	6.893	5.8255	5.002	3.904	10.2785	5.612	5.734	5.002	5.5205	8.235	12.046	10.6745	6.711	13.3935	8.418	8.5095	4.27	5.917	3.416	10.7055	9.3635	8.54
	21:25:19	13.847	7.9605	7.4725	8.5705	8.8755	7.869	8.54	8.5095	6.71	11.1325	11.6205	8.8755	8.9365	6.222	7.1675	8.54	12.046	11.2845	7.077	13.3935	3.172	7.5335	7.5945	6.1305	8.0825	8.601	7.3505	5.8255	5.002	3.904	10.2785	5.612	5.734	5.185	5.5205	8.235	12.046	11.2845	7.077	13.3935	8.418	8.5095	4.27	6.0695	3.416	10.7055	9.3635	8.54
	21:29:39	13.847	7.9605	8.113	8.5705	8.8755	7.869	8.54	8.5095	6.954	11.1325	11.6205	8.8755	8.9365	6.222	7.1675	8.723	12.046	11.2845	7.077	13.3935	3.172	7.5335	7.5945	6.222	8.0825	8.601	7.564	5.8255	5.002	3.904	10.2785	5.612	5.734	5.3985	5.5205	8.235	12.046	11.2845	7.077	13.3935	8.5095	8.5095	4.27	6.344	3.416	11.0105	9.3635	8.54
	21:33:59	13.847	7.9605	8.113	8.5705	8.8755	7.869	8.54	8.5095	6.954	11.1325	11.895	8.8755	8.9365	6.222	7.1675	8.723	12.046	11.2845	7.077	13.3935	3.172	7.5335	7.5945	6.222	8.0825	8.601	7.564	5.8255	5.002	3.904	10.2785	5.612	5.734	5.3985	5.5205	8.235	12.046	11.2845	7.077	13.3935	8.5095	8.5095	4.27	6.344	3.416	11.0105	9.5465	8.54
	21:38:19	13.847	7.9605	8.113	8.5705	8.8755	7.869	8.54	8.6925	6.954	11.1325	12.078	8.8755	8.9365	6.4355	7.2895	8.723	12.046	11.7115	7.077	13.3935	3.2635	7.8995	7.5945	6.222	8.0825	8.601	7.564	5.8255	5.002	3.904	10.2785	5.612	5.734	6.0695	5.5205	8.235	12.046	11.7115	7.077	13.3935	8.5095	8.5095	4.27	6.344	3.416	11.0105	9.5465	8.54
	21:42:39	13.847	7.9605	8.113	8.5705	8.8755	7.869	8.54	8.6925	6.954	11.1325	12.078	8.8755	8.9365	6.4355	7.2895	8.723	12.046	11.7115	7.077	13.3935	3.355	7.8995	7.5945	6.527	8.0825	8.601	7.564	5.8255	5.002	3.904	10.2785	5.612	5.734	6.0695	5.6425	8.235	12.046	11.7115	7.077	13.3935	8.5095	8.5095	4.27	6.344	3.416	11.0105	9.5465	8.54
	21:46:59	13.847	7.9605	8.113	8.5705	8.8755	7.869	8.54	8.8755	6.954	11.1325	12.078	8.8755	8.9365	6.5575	7.2895	8.723	12.046	11.7115	7.504	13.79	3.538	7.8995	7.5945	6.527	8.0825	8.601	7.564	5.8255	5.002	3.904	10.2785	5.612	5.734	6.0695	5.6425	8.601	12.046	11.7115	7.504	13.79	8.5095	8.5095	4.27	6.344	3.416	11.0105	9.5465	8.54
	21:51:19	13.847	7.9605	8.113	8.5705	8.8755	7.869	8.54	9.211	6.954	11.1325	12.078	8.8755	8.9365	6.954	7.2895	8.723	12.046	11.7115	7.504	13.973	3.721	7.8995	7.5945	6.527	8.0825	8.601	7.564	5.8255	5.002	3.904	10.2785	5.612	5.734	6.283	5.978	8.601	12.046	11.7115	7.504	13.973	8.5095	8.5095	4.27	6.344	3.5685	11.0105	9.5465	8.54
	21:55:39	13.847	8.052	8.113	8.5705	9.028	7.869	8.54	9.211	6.954	11.1325	12.078	8.8755	8.9365	6.954	7.2895	9.1195	12.046	11.7115	7.504	14.4915	3.843	7.8995	7.5945	6.527	8.0825	8.601	8.3265	5.8255	5.0935	3.904	10.2785	5.612	5.734	6.283	5.978	8.601	12.046	11.7115	7.504	14.4915	8.5095	8.5095	4.27	6.771	3.5685	11.0105	9.5465	8.54
	21:59:59	13.847	8.052	8.113	8.5705	9.028	7.869	8.54	9.211	6.954	11.1325	12.078	9.1195	8.9365	6.954	7.2895	9.1195	12.046	11.7115	7.7175	14.4915	3.843	7.8995	7.869	6.527	8.0825	8.601	8.3265	5.8255	5.3375	3.904	10.2785	5.612	5.734	6.283	5.978	8.601	12.046	11.7115	7.7175	14.4915	8.5095	8.5095	4.27	6.771	3.5685	11.0105	9.5465	8.54
	22:04:19	13.847	8.052	8.113	8.5705	10.004	8.1435	8.54	9.211	6.954	11.1325	12.4135	9.1195	8.9365	6.954	7.4725	9.1195	12.046	11.7115	7.7175	14.4915	3.843	7.8995	7.869	6.527	8.296	8.601	8.3265	5.8255	5.3375	3.904	10.2785	5.612	5.734	6.283	5.978	8.601	12.046	11.7115	7.7175	14.4915	8.9975	8.5095	4.27	6.771	3.5685	11.0105	9.5465	8.54
	22:08:39	13.847	8.052	8.2045	8.5705	10.004	8.1435	8.54	9.211	6.954	11.1325	12.4135	9.455	8.9365	6.954	7.4725	9.1195	12.046	11.7115	7.7175	14.4915	3.965	7.8995	8.1435	6.527	8.4485	8.601	8.3265	5.8255	5.5205	3.904	10.2785	5.612	5.734	6.283	5.978	8.601	12.046	11.7115	7.7175	14.4915	8.9975	8.5095	4.27	6.771	3.721	11.0105	9.5465	8.54
	22:12:59	13.847	8.052	8.2045	8.5705	10.0955	8.1435	8.54	9.333	6.954	11.1325	12.4135	9.455	8.9365	6.954	7.4725	9.1195	12.046	11.7115	7.7175	14.4915	3.965	7.8995	8.4485	6.649	8.4485	8.601	8.3265	5.8255	5.7645	3.904	10.2785	5.612	5.734	6.283	5.978	8.601	12.046	11.7115	7.7175	14.4915	8.9975	8.5095	4.27	6.771	3.721	11.0105	9.5465	8.54
	22:17:19	13.847	8.052	8.6315	8.5705	10.0955	8.3265	8.54	9.333	6.954	11.1325	12.4135	9.638	8.9365	6.954	7.4725	9.1195	12.046	11.7115	7.7175	14.4915	3.965	7.8995	8.4485	6.649	8.4485	8.601	8.3265	5.8255	8.296	3.904	10.2785	5.612	5.734	6.283	5.978	8.601	12.046	11.7115	7.7175	14.4915	8.9975	8.5095	4.27	6.771	3.721	11.0105	9.5465	8.54
	22:21:39	13.847	8.052	8.6315	8.5705	10.0955	8.54	8.54	9.4855	6.954	11.1325	12.4135	9.638	8.9365	6.954	7.4725	9.1195	12.046	11.7115	7.7175	14.4915	3.965	7.8995	8.4485	6.649	8.4485	8.601	8.3265	5.8255	8.296	3.904	10.2785	5.612	5.734	6.283	5.978	8.601	12.046	11.7115	7.7175	14.4915	8.9975	8.7535	4.392	6.771	3.721	11.0105	9.5465	8.54
	22:25:59	13.847	8.052	8.6315	8.5705	10.0955	8.54	8.54	9.4855	6.954	11.1325	12.5965	9.638	8.9365	6.954	7.4725	9.1195	12.5035	11.7115	7.7175	14.4915	3.965	7.8995	9.0585	6.649	8.4485	8.601	8.3265	5.8255	8.296	3.904	10.2785	5.7035	5.856	6.283	5.978	8.601	12.5035	11.7115	7.7175	14.4915	8.9975	8.906	4.392	6.771	3.721	11.0105	9.6685	8.54
	22:30:19	14.335	8.418	8.6315	8.8145	10.0955	8.6925	8.54	9.4855	6.954	11.1325	12.5965	9.638	8.9365	6.954	7.4725	9.1195	12.961	11.7115	7.7175	14.4915	3.965	8.0825	9.0585	6.649	8.4485	8.601	8.3265	5.8255	8.296	3.904	10.2785	5.7035	5.856	6.283	5.978	8.601	12.961	11.7115	7.7175	14.4915	8.9975	8.906	4.392	6.771	3.721	11.0105	9.6685	8.54
	22:34:39	14.335	8.5705	8.6315	8.8145	10.0955	8.6925	8.54	9.638	6.954	11.3765	12.688	10.614	8.9365	6.954	7.4725	9.1195	12.961	11.7115	7.7175	14.4915	3.965	8.0825	9.6075	6.649	8.4485	8.601	8.3265	5.8255	8.296	3.904	10.2785	5.856	5.856	6.283	5.978	8.601	12.961	11.7115	7.7175	14.4915	8.9975	8.906	4.392	6.771	3.721	11.0105	9.6685	8.54
	22:38:59	14.884	8.6925	8.6315	8.8145	10.0955	8.784	9.211	9.76	6.954	11.3765	12.688	10.797	9.0585	6.954	7.4725	9.1195	12.961	11.7115	7.7175	14.4915	3.965	8.357	9.6075	6.649	8.4485	8.601	8.3265	5.8255	8.296	3.904	10.2785	5.856	6.161	6.283	5.978	8.601	12.961	11.7115	7.7175	14.4915	8.9975	9.333	4.514	6.771	3.721	11.102	9.8515	8.54
	22:43:19	14.884	8.845	8.6315	8.8145	10.0955	8.784	9.3025	9.76	6.954	11.3765	12.688	10.797	9.0585	6.954	7.4725	9.1195	12.961	11.7115	7.7175	14.4915	3.965	8.4485	9.6075	6.8625	8.4485	8.601	8.3265	5.8255	8.296	3.904	10.2785	7.1675	6.161	6.283	5.978	8.601	12.961	11.7115	7.7175	14.4915	8.9975	9.333	4.514	6.771	3.721	11.102	10.0345	8.54
	22:47:39	15.128	9.1195	8.6315	8.9975	10.0955	8.784	9.455	9.76	6.954	11.3765	12.688	10.797	9.272	7.1675	7.4725	9.3635	12.961	11.7115	7.87	14.4915	3.965	8.4485	9.6075	6.8625	8.4485	8.601	8.3265	5.8255	8.3875	3.904	10.2785	7.1675	6.161	6.283	5.978	8.601	12.961	11.7115	7.87	14.4915	8.9975	9.333	4.636	6.771	3.721	11.4985	10.0345	8.54
	22:51:59	15.128	9.1195	8.6315	9.1195	10.0955	9.1195	9.455	9.76	6.954	11.712	12.688	10.797	9.272	7.1675	7.4725	9.3635	12.961	11.7115	7.87	14.7965	3.965	8.4485	9.6075	6.8625	8.4485	8.8145	8.3265	5.8255	8.3875	3.904	10.2785	7.1675	6.161	6.283	6.283	8.601	12.961	11.7115	7.87	14.7965	8.9975	9.333	4.636	6.771	3.721	11.4985	10.0345	8.54
	22:56:19	15.128	9.1195	8.6315	9.1195	10.0955	9.1195	9.455	10.004	6.954	11.712	12.688	10.797	9.272	7.1675	7.4725	9.3635	12.961	11.803	7.87	15.498	3.965	8.4485	9.6075	6.8625	8.4485	8.8145	8.4485	5.8255	8.3875	3.904	10.2785	7.1675	6.161	6.283	6.4965	8.601	12.961	11.803	7.87	15.498	8.9975	9.516	4.7275	6.771	3.721	11.4985	10.0345	8.54
	23:00:39	15.128	9.333	8.6315	9.1195	10.0955	9.1195	9.455	10.004	6.954	11.712	12.688	10.797	9.272	7.1675	7.4725	9.3635	13.388	11.803	8.175	15.498	3.965	8.4485	9.6075	6.8625	8.4485	8.8145	8.4485	5.8255	8.3875	3.904	10.2785	7.1675	6.161	6.283	6.4965	8.601	13.388	11.803	8.175	15.498	8.9975	9.516	4.7275	6.771	3.721	11.4985	10.0345	8.54
	23:04:59	15.555	9.333	8.6315	9.333	10.0955	9.211	9.8515	10.187	6.954	11.712	12.688	10.797	9.272	7.625	7.4725	9.3635	13.6015	12.169	8.3275	15.498	3.965	8.4485	9.76	6.8625	8.4485	8.9365	8.4485	5.8255	8.3875	3.904	10.2785	7.1675	6.161	6.283	6.4965	8.601	13.6015	12.169	8.3275	15.498	8.9975	9.516	4.7275	6.771	3.721	11.4985	10.0345	8.54
	23:09:19	15.6465	9.333	8.6315	9.333	10.0955	9.211	9.8515	10.187	6.954	11.712	12.688	10.797	9.272	7.625	7.4725	9.3635	13.6015	12.169	8.602	16.4435	3.965	8.4485	9.76	6.8625	8.4485	8.9365	8.4485	5.8255	8.3875	3.904	10.2785	7.1675	6.161	6.283	6.4965	8.601	13.6015	12.169	8.602	16.4435	8.9975	9.516	4.7275	6.771	3.721	11.651	10.0345	8.54
	23:13:39	15.8295	9.4245	8.6315	9.333	10.0955	9.211	9.8515	10.187	6.954	11.712	12.688	10.797	9.272	7.625	7.4725	9.3635	13.6015	12.3825	8.602	16.4435	3.965	8.4485	9.76	6.8625	8.4485	8.9365	8.4485	5.8255	8.3875	3.904	10.2785	7.1675	6.161	6.283	6.7405	8.601	13.6015	12.3825	8.602	16.4435	9.1805	9.516	4.7275	6.771	3.721	12.627	10.0345	8.54
	23:17:59	16.1345	9.4245	8.6315	9.333	10.0955	9.211	9.8515	10.4615	6.954	11.9865	12.688	10.797	9.272	7.625	7.4725	9.3635	13.6015	12.3825	8.602	16.4435	4.392	8.4485	9.882	6.8625	8.4485	8.9365	8.4485	5.8255	8.3875	3.904	10.2785	7.1675	6.161	6.283	6.7405	8.601	13.6015	12.3825	8.602	16.4435	9.1805	9.516	4.7275	6.771	3.721	12.627	10.0345	8.54
	23:22:19	16.1345	9.4245	8.6315	9.333	10.0955	9.211	9.8515	10.4615	6.954	11.9865	12.688	10.797	9.272	7.625	7.4725	9.3635	13.815	12.535	8.602	16.4435	4.392	8.4485	9.882	6.8625	8.4485	8.9365	8.4485	5.8255	8.3875	3.904	10.2785	7.1675	6.161	6.283	6.7405	8.601	13.815	12.535	8.602	16.4435	9.1805	9.516	4.7275	6.771	3.721	12.7795	10.0345	8.54
	23:26:39	16.1345	9.4245	8.6315	9.333	10.0955	9.211	9.8515	10.4615	7.4115	11.9865	12.688	10.797	9.272	7.625	7.4725	9.3635	13.815	12.535	8.602	16.4435	4.392	8.4485	10.431	6.8625	8.4485	8.9365	8.4485	5.8255	8.3875	3.904	10.2785	7.1675	6.161	6.283	6.7405	8.784	13.815	12.535	8.602	16.4435	9.1805	9.516	4.7275	6.771	3.721	12.7795	10.1565	8.54
	23:30:59	16.1345	9.4245	8.723	9.333	10.0955	9.211	9.8515	10.4615	7.4115	11.9865	12.688	10.797	9.272	7.625	7.4725	9.3635	13.815	12.535	8.602	16.6265	4.392	8.4485	10.431	6.8625	8.4485	8.9365	8.4485	5.8255	8.3875	3.904	10.2785	7.1675	6.161	6.283	6.7405	8.784	13.815	12.535	8.602	16.6265	9.1805	9.516	4.7275	6.771	3.721	12.7795	10.1565	8.54
	23:35:19	16.1345	9.4245	9.089	9.5465	10.0955	9.211	9.8515	10.4615	7.4115	11.9865	12.688	10.797	9.272	7.625	7.4725	9.3635	13.815	12.535	8.602	16.6265	4.392	8.4485	10.431	6.8625	8.4485	8.9365	8.4485	5.8255	8.3875	3.904	10.2785	7.1675	6.161	6.283	6.7405	8.784	13.815	12.535	8.602	16.6265	9.1805	9.699	4.7275	6.771	3.721	12.7795	10.1565	8.54
	23:39:39	16.531	9.4245	9.089	9.5465	10.0955	9.211	9.8515	10.614	7.4115	11.9865	12.688	10.797	9.272	7.625	7.4725	9.3635	13.815	12.535	8.602	16.6265	4.392	8.4485	10.431	6.8625	8.4485	8.9365	8.4485	5.8255	8.3875	3.904	10.2785	7.1675	6.161	6.283	6.7405	9.0585	13.815	12.535	8.602	16.6265	9.1805	9.699	4.7275	6.771	3.721	12.7795	10.1565	8.54
	23:43:59	16.653	9.4245	9.089	9.5465	10.0955	9.211	9.8515	10.614	7.4115	12.3525	12.688	10.797	9.272	7.625	7.4725	9.3635	13.815	12.535	8.602	16.6265	4.392	8.4485	10.431	6.8625	8.4485	8.9365	8.4485	5.8255	8.3875	3.904	10.2785	7.1675	6.161	6.283	6.7405	9.211	13.815	12.535	8.602	16.6265	9.1805	9.699	4.7275	6.771	3.721	12.7795	10.1565	8.54
	23:48:19	16.653	9.4245	9.089	9.5465	10.0955	9.211	9.8515	11.1935	7.4115	12.4745	12.9625	10.797	9.272	7.625	7.4725	9.3635	13.815	12.535	8.602	16.6265	4.392	8.4485	10.431	6.8625	8.4485	8.9365	8.4485	5.8255	8.3875	3.904	10.2785	7.1675	6.161	6.283	6.7405	9.333	13.815	12.535	8.602	16.6265	9.1805	9.699	4.7275	6.771	3.721	12.7795	10.1565	8.54
	23:52:39	16.958	9.4245	9.089	9.5465	10.0955	9.211	9.8515	11.346	7.4115	12.4745	12.9625	10.797	9.272	7.625	7.4725	9.3635	13.815	12.535	8.602	18.121	4.392	8.4485	10.431	6.8625	8.4485	8.9365	8.4485	5.8255	8.3875	3.904	10.5225	7.1675	6.161	6.283	6.7405	9.333	13.815	12.535	8.602	18.121	9.1805	9.699	4.7275	6.771	3.721	12.7795	10.1565	8.54
	23:56:59	16.958	9.4245	9.089	9.5465	10.0955	9.211	9.8515	11.346	8.052	12.749	12.9625	10.797	9.272	7.625	7.4725	9.3635	13.815	12.535	8.602	18.121	4.392	8.4485	10.431	6.8625	8.4485	8.9365	8.4485	5.8255	8.3875	3.904	10.5225	7.1675	6.161	6.283	6.7405	9.333	13.815	12.535	8.602	18.121	9.1805	9.699	4.7275	6.8625	3.721	12.7795	10.1565	8.54
	24:01:19	16.958	9.4245	9.089	9.5465	10.0955	9.211	9.8515	11.346	8.296	12.749	12.9625	10.797	9.272	7.625	7.4725	9.3635	22.904	22.0815	18.6975	27.332	4.392	8.4485	10.431	6.8625	8.4485	8.9365	8.4485	5.8255	8.3875	3.904	10.5225	7.1675	6.161	6.283	6.7405	9.333	13.8165	12.535	8.602	18.121	9.394	9.699	4.7275	7.381	3.721	12.7795	10.1565	8.54
	24:05:39	17.324	9.4245	9.089	9.5465	10.0955	9.211	9.8515	11.346	8.296	12.9015	13.908	10.797	9.272	7.625	7.4725	9.3635	22.904	22.0815	18.6975	27.332	4.392	8.4485	10.431	6.8625	8.4485	8.9365	8.4485	5.8255	8.3875	3.904	10.5225	7.1675	6.161	6.283	6.7405	9.333	13.8165	12.535	8.602	18.121	9.394	9.699	4.7275	7.381	3.721	12.7795	10.1565	8.54
	24:09:59	17.324	9.4245	9.089	9.5465	10.0955	9.211	9.8515	11.346	8.296	12.9015	13.908	10.797	9.394	7.625	7.4725	9.3635	22.904	22.0815	18.6975	27.332	4.392	8.4485	10.431	6.8625	8.4485	8.9365	8.4485	5.8255	8.3875	3.904	10.675	7.1675	6.161	6.283	6.7405	9.333	13.8165	12.535	8.602	18.121	9.394	9.699	4.7275	7.381	3.721	12.7795	10.1565	8.54
	24:14:19	18.239	9.4245	9.089	9.5465	10.248	9.211	9.8515	11.346	8.296	12.9015	13.908	10.797	9.394	7.625	7.4725	9.3635	22.904	22.0815	18.85	27.332	4.392	8.4485	10.431	6.8625	9.2415	8.9365	8.4485	5.8255	8.3875	3.904	10.675	7.1675	6.161	6.283	6.7405	9.333	13.8165	12.6875	8.602	18.121	9.394	9.699	4.7275	7.381	3.721	12.7795	10.1565	8.54
	24:18:39	18.239	9.4245	9.089	9.5465	10.4005	9.211	9.8515	11.346	8.296	12.9015	13.9995	10.797	9.394	7.625	7.4725	9.3635	22.904	22.0815	19.0025	27.332	4.392	8.4485	10.431	6.8625	9.2415	8.9365	8.4485	5.8255	8.3875	3.904	10.8275	7.1675	6.161	6.283	6.7405	9.333	13.8165	12.6875	8.602	18.121	9.394	9.699	4.7275	7.381	3.721	12.7795	10.1565	8.54
	24:22:59	18.239	9.4245	9.089	9.5465	10.4005	9.211	9.8515	11.346	8.296	12.9015	13.9995	10.797	9.394	7.625	7.4725	9.3635	22.904	22.0815	19.0025	27.332	4.392	8.4485	10.431	6.8625	9.3635	8.9365	8.4485	5.8255	8.3875	3.904	11.0715	7.1675	6.161	6.283	7.686	9.333	13.8165	12.6875	8.602	18.121	9.394	9.699	4.7275	7.381	3.721	12.7795	10.1565	8.54
	24:27:19	18.239	9.4245	9.089	9.5465	10.7055	9.211	9.8515	11.346	8.296	14.335	13.9995	10.797	9.394	7.625	7.4725	9.3635	22.904	22.0815	19.3075	27.332	4.392	8.906	10.431	6.8625	9.3635	8.9365	8.4485	5.8255	8.3875	3.904	11.224	7.1675	6.161	6.283	7.686	9.333	13.8165	12.6875	8.602	18.121	9.394	9.699	4.7275	7.381	3.721	12.7795	10.1565	8.54
	24:31:39	18.239	9.4245	9.089	9.5465	10.7055	9.211	9.8515	11.346	8.296	14.335	13.9995	10.797	9.394	7.625	7.4725	9.3635	22.904	22.0815	19.3075	27.332	4.392	8.906	10.431	6.8625	9.3635	8.9365	8.4485	5.8255	8.3875	3.904	11.224	7.1675	6.161	6.283	7.686	9.333	13.9385	12.6875	8.602	18.121	9.394	9.699	4.7275	7.381	3.721	12.7795	10.1565	8.54
	24:35:59	18.239	9.4245	9.089	9.5465	10.7055	9.211	9.8515	11.346	8.296	14.335	13.9995	10.797	9.394	7.625	7.4725	9.3635	22.904	22.0815	19.3075	27.332	4.392	8.906	10.431	6.8625	9.3635	8.9365	8.4485	5.8255	8.3875	3.904	11.224	7.1675	6.161	6.283	7.686	9.333	13.9385	12.6875	8.602	18.121	9.394	9.699	4.7275	7.381	3.721	12.7795	10.1565	8.54
	24:40:19	18.239	9.4245	9.089	9.5465	10.7055	9.211	9.8515	11.346	8.296	14.335	13.9995	10.797	9.394	7.625	7.4725	9.3635	22.904	22.0815	19.3075	27.332	4.392	8.906	10.431	6.8625	9.3635	8.9365	8.4485	5.8255	8.3875	3.904	11.224	7.1675	6.161	6.283	7.686	9.333	13.9385	12.6875	8.602	18.121	9.394	9.699	4.7275	7.381	3.721	12.7795	10.1565	8.54
	24:44:39	18.239	9.4245	9.089	9.5465	10.7055	9.211	9.8515	11.346	8.296	14.335	13.9995	10.797	9.394	7.625	7.4725	9.3635	22.904	22.0815	19.3075	27.332	4.392	8.906	10.431	6.8625	9.3635	8.9365	8.4485	5.8255	8.3875	3.904	11.224	7.1675	6.161	6.283	7.686	9.333	13.9385	12.6875	8.602	18.121	9.394	9.699	4.7275	7.503	3.721	12.7795	10.1565	8.54
	24:48:59	18.239	9.4245	9.089	9.5465	10.7055	9.211	9.8515	11.346	8.296	14.335	13.9995	10.797	9.394	7.625	7.4725	9.3635	22.904	22.0815	19.3075	27.332	4.392	8.906	10.431	6.8625	9.3635	8.9365	8.4485	5.8255	8.3875	3.904	11.224	7.1675	6.161	6.283	7.686	9.333	13.9385	12.6875	8.602	18.121	9.394	9.699	4.7275	7.503	3.8735	12.7795	10.1565	8.54
	24:53:19	18.239	9.4245	9.089	9.5465	10.7055	9.211	9.8515	11.346	8.296	14.335	13.9995	10.797	9.394	7.625	7.4725	9.3635	22.904	22.0815	19.3075	27.332	4.392	8.906	10.431	6.8625	9.3635	8.9365	8.4485	5.8255	8.3875	3.904	11.224	7.1675	6.161	6.283	7.686	9.333	13.9385	12.6875	8.602	18.121	9.394	9.699	4.7275	7.503	3.8735	12.7795	10.4005	8.54
	24:57:39	18.239	9.4245	9.089	9.5465	10.7055	9.211	9.8515	11.346	8.296	14.457	13.9995	10.797	9.394	7.625	7.4725	9.3635	22.904	22.0815	19.3075	27.332	4.392	8.906	10.431	6.8625	9.3635	8.9365	8.4485	5.8255	8.3875	3.904	11.224	7.1675	6.161	6.283	7.686	9.333	13.9385	12.6875	8.602	18.121	9.394	9.699	4.7275	7.503	3.8735	12.7795	10.4005	8.54
	25:01:59	18.239	9.4245	9.089	9.5465	10.7055	9.211	9.8515	11.346	8.296	14.457	13.9995	10.797	9.394	7.625	7.4725	9.3635	22.904	22.0815	19.3075	27.332	4.392	8.906	10.431	6.8625	9.3635	8.9365	8.4485	5.8255	8.3875	3.904	11.224	7.1675	6.161	6.283	7.686	9.333	13.9385	12.6875	8.602	18.243	9.394	9.699	4.7275	7.503	3.8735	12.7795	10.5225	8.54
	25:06:19	18.239	9.4245	9.089	9.5465	10.7055	9.211	9.8515	11.346	8.296	14.457	13.9995	10.797	9.394	7.625	7.4725	9.3635	22.904	22.0815	19.3075	27.332	4.392	8.906	10.431	6.8625	9.3635	8.9365	8.4485	5.8255	8.3875	3.904	11.224	7.1675	6.283	6.283	7.686	9.333	13.9385	12.6875	8.602	18.243	9.394	9.699	4.7275	7.503	3.8735	12.7795	10.5225	8.54
	25:10:39	18.239	9.4245	9.089	9.5465	10.7055	9.211	9.8515	11.346	8.296	14.457	13.9995	10.797	9.394	7.625	7.4725	9.3635	22.904	22.0815	19.3075	27.332	4.392	8.906	10.6445	6.8625	9.3635	9.3025	8.4485	5.8255	8.3875	3.904	11.224	7.1675	6.283	6.283	7.686	9.333	13.9385	12.6875	8.602	18.243	9.394	9.699	4.7275	7.503	3.8735	12.7795	10.5225	8.54
	25:14:59	18.239	9.4245	9.089	9.5465	10.7055	9.5465	9.9735	11.346	8.296	14.457	13.9995	10.797	9.394	7.9605	7.4725	9.3635	22.904	22.0815	19.3075	27.6675	4.392	8.906	10.6445	6.8625	9.3635	9.3025	8.4485	5.8255	8.3875	3.904	11.224	7.1675	6.283	6.283	7.686	9.333	13.9385	12.6875	8.602	18.975	9.394	9.699	4.7275	7.503	3.8735	12.7795	10.5225	8.54
	25:19:19	18.239	9.638	9.089	9.5465	10.7055	9.5465	9.9735	11.346	8.296	14.457	13.9995	10.797	9.394	7.9605	7.4725	9.3635	22.904	22.0815	19.3075	27.6675	4.392	8.906	10.6445	6.8625	9.3635	9.3025	8.4485	5.8255	8.3875	3.904	11.224	7.1675	6.283	6.283	7.686	9.333	13.9385	12.6875	8.602	18.975	9.394	9.699	4.7275	7.503	3.8735	12.7795	10.5225	8.54
	25:23:39	18.239	9.821	9.089	9.5465	10.7055	9.5465	9.9735	11.346	8.296	14.457	13.9995	10.797	9.394	7.9605	7.4725	9.3635	22.904	22.0815	19.3075	27.6675	4.392	8.906	10.6445	7.015	9.3635	9.3025	8.4485	5.8255	8.3875	3.904	11.224	7.1675	6.283	6.283	7.686	9.333	13.9385	12.6875	8.602	19.7985	9.394	9.7905	4.7275	7.503	3.8735	12.7795	10.5225	8.54
	25:27:59	18.239	9.821	9.089	9.5465	10.7055	9.5465	9.9735	11.346	8.296	14.457	13.9995	10.797	9.394	7.9605	7.4725	9.699	22.904	22.0815	19.3075	27.6675	4.392	8.906	10.6445	7.015	9.3635	9.3025	8.4485	5.8255	8.3875	3.904	11.224	7.1675	6.283	6.283	7.686	9.333	13.9385	12.6875	8.602	19.7985	9.394	9.7905	4.7275	8.8755	3.8735	12.7795	10.5225	8.54
	25:32:19	18.239	9.821	9.089	9.5465	10.7055	9.5465	9.9735	11.346	8.296	14.457	13.9995	10.797	9.7295	7.9605	7.4725	9.9735	22.904	22.0815	19.3075	27.6675	4.392	8.906	10.6445	7.015	9.3635	9.3025	8.4485	5.8255	8.3875	3.904	11.224	7.1675	6.283	6.283	7.686	9.333	13.9385	12.6875	8.602	19.7985	9.394	9.9735	4.7275	8.8755	3.8735	12.7795	10.5225	8.54
	25:36:39	18.239	9.821	9.089	9.5465	10.7055	9.5465	9.9735	11.346	8.296	14.457	13.9995	10.797	9.7295	7.9605	7.4725	9.9735	22.904	22.0815	19.3075	27.6675	4.392	8.906	10.6445	7.015	9.3635	9.3025	8.4485	5.8255	8.3875	3.904	11.224	7.1675	6.283	6.283	7.686	9.333	13.9385	12.6875	8.602	19.7985	9.394	10.065	4.7275	8.8755	3.8735	12.7795	10.5225	8.54
	25:40:59	18.239	9.821	9.089	9.5465	10.7055	9.5465	9.9735	11.346	8.418	14.457	13.9995	10.797	9.7295	7.9605	7.4725	9.9735	22.904	22.0815	19.3075	27.6675	4.392	8.906	10.6445	7.015	9.3635	9.3025	8.4485	5.8255	8.3875	3.904	11.224	7.1675	6.283	6.283	7.686	9.333	13.9385	12.6875	8.602	19.7985	9.394	10.065	4.7275	8.8755	3.8735	12.7795	10.5225	8.54
	25:45:19	18.239	9.821	9.089	9.5465	10.7055	9.5465	9.9735	11.346	8.5705	14.457	13.9995	10.797	9.7295	7.9605	7.4725	9.9735	22.904	22.0815	19.3075	27.6675	4.392	9.577	10.6445	7.015	9.3635	9.3025	8.4485	5.8255	8.3875	3.904	11.224	7.1675	6.283	6.283	7.686	9.333	13.9385	12.6875	8.602	19.7985	9.394	10.2175	4.7275	8.8755	3.8735	12.7795	10.5225	8.54
	25:49:39	18.239	9.821	9.089	9.5465	10.7055	9.5465	9.9735	11.346	8.5705	14.457	13.9995	10.797	9.7295	7.9605	7.4725	9.9735	22.904	22.0815	19.3075	27.6675	4.392	9.577	10.6445	7.015	9.3635	9.3025	8.4485	5.8255	8.3875	3.904	11.224	7.1675	6.283	6.283	7.686	9.333	13.9385	12.6875	8.602	19.7985	9.394	10.2175	4.7275	8.8755	3.8735	12.7795	10.5225	8.54
	25:53:59	18.239	9.821	9.089	9.5465	10.7055	9.5465	9.9735	11.346	8.5705	14.457	13.9995	10.797	9.7295	7.9605	7.4725	9.9735	22.904	22.0815	19.3075	27.6675	4.392	9.76	10.6445	7.015	9.3635	9.3025	8.6315	5.8255	8.3875	3.904	11.224	7.1675	6.283	6.283	7.686	9.333	13.9385	12.6875	8.602	19.7985	9.394	10.2175	4.7275	8.8755	3.8735	12.7795	10.5225	8.54
	25:58:19	18.239	9.821	9.089	9.5465	10.7055	9.5465	9.9735	11.346	8.5705	14.457	13.9995	10.797	9.7295	7.9605	7.4725	9.9735	22.904	22.0815	19.3075	27.6675	4.392	9.76	10.6445	7.015	9.3635	9.3025	8.6315	5.8255	8.3875	3.904	11.224	7.1675	6.283	6.283	7.686	9.5465	13.9385	12.6875	8.602	19.7985	9.394	10.2175	4.7275	8.8755	3.8735	12.7795	10.5225	8.54
	26:02:39	18.239	9.821	9.089	9.5465	10.7055	9.5465	9.9735	11.346	8.5705	14.457	13.9995	10.797	9.7295	7.9605	7.4725	9.9735	22.904	22.0815	19.3075	27.6675	4.392	9.76	10.6445	7.015	9.3635	9.3025	8.6315	5.8255	8.3875	3.904	11.224	7.1675	6.283	6.283	7.8385	9.5465	13.9385	12.6875	8.602	19.7985	9.394	10.2175	4.7275	8.8755	3.8735	12.7795	10.5225	8.54
	26:06:59	18.239	9.821	9.089	9.5465	10.7055	9.5465	9.9735	11.346	8.5705	14.457	13.9995	10.797	9.7295	7.9605	7.4725	9.9735	22.904	22.0815	19.3075	27.6675	4.392	9.76	10.6445	7.015	9.3635	9.3025	8.6315	5.8255	8.3875	3.904	11.224	7.1675	6.283	6.283	7.8385	9.8515	13.9385	12.6875	8.602	19.7985	9.394	10.2175	4.7275	8.8755	3.8735	12.7795	10.5225	8.54
	26:11:19	18.239	9.821	9.089	9.5465	10.797	9.5465	9.9735	11.346	8.5705	14.457	13.9995	10.797	9.7295	7.9605	7.4725	9.9735	22.904	22.0815	19.399	27.6675	4.392	9.76	10.6445	7.015	9.3635	9.3025	8.6315	5.8255	8.3875	3.904	11.224	7.1675	6.283	6.283	7.8385	9.8515	13.9385	12.6875	8.602	19.7985	9.394	10.2175	4.7275	8.8755	3.8735	12.7795	10.5225	8.54
	26:15:39	18.239	9.821	9.089	9.5465	10.797	9.5465	9.9735	11.346	8.5705	14.457	13.9995	10.797	9.7295	7.9605	7.4725	9.9735	22.904	22.0815	19.399	27.6675	4.392	9.76	10.6445	7.015	9.3635	9.3025	8.6315	5.8255	8.3875	3.904	11.224	7.1675	6.283	6.283	7.8385	9.9735	13.9385	12.6875	8.602	19.7985	9.394	10.2175	5.0325	8.8755	3.8735	12.7795	10.5225	8.54
	26:19:59	18.239	9.821	9.089	9.5465	10.797	9.5465	9.9735	11.346	8.723	14.457	13.9995	10.797	9.7295	7.9605	7.4725	9.9735	22.904	22.0815	19.399	27.6675	4.392	9.76	10.6445	7.015	9.5465	9.3025	8.6315	5.8255	8.3875	3.904	11.224	7.1675	6.283	6.283	7.8385	9.9735	13.9385	12.6875	8.602	19.7985	9.394	10.2175	5.0325	8.8755	3.8735	12.7795	10.5225	8.54
	26:24:19	18.239	9.821	9.089	9.5465	10.797	9.5465	9.9735	11.346	8.723	14.457	13.9995	10.797	9.7295	7.9605	7.4725	9.9735	22.904	22.0815	19.399	27.6675	4.392	9.76	10.6445	7.015	9.5465	9.3025	8.6315	5.8255	8.3875	3.904	11.224	7.1675	6.283	6.283	7.8385	9.9735	13.9385	12.6875	8.602	19.7985	9.394	10.2175	5.0325	8.8755	3.8735	12.7795	10.736	8.54
	26:28:39	18.239	9.821	9.089	9.5465	10.797	9.5465	9.9735	11.346	8.723	14.457	13.9995	10.797	9.7295	7.9605	7.686	9.9735	22.904	22.0815	19.399	27.6675	4.392	9.76	10.6445	7.015	9.5465	9.3025	8.6315	5.8255	8.3875	3.904	11.224	7.1675	6.4965	6.283	7.8385	10.858	13.9385	12.6875	8.602	19.7985	9.394	10.2175	5.0325	8.8755	3.8735	12.7795	10.736	8.54
	26:32:59	18.239	9.821	9.089	9.5465	10.797	9.5465	9.9735	11.346	8.723	14.457	13.9995	10.797	9.7295	7.9605	7.686	9.9735	22.904	22.0815	19.399	27.6675	4.392	9.76	10.6445	7.015	9.5465	9.3025	8.6315	5.8255	8.3875	3.904	11.224	7.1675	6.4965	6.283	7.8385	10.858	13.9385	12.6875	8.602	19.7985	9.394	10.2175	5.0325	8.8755	3.8735	12.7795	10.736	8.54
	26:37:19	18.239	9.821	9.089	9.5465	10.797	9.5465	9.9735	11.346	8.723	14.457	13.9995	10.797	9.7295	7.9605	7.686	9.9735	22.904	22.0815	19.399	27.6675	4.392	9.76	10.6445	7.015	9.5465	9.3025	8.6315	5.8255	8.3875	3.904	11.224	7.1675	6.4965	6.283	7.8385	11.0715	13.9385	12.6875	8.602	19.7985	9.394	10.2175	5.0325	8.8755	3.8735	12.7795	10.736	8.54
	26:41:39	18.239	9.821	9.089	9.5465	10.797	9.5465	9.9735	11.346	8.723	14.457	13.9995	10.797	9.7295	7.9605	7.686	9.9735	22.904	22.0815	19.399	27.6675	4.7275	9.76	10.6445	7.015	9.5465	9.3025	8.6315	5.8255	8.3875	3.904	11.224	7.1675	6.4965	6.283	7.8385	11.0715	13.9385	12.6875	8.602	19.7985	9.394	10.2175	5.0325	8.8755	3.8735	12.7795	10.736	8.54
	26:45:59	18.239	9.821	9.089	9.5465	10.797	9.5465	9.9735	11.346	8.723	14.457	13.9995	10.797	9.7295	7.9605	7.686	9.9735	22.904	22.0815	19.399	27.6675	4.7275	9.76	10.6445	7.015	9.5465	9.638	8.6315	5.8255	8.3875	3.904	11.224	7.1675	6.4965	6.283	7.8385	11.0715	13.9385	12.6875	8.602	19.7985	9.394	10.2175	5.0325	8.8755	3.8735	12.7795	10.736	8.54
	26:50:19	18.239	9.821	9.089	9.5465	10.797	9.5465	9.9735	11.346	8.723	14.457	13.9995	10.797	9.7295	7.9605	7.686	9.9735	22.904	22.0815	19.399	27.6675	4.7275	9.76	10.6445	7.015	9.5465	9.76	8.6315	5.8255	8.3875	3.904	11.224	7.1675	6.4965	6.283	7.8385	11.0715	13.9385	12.6875	8.602	19.7985	9.394	10.2175	5.0325	8.8755	3.8735	12.7795	10.736	8.54
	26:54:39	18.239	9.821	9.089	9.5465	10.797	9.5465	9.9735	11.346	8.723	14.457	13.9995	10.797	9.7295	7.9605	7.686	9.9735	22.904	22.0815	19.399	27.6675	4.7275	9.76	10.6445	7.015	9.5465	9.76	8.6315	5.8255	8.3875	3.904	11.224	7.1675	6.4965	6.283	7.8385	11.0715	13.9385	12.6875	8.602	19.7985	9.394	10.2175	5.0325	8.8755	3.8735	12.7795	10.736	8.54
	26:58:59	18.239	9.821	9.089	9.5465	10.797	9.5465	9.9735	11.346	8.723	14.457	13.9995	10.797	9.7295	7.9605	7.686	9.9735	22.904	22.0815	19.399	27.6675	4.7275	9.76	10.6445	7.015	9.5465	10.0955	8.6315	5.8255	8.3875	3.904	11.224	7.1675	6.4965	6.283	7.8385	11.0715	13.9385	12.8705	8.602	19.7985	9.394	10.2175	5.0325	8.8755	3.8735	12.7795	10.736	8.54
	27:03:19	18.239	9.821	9.089	9.5465	10.797	9.5465	9.9735	11.346	8.723	14.457	13.9995	10.797	9.7295	7.9605	7.93	9.9735	22.904	22.0815	19.399	27.6675	4.7275	9.76	10.6445	7.015	9.5465	10.0955	8.6315	5.8255	8.3875	3.904	11.224	7.1675	6.4965	6.283	7.8385	11.0715	13.9385	12.8705	8.602	19.7985	9.394	10.2175	5.0325	8.8755	3.8735	12.7795	10.736	8.54
	27:07:39	18.239	9.821	9.089	9.5465	10.797	9.5465	9.9735	11.346	8.723	14.457	13.9995	10.797	9.7295	7.9605	7.93	9.9735	22.904	22.0815	19.399	27.6675	4.7275	9.76	10.6445	7.015	9.5465	10.0955	8.6315	5.8255	8.3875	3.904	11.224	7.1675	6.4965	6.283	7.8385	11.0715	13.9385	12.8705	8.602	19.7985	9.394	10.2175	5.0325	8.8755	3.9955	12.7795	10.736	8.54
	27:11:59	18.239	9.821	9.089	9.5465	10.797	9.5465	9.9735	11.346	8.723	14.457	13.9995	10.797	9.7295	7.9605	7.93	9.9735	22.904	22.0815	19.399	27.6675	4.7275	9.76	10.6445	7.015	9.5465	10.0955	8.6315	5.8255	8.3875	3.904	11.224	7.1675	6.4965	6.283	7.8385	11.0715	13.9385	12.8705	8.602	19.7985	9.394	10.2175	5.0325	8.8755	3.9955	12.7795	10.736	8.54
	27:16:19	18.239	9.821	9.089	9.5465	10.797	9.5465	9.9735	11.346	8.723	14.457	13.9995	10.797	9.7295	7.9605	7.93	9.9735	22.904	22.0815	19.399	27.6675	4.7275	9.76	10.6445	7.015	9.5465	10.0955	8.6315	5.8255	8.3875	3.904	11.224	7.1675	6.4965	6.283	7.8385	11.0715	13.9385	12.8705	8.602	19.7985	9.394	10.2175	5.0325	8.8755	3.9955	12.7795	10.736	8.54
	27:20:39	18.239	9.821	9.089	9.5465	10.797	9.5465	9.9735	11.346	8.723	14.457	13.9995	10.797	9.7295	7.9605	7.93	9.9735	22.904	22.0815	19.399	27.6675	4.7275	9.76	10.6445	7.015	9.5465	10.0955	8.6315	5.8255	8.3875	3.904	11.224	7.1675	6.4965	6.283	7.8385	11.0715	13.9385	12.8705	8.602	19.7985	9.394	10.2175	5.0325	8.8755	3.9955	12.7795	10.736	8.54
	27:24:59	18.239	9.821	9.089	9.7295	10.797	9.5465	9.9735	11.346	8.723	14.457	13.9995	10.797	9.7295	7.9605	7.93	9.9735	22.904	22.2645	19.399	27.6675	4.7275	9.76	10.6445	7.015	9.5465	10.0955	8.845	5.8255	8.3875	3.904	11.224	7.1675	6.4965	6.283	7.8385	11.0715	13.9385	12.8705	8.602	19.7985	9.394	10.2175	5.0325	8.8755	3.9955	12.7795	10.736	8.54
	27:29:19	18.239	9.9735	9.089	9.7295	10.797	9.5465	9.9735	11.346	8.723	14.457	13.9995	10.797	9.7295	7.9605	7.93	9.9735	22.904	22.2645	19.399	27.6675	4.7275	9.76	10.6445	7.015	9.5465	10.0955	8.9365	5.8255	8.3875	3.904	11.224	7.1675	6.4965	6.283	7.8385	11.0715	13.9385	12.8705	8.602	19.7985	9.394	10.2175	5.0325	8.8755	3.9955	12.7795	10.736	8.54
	27:33:39	18.239	10.0955	9.089	9.7295	11.041	9.699	9.9735	11.346	8.723	14.457	13.9995	10.797	9.7295	7.9605	7.93	9.9735	22.904	22.2645	19.643	27.82	4.7275	9.76	10.6445	7.015	9.5465	10.0955	8.9365	5.8255	8.3875	3.904	11.224	7.1675	6.4965	6.283	7.9605	11.0715	13.9385	12.8705	8.602	19.7985	9.6075	10.2175	5.0325	8.8755	3.9955	12.7795	10.736	8.54
	27:37:59	18.239	10.2785	9.089	9.7295	11.041	9.699	9.9735	11.346	8.723	14.457	13.9995	10.797	9.7295	7.9605	7.93	9.9735	22.904	22.2645	19.643	27.82	4.7275	9.76	10.6445	7.015	9.5465	10.0955	8.9365	5.978	8.3875	3.904	11.224	7.1675	6.4965	6.283	7.9605	11.0715	13.9385	12.8705	8.602	19.7985	9.6075	10.2175	5.0325	8.8755	3.9955	12.7795	10.736	8.54
	27:42:19	18.239	10.431	9.089	9.7295	11.041	9.699	9.9735	11.346	8.723	14.457	13.9995	10.797	9.7295	7.9605	7.93	9.9735	22.904	22.2645	19.643	27.82	4.7275	9.76	10.6445	7.015	9.5465	10.0955	8.9365	5.978	8.3875	3.904	11.224	7.503	6.4965	6.283	7.9605	11.0715	13.9385	12.8705	8.602	19.7985	10.0955	10.2175	5.0325	8.8755	3.9955	12.7795	10.736	8.54
	27:46:39	18.239	10.431	9.089	9.7295	11.041	9.699	9.9735	11.346	8.723	14.457	13.9995	10.797	9.7295	7.9605	7.93	9.9735	22.904	22.2645	19.643	27.82	4.7275	9.76	10.6445	7.015	9.5465	10.0955	8.9365	5.978	8.3875	3.904	11.224	7.6555	6.4965	6.283	7.9605	11.0715	13.9385	12.8705	8.602	19.7985	10.0955	10.2175	5.0325	8.8755	3.9955	12.7795	10.736	8.54
	27:50:59	18.239	10.431	9.089	9.7295	11.041	9.699	10.1565	11.346	8.723	14.457	13.9995	10.797	9.7295	7.9605	7.93	9.9735	22.904	22.2645	19.643	27.82	4.7275	9.76	10.6445	7.015	9.5465	10.0955	8.9365	5.978	8.3875	3.904	11.224	7.6555	6.4965	6.283	7.9605	11.0715	13.9385	12.8705	8.602	19.7985	10.0955	10.2175	5.0325	8.8755	3.9955	12.7795	10.736	8.54
	27:55:19	18.239	10.431	9.089	9.7295	11.041	9.699	10.1565	11.346	8.723	14.457	13.9995	10.797	9.7295	8.3265	7.93	9.9735	22.904	22.2645	19.643	27.82	4.7275	9.76	10.6445	7.015	9.5465	10.0955	8.9365	5.978	8.3875	3.904	11.224	7.6555	6.4965	6.283	7.9605	11.0715	13.9385	12.8705	8.602	19.7985	10.0955	10.2175	5.0325	8.8755	3.9955	12.7795	10.736	8.54
	27:59:39	18.239	10.431	9.089	9.7295	11.041	9.699	10.1565	11.346	8.723	14.457	13.9995	10.797	9.7295	8.3265	7.93	9.9735	22.904	22.2645	19.643	27.82	4.7275	9.76	10.858	7.015	9.5465	10.0955	8.9365	5.978	8.3875	3.904	11.224	7.6555	6.4965	6.283	7.9605	11.0715	13.9385	12.8705	8.602	19.7985	10.0955	10.2175	5.0325	8.8755	3.9955	12.7795	10.736	8.54
	28:03:59	18.239	10.431	9.089	9.7295	11.041	9.699	10.1565	11.346	8.723	14.457	13.9995	10.797	9.7295	8.3265	7.93	10.2175	22.904	22.2645	19.643	27.82	4.7275	9.76	10.858	7.015	9.5465	10.0955	8.9365	5.978	8.3875	3.904	11.224	7.6555	6.4965	6.283	7.9605	11.0715	13.9385	12.8705	8.602	19.7985	10.0955	10.37	5.0325	8.8755	3.9955	12.7795	10.736	8.54
	28:08:19	18.239	10.431	9.089	9.7295	11.041	9.699	10.309	11.346	8.723	14.457	13.9995	10.797	9.7295	8.3265	7.93	10.4005	22.904	22.2645	19.643	27.82	4.7275	9.76	10.858	7.015	9.5465	10.0955	8.9365	5.978	8.3875	3.904	11.224	7.6555	6.4965	6.283	7.9605	11.0715	13.9385	12.8705	8.602	19.7985	10.0955	10.37	5.0325	8.8755	3.9955	12.7795	10.736	8.54
	28:12:39	18.239	10.431	9.089	9.7295	11.041	9.699	10.309	11.346	8.723	14.457	13.9995	10.797	9.7295	8.3265	7.93	10.4005	22.904	22.2645	19.643	27.82	4.7275	9.882	10.858	7.015	9.5465	10.0955	8.9365	5.978	8.3875	3.904	11.224	7.6555	6.4965	6.283	7.9605	11.0715	13.9385	12.8705	8.602	19.7985	10.0955	10.37	5.0325	8.8755	3.9955	12.7795	10.736	8.54
	28:16:59	18.239	10.431	9.089	9.7295	11.041	9.699	10.309	11.346	8.723	14.457	13.9995	10.797	9.7295	8.3265	7.93	10.4005	22.904	22.2645	19.643	27.82	4.7275	9.882	10.858	7.442	9.5465	10.0955	8.9365	5.978	8.3875	3.904	11.224	7.6555	6.4965	6.283	7.9605	11.0715	13.9385	12.8705	8.602	19.7985	10.0955	10.37	5.0325	8.8755	3.9955	12.7795	10.736	8.54
	28:21:19	18.239	10.431	9.089	9.7295	11.041	9.699	10.309	11.346	8.723	14.457	13.9995	10.797	9.7295	8.3265	7.93	10.4005	22.904	22.2645	19.643	27.82	4.7275	9.882	10.858	7.442	9.5465	10.0955	8.9365	5.978	8.3875	3.904	11.224	7.6555	6.4965	6.283	8.052	11.0715	13.9385	12.8705	8.602	19.7985	10.0955	10.4615	5.0325	8.8755	3.9955	12.7795	10.736	8.54
	28:25:39	18.239	10.431	9.089	9.7295	11.041	9.699	10.309	11.346	8.723	14.457	13.9995	10.797	9.7295	8.3265	7.93	10.4005	22.904	22.2645	19.643	27.82	4.7275	9.882	10.858	7.625	9.5465	10.0955	8.9365	5.978	8.3875	3.904	11.224	7.6555	6.4965	6.283	8.052	11.0715	13.9385	12.8705	8.602	19.7985	10.0955	10.4615	5.0325	8.8755	3.9955	12.7795	10.736	8.54
	28:29:59	18.239	10.431	9.089	9.7295	11.041	9.699	10.309	11.346	8.723	14.457	13.9995	10.8885	9.882	8.3265	7.93	10.4005	22.904	22.2645	19.643	27.82	4.7275	9.882	10.858	7.625	9.5465	10.0955	8.9365	5.978	8.3875	3.904	11.224	7.6555	6.4965	6.283	8.052	11.0715	13.9385	12.8705	8.602	19.7985	10.0955	10.4615	5.0325	8.8755	3.9955	12.7795	10.736	8.54
	28:34:19	18.239	10.431	9.089	9.7295	11.041	9.699	10.309	11.346	9.0585	14.457	13.9995	11.1325	9.882	8.3265	7.93	10.4005	22.904	22.2645	19.643	27.82	4.7275	9.882	10.858	7.625	9.5465	10.0955	8.9365	5.978	8.3875	3.904	11.224	7.6555	6.588	6.283	8.052	11.0715	13.9385	12.8705	8.602	19.7985	10.0955	10.4615	5.0325	8.8755	3.9955	12.7795	10.736	8.54
	28:38:39	18.239	10.431	9.089	9.7295	11.041	9.699	10.309	11.346	9.15	14.457	13.9995	11.1325	10.004	8.3265	7.93	10.675	22.904	22.2645	19.643	27.82	4.7275	9.882	10.858	7.625	9.5465	10.0955	8.9365	5.978	8.3875	3.904	11.224	7.6555	6.588	6.283	8.052	11.0715	13.9385	12.8705	8.602	19.7985	10.0955	10.4615	5.0325	8.8755	3.9955	12.7795	10.736	8.54
	28:42:59	18.239	10.431	9.089	9.7295	11.041	9.699	10.309	11.346	9.272	14.457	13.9995	11.407	10.126	8.3265	7.93	10.675	22.904	22.2645	19.643	27.82	4.7275	9.882	10.858	7.625	9.5465	10.0955	8.9365	5.978	8.3875	3.904	11.224	7.6555	6.6795	6.283	8.052	11.0715	13.9385	12.8705	8.602	19.7985	10.0955	10.4615	5.0325	8.8755	3.9955	12.7795	10.858	8.54
	28:47:19	18.239	10.431	9.089	9.7295	11.041	9.699	10.309	11.346	9.272	14.457	13.9995	11.407	10.126	8.3265	7.93	10.675	22.904	22.2645	19.643	27.82	4.7275	9.882	10.858	7.625	9.5465	10.0955	8.9365	5.978	8.3875	3.904	11.224	7.6555	6.6795	6.283	8.052	11.0715	13.9385	12.8705	8.602	19.7985	10.0955	10.4615	5.0325	8.8755	3.9955	12.7795	10.858	8.54
	28:51:39	18.239	10.431	9.089	9.7295	11.041	9.699	10.309	11.346	9.272	14.457	13.9995	11.407	10.126	8.3265	7.93	10.675	22.904	22.2645	19.643	27.82	4.7275	9.882	10.858	7.625	9.5465	10.0955	8.9365	5.978	8.3875	3.904	11.224	7.6555	6.6795	6.283	8.052	11.0715	13.9385	12.8705	8.602	19.7985	10.0955	10.4615	5.0325	8.8755	3.9955	12.7795	10.858	8.54
	28:55:59	18.239	10.431	9.089	9.7295	11.041	9.699	10.309	11.346	9.272	14.457	13.9995	11.407	10.126	8.3265	7.93	10.675	22.904	22.2645	19.643	27.82	4.7275	9.882	10.858	7.625	9.5465	10.0955	8.9365	5.978	8.3875	3.904	11.224	7.6555	6.6795	6.283	8.052	11.0715	13.9385	12.8705	8.602	19.7985	10.0955	10.4615	5.0325	8.8755	3.9955	12.7795	10.858	8.54
	29:00:19	18.239	10.431	9.089	9.7295	11.041	9.699	10.309	11.346	9.272	14.457	14.1215	11.407	10.126	8.3265	7.93	10.675	22.904	22.2645	19.643	27.82	4.7275	9.882	10.858	7.625	9.5465	10.0955	8.9365	5.978	8.3875	3.904	11.224	7.6555	6.6795	6.283	8.052	11.0715	13.9385	12.8705	8.602	19.7985	10.0955	10.4615	5.0325	8.8755	3.9955	12.7795	10.858	8.54
	29:04:39	18.239	10.431	9.089	9.7295	11.041	9.9125	10.309	11.346	9.272	14.457	14.1215	11.407	10.126	8.3265	7.93	10.675	22.904	22.2645	19.643	28.0335	4.7275	9.882	10.858	7.625	9.5465	10.187	8.9365	5.978	8.3875	3.904	11.224	7.6555	6.6795	6.283	8.052	11.0715	13.9385	12.8705	8.602	19.7985	10.0955	10.4615	5.0325	8.8755	3.9955	12.7795	10.858	8.54
	29:08:59	18.239	10.431	9.089	9.7295	11.041	9.9125	10.309	11.346	9.272	14.457	14.1215	11.407	10.126	8.3265	7.93	10.675	22.904	22.2645	19.643	28.0335	4.7275	9.882	10.858	7.625	9.5465	10.187	8.9365	5.978	8.3875	3.904	11.224	7.6555	6.6795	6.283	8.052	11.0715	13.9385	12.8705	8.602	19.7985	10.0955	10.4615	5.0325	8.8755	3.9955	12.7795	10.858	8.54
	29:13:19	18.239	10.431	9.6075	9.7295	11.041	9.9125	10.309	11.346	9.272	14.457	14.1215	11.407	10.126	8.3265	7.93	10.675	23.4225	22.2645	19.643	28.0335	4.7275	9.882	10.858	7.625	9.5465	10.187	8.9365	5.978	8.3875	3.904	11.224	7.6555	6.6795	6.283	8.052	11.0715	13.9385	12.8705	8.602	19.7985	10.0955	10.4615	5.0325	8.8755	3.9955	12.7795	10.98	8.54
	29:17:39	18.239	10.431	9.6075	9.7295	11.041	9.9125	10.309	11.346	9.272	14.457	14.2435	11.407	10.126	8.3265	7.93	10.675	23.4225	22.2645	19.643	28.0335	4.7275	9.882	10.858	7.625	9.5465	10.187	8.9365	5.978	8.3875	3.904	11.224	7.6555	6.6795	6.283	8.052	11.0715	13.9385	12.8705	8.602	19.7985	10.0955	10.4615	5.0325	8.8755	3.9955	12.7795	10.98	8.54
	29:21:59	18.239	10.431	9.6075	9.7295	11.041	9.9125	10.309	11.346	9.272	14.457	14.2435	11.407	10.126	8.479	7.93	10.675	23.4225	22.2645	19.643	28.0335	4.7275	9.882	10.858	7.625	9.5465	10.187	8.9365	5.978	8.3875	3.904	11.224	7.6555	6.6795	6.283	8.052	11.0715	13.9385	13.1755	8.602	19.7985	10.0955	10.675	5.124	8.8755	3.9955	12.7795	10.98	8.54
	29:26:19	18.239	10.431	9.6075	9.7295	11.041	9.9125	10.309	11.346	9.272	14.457	14.2435	11.407	10.126	8.479	7.93	10.675	23.4225	22.2645	19.643	28.0335	4.7275	9.882	10.858	7.625	9.5465	10.187	8.9365	5.978	8.3875	3.904	11.224	7.6555	6.6795	6.283	8.052	11.0715	13.9385	13.1755	8.602	19.7985	10.0955	10.675	5.124	8.8755	3.9955	12.7795	10.98	8.54
	29:30:39	18.239	10.431	9.6075	9.7295	11.041	9.9125	10.309	11.346	9.272	14.457	14.2435	11.407	10.126	8.479	7.93	10.675	23.4225	22.2645	19.643	28.0335	4.7275	9.882	10.858	7.625	9.5465	10.187	8.9365	5.978	8.3875	3.904	11.224	7.6555	6.6795	6.283	8.052	11.0715	13.9385	13.1755	8.602	19.7985	10.0955	10.675	5.124	8.8755	3.9955	12.7795	10.98	8.54
	29:34:59	18.239	10.431	9.6075	9.7295	11.041	9.9125	10.309	11.346	9.272	14.457	14.2435	11.407	10.126	8.479	7.93	10.675	23.4225	22.2645	19.643	28.0335	4.7275	9.882	10.858	7.625	9.5465	10.187	8.9365	5.978	8.3875	3.904	11.224	7.6555	6.6795	6.283	8.052	11.0715	13.9385	13.1755	8.602	19.7985	10.0955	10.797	5.124	8.8755	3.9955	12.7795	10.98	8.54
	29:39:19	18.239	10.431	9.6075	9.7295	11.041	9.9125	10.309	11.346	9.272	14.457	14.2435	11.407	10.126	8.479	7.93	10.675	23.4225	22.2645	19.643	28.0335	4.7275	9.882	10.858	7.625	9.5465	10.187	8.9365	5.978	8.3875	3.904	11.224	7.6555	6.6795	6.283	8.052	11.0715	13.9385	13.1755	8.602	19.7985	10.0955	10.797	5.124	8.8755	3.9955	12.7795	10.98	8.54
	29:43:39	18.239	10.431	9.6075	9.7295	11.041	9.9125	10.309	11.346	9.272	14.457	14.2435	11.407	10.126	8.479	7.93	10.675	23.4225	22.2645	19.643	28.0335	4.7275	9.882	10.858	7.625	9.5465	10.187	8.9365	5.978	8.3875	3.904	11.224	7.6555	6.6795	6.283	8.052	11.0715	13.9385	13.1755	8.602	19.7985	10.0955	10.797	5.124	8.8755	3.9955	12.7795	10.98	8.54
	29:47:59	18.239	10.431	9.6075	9.7295	11.041	9.9125	10.309	11.346	9.272	14.457	14.2435	11.407	10.126	8.479	7.93	10.675	23.4225	22.2645	19.643	28.0335	4.7275	9.882	10.858	7.625	9.5465	10.187	8.9365	5.978	8.3875	3.904	11.224	7.6555	6.6795	6.283	8.052	11.0715	13.9385	13.1755	8.602	19.7985	10.0955	10.797	5.124	8.8755	3.9955	12.7795	10.98	8.54
	29:52:19	18.239	10.431	9.6075	9.7295	11.041	9.9125	10.309	11.346	9.272	14.457	14.2435	11.407	10.126	8.479	7.93	10.675	23.4225	22.2645	19.643	28.0335	4.7275	9.882	10.858	7.625	9.5465	10.187	8.9365	5.978	8.3875	3.904	11.224	7.6555	6.6795	6.283	8.052	11.0715	13.9385	13.1755	8.602	19.7985	10.0955	10.797	5.124	8.8755	3.9955	12.7795	10.98	8.54
	29:56:39	18.239	10.431	9.6075	9.7295	11.041	9.9125	10.309	11.346	9.272	14.457	14.2435	11.407	10.126	8.479	7.93	10.675	23.4225	22.2645	19.643	28.0335	4.7275	9.882	10.858	7.625	9.5465	10.187	8.9365	5.978	8.3875	3.904	11.224	7.6555	6.6795	6.283	8.052	11.0715	13.9385	13.1755	8.602	19.7985	10.0955	10.797	5.124	8.8755	3.9955	12.7795	10.98	8.54
	30:00:59	18.239	10.431	9.6075	9.7295	11.1935	9.9125	10.309	11.346	9.272	14.457	14.2435	11.407	10.126	8.479	7.93	10.675	23.4225	22.2645	19.7955	28.0335	4.7275	9.882	10.858	7.625	9.5465	10.187	8.9365	5.978	8.3875	3.904	11.224	7.6555	6.6795	6.283	8.052	11.0715	13.9385	13.1755	8.602	19.7985	10.0955	10.797	5.124	8.8755	3.9955	12.7795	10.98	8.54
	30:05:19	18.239	10.431	9.6075	9.7295	11.1935	9.9125	10.492	11.346	9.272	14.457	14.2435	11.407	10.126	8.479	7.93	10.675	23.4225	22.2645	19.7955	28.0335	4.819	10.065	10.858	7.625	9.5465	10.187	8.9365	5.978	8.3875	3.904	11.224	7.6555	6.6795	6.283	8.052	11.0715	13.9385	13.1755	8.602	19.7985	10.0955	10.797	5.124	8.8755	3.9955	12.7795	10.98	8.54
	30:09:39	18.239	10.431	9.6075	9.7295	11.1935	9.9125	10.492	11.346	9.272	14.457	14.2435	11.407	10.126	8.479	7.93	10.675	23.4225	22.2645	19.7955	28.0335	4.819	10.2175	10.858	7.625	9.5465	10.187	8.9365	5.978	8.3875	3.904	11.224	7.6555	6.6795	6.283	8.052	11.0715	13.9385	13.1755	8.602	19.7985	10.0955	10.797	5.124	8.8755	3.9955	12.7795	10.98	8.54
	30:13:59	18.239	10.431	9.6075	9.7295	11.1935	9.9125	10.492	11.346	9.272	14.457	14.2435	11.407	10.126	8.479	7.93	10.675	23.4225	22.2645	19.7955	28.0335	4.819	10.2175	10.858	7.625	9.5465	10.187	8.9365	5.978	8.3875	3.904	11.224	7.6555	6.6795	6.283	8.052	11.0715	13.9385	13.1755	8.602	19.7985	10.0955	10.797	5.124	8.8755	3.9955	12.7795	10.98	8.54
	30:18:19	18.239	10.431	9.6075	9.7295	11.1935	9.9125	10.492	11.346	9.272	14.457	14.2435	11.407	10.126	8.479	7.93	10.675	23.4225	22.2645	19.7955	28.0335	4.819	10.2175	10.858	7.625	9.5465	10.187	8.9365	5.978	8.3875	3.904	11.224	7.6555	6.6795	6.283	8.052	11.0715	13.9385	13.1755	8.602	20.317	10.0955	10.797	5.124	8.8755	4.087	12.7795	10.98	8.54
	30:22:39	18.239	10.431	9.6075	9.7295	11.1935	9.9125	10.614	11.346	9.272	14.457	14.2435	11.407	10.126	8.479	7.93	10.675	23.4225	22.2645	19.7955	28.0335	4.819	10.2175	10.858	7.625	9.5465	10.7055	8.9365	5.978	8.3875	3.904	11.224	7.6555	6.6795	6.283	8.052	11.0715	13.9385	13.1755	8.602	20.4085	10.0955	10.797	5.124	8.8755	4.087	12.7795	10.98	8.8145
	30:26:59	18.239	10.431	9.6075	9.7295	11.1935	9.9125	10.797	11.346	9.272	14.457	14.2435	11.407	10.126	8.479	7.93	10.675	23.4225	22.2645	19.7955	28.0335	4.819	10.2175	10.858	7.625	9.5465	10.797	8.9365	5.978	8.3875	3.904	11.224	7.6555	6.6795	6.283	8.052	11.0715	13.9385	13.1755	8.602	20.4085	10.0955	10.797	5.124	8.8755	4.3005	12.7795	10.98	8.8145
	30:31:19	18.239	10.431	9.6075	9.7295	11.1935	9.9125	10.797	11.346	9.272	14.457	14.2435	11.407	10.126	8.479	7.93	10.675	23.4225	22.2645	19.7955	28.0335	4.819	10.2175	10.858	7.625	9.7295	10.797	8.9365	5.978	8.3875	3.904	11.224	7.6555	6.9235	6.283	8.052	11.0715	13.9385	13.1755	8.602	20.4085	10.0955	10.797	5.124	8.8755	4.3005	12.7795	10.98	8.8145
	30:35:39	18.239	10.431	9.6075	9.7295	11.1935	9.9125	10.797	11.346	9.4855	14.457	14.2435	11.407	10.126	8.479	7.93	10.675	23.4225	22.2645	19.7955	28.0335	4.819	10.2175	10.858	7.625	9.821	10.797	8.9365	5.978	8.3875	3.904	11.224	7.6555	6.9235	6.283	8.052	11.0715	13.9385	13.1755	8.602	20.4085	10.0955	10.797	5.124	8.8755	4.3005	12.7795	10.98	8.9365
	30:39:59	18.239	10.431	9.6075	9.7295	11.1935	9.9125	10.797	11.346	9.4855	14.457	14.2435	11.407	10.126	8.723	7.93	10.675	23.4225	22.2645	19.7955	28.0335	4.819	10.2175	10.858	7.625	9.821	10.797	8.9365	5.978	8.3875	3.904	11.224	7.6555	6.9235	6.283	8.052	11.0715	13.9385	13.1755	8.602	20.4085	10.0955	10.797	5.124	8.8755	4.3005	12.7795	10.98	8.9365
	30:44:19	18.239	10.431	9.6075	9.7295	11.1935	9.9125	10.797	11.346	9.4855	14.457	14.2435	11.407	10.126	8.723	7.93	10.675	23.4225	22.2645	19.7955	28.0335	4.819	10.2175	10.858	7.625	10.004	10.797	8.9365	6.3135	8.3875	3.904	11.224	7.6555	6.9235	6.283	8.052	11.0715	13.9385	13.633	8.602	20.4085	10.0955	10.797	5.124	8.8755	4.3005	12.7795	10.98	8.9365
	30:48:39	18.239	10.431	9.6075	9.7295	11.1935	9.9125	10.797	11.346	9.4855	14.457	14.2435	11.407	10.126	8.723	7.93	10.858	23.4225	22.2645	19.7955	28.0335	4.819	10.2175	10.858	7.625	10.004	10.797	8.9365	6.4965	8.3875	3.904	11.224	7.6555	6.9235	6.283	8.174	11.0715	13.9385	13.633	8.602	20.4085	10.0955	10.797	5.124	8.8755	4.3005	12.7795	10.98	8.9365
	30:52:59	18.239	10.431	9.6075	9.7295	11.1935	9.9125	10.797	11.346	9.4855	14.457	14.2435	11.407	10.126	8.723	7.93	10.858	23.4225	22.2645	19.7955	28.0335	4.819	10.2175	10.858	7.625	10.004	10.797	8.9365	6.4965	8.3875	3.904	11.224	7.6555	6.9235	6.283	8.174	11.0715	13.9385	13.633	8.602	20.4085	10.0955	10.797	5.124	8.8755	4.3005	12.7795	10.98	8.9365
	30:57:19	18.239	10.431	9.6075	9.7295	11.1935	9.9125	10.797	11.346	9.4855	14.457	14.2435	11.407	10.126	8.723	7.93	10.858	23.4225	22.2645	19.7955	28.0335	4.819	10.2175	10.858	7.625	10.004	10.797	8.9365	6.4965	8.3875	3.904	11.224	7.6555	6.9235	6.283	8.174	11.0715	14.03	13.633	8.602	20.4085	10.0955	10.797	5.124	8.8755	4.3005	12.7795	10.98	9.1805
	31:01:39	18.239	10.431	9.6075	9.7295	11.1935	9.9125	10.797	11.346	9.4855	14.457	14.2435	11.407	10.126	8.723	7.93	10.858	23.4225	22.2645	19.7955	28.0335	4.819	10.2175	10.858	7.808	10.004	10.797	8.9365	6.4965	8.3875	3.904	11.224	7.6555	7.076	6.283	8.174	11.0715	14.03	13.633	8.602	20.4085	10.0955	10.797	5.124	8.8755	4.3005	12.7795	10.98	9.1805
	31:05:59	18.239	10.431	9.6075	9.7295	11.1935	9.9125	10.797	11.346	9.699	14.457	14.335	11.407	10.126	8.723	7.93	10.858	23.4225	22.2645	19.7955	28.0335	4.819	10.2175	10.858	7.93	10.004	10.797	8.9365	6.6795	8.3875	3.904	11.224	7.6555	7.076	6.283	8.174	11.0715	14.03	13.633	8.602	20.4085	10.0955	10.797	5.124	8.8755	4.3005	12.7795	10.98	9.1805
	31:10:19	18.239	10.431	9.6075	9.7295	11.1935	9.9125	10.797	11.346	9.699	14.457	14.335	11.407	10.126	8.723	7.93	10.858	23.4225	22.2645	19.7955	28.0335	4.819	10.2175	10.858	8.113	10.004	10.797	8.9365	6.771	8.3875	3.904	11.224	7.6555	7.32	6.283	8.174	11.0715	14.03	13.633	8.602	20.4085	10.0955	10.797	5.124	8.8755	4.3005	12.7795	10.98	9.394
	31:14:39	18.239	10.431	9.6075	9.7295	11.1935	9.9125	10.797	11.346	9.699	14.457	14.335	11.407	10.126	8.723	7.93	10.858	23.4225	22.2645	19.7955	28.0335	4.819	10.2175	10.858	8.113	10.004	10.797	8.9365	6.771	8.3875	3.904	11.224	7.6555	7.32	6.283	8.174	11.0715	14.03	13.633	8.602	20.4085	10.0955	10.797	5.124	8.8755	4.3005	12.7795	10.98	9.394
	31:18:59	18.239	10.431	9.6075	9.7295	11.1935	9.9125	10.797	11.346	9.699	14.457	14.335	11.407	10.126	8.723	7.93	10.858	23.4225	22.2645	19.7955	28.0335	4.819	10.2175	10.858	8.113	10.004	10.797	8.9365	6.771	8.3875	3.904	11.224	7.6555	7.32	6.283	8.174	11.0715	14.03	13.633	8.602	20.4085	10.0955	10.797	5.124	8.8755	4.3005	12.7795	10.98	9.394
	31:23:19	18.239	10.431	9.6075	9.7295	11.1935	9.9125	10.797	11.346	9.699	14.457	14.335	11.407	10.126	8.723	7.93	10.858	23.4225	22.2645	19.7955	28.0335	4.819	10.2175	10.858	8.113	10.004	10.797	8.9365	6.771	8.3875	3.904	11.224	7.6555	7.32	6.283	8.174	11.3155	14.03	13.633	8.602	20.4085	10.0955	10.797	5.124	8.8755	4.3005	12.932	11.0715	9.394
	31:27:39	18.239	10.431	9.6075	9.7295	11.1935	10.5225	10.797	11.346	9.699	14.457	14.335	11.407	10.126	8.723	7.93	10.858	23.4225	22.2645	19.7955	28.6435	4.819	10.2175	10.858	8.113	10.004	10.797	8.9365	6.771	8.3875	3.904	11.224	7.6555	7.32	6.283	8.174	11.3155	14.03	13.633	8.602	20.4085	10.0955	10.797	5.246	8.8755	4.3005	12.932	11.0715	9.394
	31:31:59	18.239	10.431	9.6075	9.7295	11.1935	10.5225	10.797	11.346	9.699	14.457	14.335	11.407	10.126	8.723	7.93	10.858	23.4225	22.2645	19.7955	28.6435	4.819	10.2175	10.858	8.113	10.004	10.797	8.9365	6.771	8.3875	3.904	11.224	7.6555	7.32	6.283	8.174	11.3155	14.03	13.633	8.602	20.4085	10.0955	10.797	5.246	8.8755	4.3005	12.932	11.0715	9.394
	31:36:19	18.239	10.431	9.6075	9.7295	11.1935	10.5225	10.797	11.346	9.699	14.457	14.335	11.407	10.126	8.723	7.93	10.858	23.4225	22.2645	19.7955	28.6435	4.819	10.2175	10.858	8.113	10.004	10.797	8.9365	6.771	8.3875	3.904	11.224	7.6555	7.32	6.283	8.174	11.3155	14.03	13.633	8.602	20.4085	10.0955	10.797	5.246	8.8755	4.3005	12.932	11.0715	9.394
	31:40:39	18.239	10.431	9.6075	9.7295	11.1935	10.5225	10.797	11.346	9.699	14.457	14.335	11.407	10.126	8.723	7.93	10.858	23.4225	22.2645	19.7955	28.6435	4.819	10.2175	10.858	8.113	10.004	10.797	8.9365	6.771	8.3875	3.904	11.224	7.6555	7.32	6.283	8.174	11.3155	14.03	13.633	8.602	20.4085	10.0955	10.797	5.246	8.8755	4.3005	12.932	11.0715	9.394
	31:44:59	18.239	10.431	9.6075	9.7295	11.1935	10.5225	10.797	11.346	9.699	14.457	14.335	11.407	10.126	8.723	8.0215	10.858	23.4225	22.2645	19.7955	28.6435	4.819	10.2175	10.858	8.113	10.004	10.797	8.9365	6.771	8.3875	3.904	11.224	7.6555	7.32	6.283	8.418	11.3155	14.03	13.633	8.602	20.4085	10.0955	10.797	5.246	8.8755	4.3005	12.932	11.0715	9.394
	31:49:19	18.239	10.431	9.6075	9.7295	11.468	10.5225	10.797	11.346	9.699	14.457	14.335	11.407	10.126	8.723	8.0215	10.858	23.4225	22.2645	20.07	28.6435	4.819	10.2175	10.858	8.113	10.004	10.797	8.9365	6.771	8.3875	3.904	11.224	7.6555	7.32	6.283	8.418	11.3155	14.03	13.633	8.602	20.4085	10.0955	10.797	5.246	8.8755	4.3005	12.932	11.0715	9.394
	31:53:39	18.239	10.431	9.6075	9.7295	11.6815	10.5225	10.797	11.346	9.699	14.457	14.335	11.407	10.126	8.9365	8.0215	11.1935	23.4225	22.2645	20.2835	28.6435	4.819	10.2175	10.858	8.113	10.004	10.797	9.1195	6.771	8.3875	3.904	11.224	7.6555	7.32	6.4965	8.418	11.3155	14.03	13.633	8.602	20.4085	10.309	10.797	5.246	8.8755	4.3005	12.932	11.0715	9.394
	31:57:59	18.239	10.431	9.6075	9.7295	11.6815	10.5225	10.797	11.346	9.699	14.457	14.335	11.407	10.126	8.9365	8.2655	11.1935	23.4225	22.2645	20.2835	28.6435	4.819	10.2175	10.858	8.113	10.004	10.797	9.1195	6.771	8.3875	3.904	11.224	7.6555	7.32	6.4965	8.5705	11.3155	14.03	13.633	8.602	20.4085	10.309	10.797	5.246	8.8755	4.3005	12.932	11.0715	9.394
	32:02:19	18.239	10.431	9.6075	9.7295	11.6815	10.5225	10.797	11.346	9.699	14.457	14.335	11.407	10.126	8.9365	8.2655	11.1935	23.4225	22.2645	20.2835	28.6435	4.819	10.553	10.858	8.113	10.004	10.797	9.1195	6.771	8.3875	3.904	11.224	7.6555	7.32	6.4965	8.5705	11.3155	14.03	13.633	8.602	20.4085	10.309	11.0105	5.246	8.8755	4.3005	12.932	11.0715	9.394
	32:06:39	18.239	10.431	9.6075	9.7295	11.6815	10.5225	10.797	11.346	9.699	14.457	14.335	11.407	10.126	9.1195	8.2655	11.1935	23.4225	22.2645	20.2835	28.6435	4.819	10.8275	10.858	8.113	10.004	10.797	9.1195	6.771	8.3875	3.904	11.224	7.6555	7.32	6.4965	8.5705	11.3155	14.03	13.633	8.602	20.4085	10.309	11.0105	5.246	8.8755	4.3005	12.932	11.0715	9.394
	32:10:59	18.239	10.431	9.8515	9.7295	11.6815	10.5225	10.797	11.651	9.699	14.457	14.457	11.407	10.126	9.1195	8.2655	11.1935	23.6665	22.2645	20.2835	28.6435	4.819	10.8275	10.858	8.113	10.004	10.797	9.1195	6.771	8.3875	3.904	11.224	7.6555	7.32	6.4965	8.5705	11.3155	14.03	13.633	8.602	20.4085	10.309	11.0105	5.246	8.8755	4.3005	12.932	11.0715	9.394
	32:15:19	18.239	10.431	9.8515	9.7295	11.6815	10.5225	10.797	11.651	9.699	14.457	14.701	11.407	10.126	9.2415	8.2655	11.1935	23.6665	22.2645	20.2835	28.6435	4.819	10.8275	10.858	8.113	10.004	10.797	9.1195	6.771	8.3875	3.904	11.224	7.6555	7.32	6.4965	8.5705	11.3155	14.03	13.633	8.602	20.4085	10.309	11.0105	5.246	8.8755	4.3005	12.932	11.0715	9.394
	32:19:39	18.239	10.431	9.8515	9.7295	11.6815	10.5225	10.797	11.651	9.699	14.457	14.701	11.407	10.126	9.2415	8.2655	11.1935	23.6665	22.2645	20.2835	28.6435	4.819	10.8275	10.858	8.113	10.004	10.797	9.1195	6.771	8.3875	3.904	11.224	7.6555	7.32	6.4965	8.5705	11.3155	14.03	13.633	8.602	20.4085	10.309	11.0105	5.246	8.8755	4.3005	12.932	11.0715	9.394
	32:23:59	18.239	10.431	9.8515	9.7295	11.6815	10.5225	10.797	11.651	9.699	14.457	15.067	11.407	10.126	9.2415	8.2655	11.1935	23.6665	22.2645	20.2835	28.6435	4.819	10.8275	10.858	8.113	10.004	10.797	9.1195	6.771	8.3875	3.904	11.224	7.6555	7.32	6.4965	8.5705	11.3155	14.03	13.633	8.602	20.4085	10.309	11.0105	5.246	8.9975	4.3005	12.932	11.0715	9.394
	32:28:19	18.5135	10.431	9.8515	9.7295	11.6815	10.5225	10.797	11.651	9.699	14.457	15.067	11.407	10.126	9.2415	8.2655	11.1935	23.6665	22.2645	20.2835	28.6435	4.819	10.8275	10.858	8.113	10.492	10.797	9.1195	6.771	8.3875	3.904	11.224	7.6555	7.32	6.4965	8.5705	11.3155	14.03	13.633	8.602	20.4085	10.309	11.0105	5.246	8.9975	4.3005	12.932	11.0715	9.394
	32:32:39	18.5135	10.431	9.8515	9.7295	11.6815	10.5225	10.797	11.651	9.699	14.457	15.2195	11.407	10.126	9.2415	8.2655	11.1935	23.6665	22.2645	20.2835	28.6435	4.819	10.8275	10.858	8.113	10.492	10.919	9.1195	6.771	8.3875	3.904	11.224	7.6555	7.32	6.4965	8.5705	11.3155	14.03	13.633	8.602	20.4085	10.309	11.0105	5.246	8.9975	4.3005	12.932	11.0715	9.394
	32:36:59	18.5135	10.431	9.8515	9.7295	11.6815	10.5225	10.797	11.651	9.699	14.457	15.2195	11.407	10.126	9.2415	8.2655	11.1935	23.6665	22.2645	20.2835	28.6435	4.819	10.8275	10.858	8.113	10.492	11.2545	9.1195	6.771	8.3875	3.904	11.224	7.6555	7.32	6.4965	8.5705	11.3155	14.03	13.633	8.602	20.4085	10.309	11.0105	5.246	8.9975	4.3005	12.932	11.0715	9.394
	32:41:19	18.5135	10.431	9.8515	9.7295	11.6815	10.5225	10.797	11.651	9.699	14.457	15.2195	11.407	10.126	9.577	8.2655	11.1935	23.6665	22.2645	20.2835	28.6435	4.819	10.8275	10.858	8.113	10.492	11.2545	9.1195	6.771	8.3875	3.904	11.224	7.6555	7.32	6.4965	8.5705	11.3155	14.03	13.633	8.602	20.4085	10.309	11.0105	5.246	8.9975	4.453	12.932	11.0715	9.394
	32:45:39	18.5135	10.431	9.8515	9.7295	11.6815	10.5225	11.0715	11.651	9.699	14.457	15.2195	11.407	10.126	9.577	8.2655	11.1935	23.6665	22.2645	20.2835	28.6435	4.819	10.8275	10.858	8.113	10.492	11.2545	9.1195	6.771	8.3875	4.087	11.224	7.6555	7.32	6.4965	8.5705	11.3155	14.03	13.633	8.602	20.4085	10.309	11.0105	5.246	8.9975	4.5445	12.932	11.0715	9.394
	32:49:59	18.5135	10.431	9.8515	9.7295	11.6815	10.5225	11.0715	11.651	9.699	14.457	15.2195	11.407	10.126	9.577	8.2655	11.1935	23.6665	22.2645	20.2835	28.6435	4.819	10.8275	10.858	8.113	10.492	11.4375	9.1195	6.771	8.3875	4.087	11.224	7.6555	7.32	6.4965	8.5705	11.3155	14.03	13.633	8.602	20.4085	10.309	11.0105	5.246	8.9975	4.5445	12.932	11.0715	9.577
	32:54:19	18.5135	10.431	9.8515	9.7295	11.6815	10.5225	11.529	11.651	9.699	14.457	15.616	11.407	10.126	9.577	8.2655	11.1935	23.6665	22.2645	20.2835	28.6435	4.819	10.8275	10.858	8.113	10.492	11.4375	9.1195	6.771	8.3875	4.087	11.224	7.6555	7.32	6.4965	8.5705	11.3155	14.03	13.633	8.602	20.4085	10.309	11.0105	5.246	8.9975	4.5445	12.932	11.0715	9.577
	32:58:39	18.5135	10.431	9.8515	9.7295	11.6815	10.858	11.529	11.651	9.699	14.457	15.616	11.407	10.126	9.577	8.2655	11.1935	23.6665	22.2645	20.2835	28.979	4.819	10.8275	10.858	8.113	10.492	11.4375	9.1195	6.771	8.3875	4.087	11.407	7.6555	7.32	6.4965	8.5705	11.3155	14.03	13.9685	8.602	20.4085	10.309	11.0105	5.246	8.9975	4.5445	12.932	11.0715	9.577
	33:02:59	18.5135	10.431	9.8515	9.7295	11.6815	10.858	11.529	11.651	9.699	14.457	15.616	11.407	10.2785	9.577	8.2655	11.1935	23.6665	22.2645	20.2835	28.979	4.819	10.8275	10.858	8.2655	10.492	11.4375	9.1195	6.771	8.3875	4.087	11.773	7.6555	7.32	6.4965	8.5705	11.3155	14.03	13.9685	8.602	20.4085	10.309	11.0105	5.246	8.9975	4.5445	12.932	11.0715	9.577
	33:07:19	18.5135	10.431	9.8515	9.7295	11.9255	11.285	11.529	11.651	9.699	14.457	15.616	11.407	10.2785	9.577	8.2655	11.1935	23.6665	22.2645	20.5275	29.406	4.819	10.8275	10.858	8.2655	10.492	11.4375	9.1195	6.771	8.3875	4.087	11.773	7.6555	8.2655	6.4965	8.5705	11.3155	14.03	14.1515	8.602	20.5305	10.309	11.0105	5.246	8.9975	4.5445	12.932	11.0715	9.577
	33:11:39	18.5135	10.5835	9.8515	9.7295	12.139	11.285	11.529	11.651	9.699	14.457	15.616	11.407	10.2785	9.577	8.2655	11.1935	23.6665	22.2645	20.741	29.406	4.819	10.8275	10.858	8.6925	10.492	11.4375	9.1195	6.771	8.3875	4.087	11.9255	7.6555	8.2655	6.4965	8.967	11.3155	14.274	14.1515	8.602	20.5305	10.309	11.0105	5.246	8.9975	4.5445	12.932	11.0715	9.577
	33:15:59	18.5135	10.919	9.8515	9.7295	12.139	11.285	11.529	11.651	9.699	14.457	15.616	11.407	10.2785	9.577	8.2655	12.2	23.6665	22.2645	20.741	29.406	4.819	10.8275	10.858	8.6925	10.492	11.4375	9.1195	6.771	8.3875	4.087	11.9255	7.6555	8.2655	6.4965	9.15	11.4375	14.274	14.1515	8.602	20.5305	10.309	11.0105	5.246	8.9975	4.5445	13.176	11.0715	9.577
	33:20:19	18.5135	10.919	9.8515	9.8515	12.139	11.285	11.712	11.651	9.699	14.457	15.616	11.407	10.2785	9.577	8.2655	12.2	23.6665	22.3865	20.741	29.406	4.819	10.8275	10.858	8.6925	10.492	11.4375	9.1195	6.771	8.3875	4.087	12.0475	7.6555	8.2655	6.4965	9.15	11.4375	14.274	14.426	8.602	20.5305	10.309	11.0105	5.246	8.9975	4.5445	13.359	11.0715	9.577
	33:24:39	18.5135	10.919	10.004	10.065	12.261	11.285	11.712	11.651	9.7905	14.457	15.616	11.407	10.2785	9.577	8.2655	12.2	23.819	22.6	20.863	29.406	4.819	10.8275	10.858	8.8145	10.492	11.4375	9.1195	6.771	8.3875	4.087	12.1695	7.6555	8.2655	6.4965	9.15	11.4375	14.274	14.426	8.602	20.5305	10.309	11.0105	5.246	8.9975	4.5445	13.359	11.0715	9.577
	33:28:59	18.5135	10.919	10.004	10.065	12.261	11.285	11.712	11.651	9.7905	14.457	15.616	11.407	10.2785	9.577	8.2655	12.2	23.819	22.6	20.863	29.406	4.819	10.8275	10.858	8.8145	10.492	11.6205	9.516	7.2895	8.3875	4.087	12.444	7.6555	8.2655	6.4965	9.15	11.4375	14.274	14.426	8.602	20.5305	10.309	11.0105	5.246	8.9975	4.5445	13.359	11.0715	9.577
	33:33:19	18.5135	10.919	10.004	10.065	12.261	11.285	11.712	11.651	9.7905	14.457	15.616	11.407	10.2785	9.577	8.2655	12.2	23.819	22.6	20.863	29.406	4.819	10.8275	10.858	8.8145	10.492	11.6205	9.6075	7.4725	8.3875	4.087	12.5965	7.6555	8.2655	6.4965	9.15	11.6205	14.274	14.426	8.602	20.5305	10.309	11.0105	5.246	8.9975	4.5445	13.359	11.0715	9.577
	33:37:39	18.5135	10.919	10.2785	10.065	12.261	11.285	11.712	12.0475	10.065	14.457	15.616	11.407	10.2785	9.577	8.2655	12.2	24.0935	22.6	20.863	29.406	4.819	10.8275	10.858	8.8145	10.492	11.6205	9.6075	7.4725	8.3875	4.087	12.5965	7.6555	8.2655	6.4965	9.15	11.6205	14.274	14.426	8.602	20.5305	10.309	11.0105	5.246	8.9975	4.5445	13.359	11.0715	9.577
	33:41:59	18.5135	10.919	10.2785	10.065	12.261	11.285	11.712	12.0475	10.187	14.457	15.616	11.407	10.2785	9.577	8.2655	12.2	24.0935	22.6	20.863	29.406	4.819	10.8275	10.858	8.8145	10.492	11.6205	9.6075	7.4725	8.3875	4.087	12.5965	7.6555	8.2655	6.4965	9.15	11.8035	14.274	14.426	8.602	20.5305	10.309	11.0105	5.246	8.9975	4.5445	13.359	11.0715	9.577
	33:46:19	18.5135	10.919	10.2785	10.065	12.261	11.285	11.712	12.0475	10.187	14.579	15.616	11.407	10.2785	9.577	8.2655	12.2	24.0935	22.6	20.863	29.406	4.819	10.8275	10.858	8.8145	10.492	11.6205	9.6075	7.4725	8.3875	4.087	12.5965	7.6555	8.2655	6.4965	9.15	11.8035	14.274	14.426	8.602	20.5305	10.309	11.0105	5.246	8.9975	4.5445	13.359	11.0715	9.577
	33:50:39	18.5135	10.919	10.2785	10.065	12.261	11.285	11.712	12.0475	10.187	14.579	15.616	11.407	10.2785	9.9125	8.2655	12.2	24.0935	22.6	20.863	29.406	4.819	10.8275	10.858	8.8145	10.492	11.6205	9.6075	7.4725	8.3875	4.087	12.5965	7.6555	8.2655	6.4965	9.15	11.8035	14.274	14.426	8.602	20.5305	10.309	11.0105	5.246	8.9975	4.5445	13.359	11.1935	9.577
	33:54:59	18.5135	10.919	10.2785	10.065	12.261	11.285	11.712	12.0475	10.187	14.579	15.616	11.407	10.2785	9.9125	8.2655	12.2	24.0935	22.6	20.863	29.406	4.819	10.8275	10.858	8.8145	10.492	11.6205	9.6075	7.4725	8.3875	4.087	12.5965	7.6555	8.2655	6.4965	9.15	11.8035	14.274	14.426	8.602	20.5305	10.309	11.0105	5.246	8.9975	4.5445	13.359	11.1935	9.577
	33:59:19	18.5135	10.919	10.2785	10.065	12.261	11.285	11.712	12.0475	10.187	14.579	15.616	11.407	10.2785	9.9125	8.2655	12.2	24.0935	22.6	20.863	29.406	4.819	10.8275	11.041	8.8145	10.492	11.6205	9.6075	7.4725	8.3875	4.087	12.5965	7.6555	8.2655	6.4965	9.15	11.8035	14.396	14.426	8.602	20.5305	10.309	11.0105	5.246	8.9975	4.5445	13.359	11.1935	9.577
	34:03:39	18.5135	10.919	10.2785	10.065	12.261	11.285	11.712	12.0475	10.187	14.579	15.616	11.407	10.2785	9.9125	8.2655	12.2	24.0935	22.6	20.863	29.406	4.819	10.9495	11.041	8.8145	10.492	11.6205	9.6075	7.7775	8.3875	4.087	12.5965	7.6555	8.2655	6.4965	9.15	11.8035	14.396	14.426	8.602	20.5305	10.309	11.224	5.246	8.9975	4.5445	13.359	11.1935	9.577
	34:07:59	18.5135	10.919	10.2785	10.065	12.261	11.285	12.078	12.0475	10.187	14.579	15.616	11.407	10.2785	9.9125	8.2655	12.2	24.0935	22.6	20.863	29.406	4.819	11.1935	11.1325	8.8145	10.492	11.6205	9.6075	7.7775	8.3875	4.087	12.5965	7.6555	8.2655	6.4965	9.15	11.8035	14.396	14.426	8.602	20.5305	10.309	11.4375	5.246	8.9975	4.5445	13.4505	11.1935	9.577
	34:12:19	18.5135	10.919	10.2785	10.065	12.261	11.285	12.078	12.0475	10.187	14.579	15.616	11.407	10.2785	9.9125	8.2655	12.2	24.0935	22.6	20.863	29.406	4.819	11.1935	11.1325	8.8145	10.492	11.6205	9.6075	7.7775	8.3875	4.087	12.5965	7.6555	8.2655	6.4965	9.15	11.8035	14.396	14.426	8.602	20.5305	10.309	11.5595	5.3985	8.9975	4.5445	13.4505	11.1935	9.6685
	34:16:39	18.5135	10.919	10.2785	10.065	12.261	11.285	12.078	12.0475	10.187	14.579	15.616	11.407	10.2785	9.9125	8.54	12.2	24.0935	22.6	20.863	29.406	4.819	11.1935	11.1325	8.8145	10.492	12.2915	9.6075	7.7775	8.3875	4.087	12.5965	7.6555	8.2655	6.4965	9.15	11.8035	14.6095	14.426	8.602	20.5305	10.309	11.651	5.3985	8.9975	4.5445	13.4505	11.1935	9.6685
	34:20:59	18.5135	10.919	10.2785	10.065	12.261	11.529	12.078	12.0475	10.187	14.579	15.616	11.407	10.2785	9.9125	8.54	12.2	24.0935	22.6	20.863	29.65	4.819	11.1935	11.1325	8.8145	10.675	12.2915	9.6075	7.7775	8.3875	4.087	12.5965	7.6555	8.2655	6.4965	9.15	11.8035	15.0365	14.426	8.602	20.5305	10.309	11.834	5.3985	9.272	4.5445	13.4505	11.1935	9.6685
	34:25:19	18.5135	10.919	10.2785	10.065	12.261	11.529	12.078	12.0475	10.187	14.579	16.714	11.407	10.2785	9.9125	8.54	12.2	24.0935	22.6	20.863	29.65	4.819	11.1935	11.1325	8.8145	10.675	12.2915	9.6075	7.7775	8.3875	4.087	12.5965	7.6555	8.2655	6.4965	9.7295	11.8035	15.0365	14.426	8.602	20.5305	10.309	11.834	5.3985	9.272	4.5445	13.4505	11.1935	9.6685
	34:29:39	18.5135	10.919	10.2785	10.065	12.261	11.529	12.078	12.0475	10.187	14.579	16.714	11.529	10.2785	9.9125	8.54	12.2	24.0935	22.6	20.863	29.65	4.819	11.1935	11.1325	8.8145	10.675	12.2915	9.6075	7.7775	8.3875	4.087	12.5965	7.6555	8.2655	6.4965	9.7295	11.8035	15.1585	14.426	8.602	20.5305	10.309	11.834	5.3985	9.272	4.5445	13.4505	11.1935	9.6685
	34:33:59	18.5135	10.919	10.2785	10.065	12.261	11.529	12.078	12.0475	10.187	14.701	16.714	11.529	10.2785	9.9125	8.54	12.2	24.0935	22.6	20.863	29.65	4.819	11.1935	11.1325	8.8145	10.675	12.2915	9.6075	7.7775	8.3875	4.087	12.5965	7.6555	8.2655	6.4965	9.7295	11.8035	15.1585	14.426	8.602	20.5305	10.309	11.834	5.3985	9.272	4.88	13.4505	11.1935	9.821
	34:38:19	18.5135	10.919	10.2785	10.065	12.688	11.529	12.078	12.0475	10.187	14.823	16.714	11.529	10.431	9.9125	8.54	12.2	24.0935	22.6	21.29	29.65	4.819	11.1935	11.1325	8.8145	10.675	12.2915	9.6075	7.7775	8.3875	4.087	12.5965	7.6555	8.2655	6.4965	9.8515	11.8035	15.1585	14.426	8.602	20.5305	10.309	11.9255	5.3985	9.272	4.88	13.4505	11.1935	9.821
	34:42:39	18.5135	10.919	10.2785	10.065	12.688	11.529	12.078	12.444	10.187	14.823	16.714	11.529	10.553	9.9125	8.54	12.2	24.0935	22.6	21.29	29.65	4.819	11.1935	11.1325	8.8145	10.675	12.2915	9.6075	7.7775	8.3875	4.087	12.5965	8.2045	8.2655	6.4965	10.004	11.8035	15.1585	14.426	8.602	20.5305	10.4615	11.9255	5.3985	9.272	4.88	13.4505	11.1935	9.821
	34:46:59	18.5135	10.919	10.2785	10.065	12.688	11.529	12.1695	12.444	10.187	14.823	16.714	11.712	10.553	9.9125	8.54	12.2	24.0935	22.6	21.29	29.65	4.819	11.1935	11.285	8.8145	10.675	12.2915	9.6075	7.7775	8.3875	4.087	12.5965	8.2045	8.2655	6.4965	10.004	11.8035	15.1585	14.426	8.602	20.5305	10.4615	11.9255	5.3985	9.272	4.88	13.4505	11.1935	9.9125
	34:51:19	18.5135	11.6205	10.2785	10.065	12.688	11.529	12.1695	12.444	10.187	14.823	16.714	11.712	10.7665	10.2175	8.54	12.2	24.0935	22.6	21.29	29.65	4.819	11.1935	11.285	8.8145	10.675	12.4745	9.6075	7.7775	8.3875	4.087	12.5965	8.2045	8.2655	6.4965	10.004	11.8035	15.1585	14.426	8.602	20.5305	10.4615	11.9255	5.3985	9.272	4.88	13.4505	11.1935	9.9125
	34:55:39	18.5135	12.5965	10.7665	10.065	12.688	11.529	12.1695	12.444	10.187	14.823	16.714	11.712	10.8885	10.2175	8.54	12.2	24.5815	22.6	21.29	29.65	4.819	11.1935	11.285	8.8145	10.675	12.4745	9.6075	7.7775	8.3875	4.087	12.5965	8.2045	8.2655	6.4965	10.126	11.8035	15.616	14.426	8.602	20.5305	10.553	11.9255	5.3985	9.272	4.88	13.4505	11.1935	9.9125
	34:59:59	18.5135	12.5965	10.7665	10.309	12.688	11.529	12.1695	12.444	10.187	14.823	16.714	11.712	10.8885	10.2175	8.54	12.2	24.5815	22.844	21.29	29.65	4.819	11.1935	11.285	9.1195	10.675	12.4745	9.6075	7.7775	8.3875	4.087	12.5965	8.2045	8.2655	6.4965	10.126	11.8035	15.616	14.426	8.602	20.5305	10.553	11.9255	5.3985	9.272	4.88	13.4505	11.1935	9.9125
	35:04:19	18.5135	12.5965	11.102	10.4005	12.688	11.529	12.1695	12.444	10.187	14.823	16.714	11.712	10.8885	10.2175	8.54	12.2	24.917	22.9355	21.29	29.65	4.819	11.1935	11.285	9.1195	10.675	12.4745	10.0345	7.7775	8.3875	4.087	12.5965	8.2045	8.2655	6.4965	10.126	11.8035	15.616	14.426	8.602	20.5305	10.553	11.9255	5.3985	9.272	4.88	13.4505	11.1935	9.9125
	35:08:39	18.5135	12.5965	11.102	10.4005	12.688	11.529	12.1695	12.444	10.187	14.823	16.714	11.712	10.8885	10.614	8.54	12.322	24.917	22.9355	21.29	29.65	4.819	11.1935	11.285	9.3635	10.675	12.4745	10.126	7.7775	8.3875	4.209	12.5965	8.2045	8.2655	6.4965	10.553	12.0475	15.616	14.426	8.602	21.4455	10.553	11.9255	5.3985	9.272	4.88	13.4505	11.1935	10.2175
	35:12:59	18.5135	12.5965	11.3765	10.4005	12.688	11.773	12.1695	12.444	10.187	14.823	16.714	11.712	10.8885	10.614	8.54	12.322	25.1915	22.9355	21.29	29.894	4.819	11.5595	11.285	9.3635	10.675	12.4745	10.126	7.7775	8.3875	4.209	12.5965	8.2045	8.2655	6.4965	10.553	12.0475	15.616	14.426	8.602	21.4455	10.553	11.9255	5.3985	9.272	4.88	13.6335	11.1935	10.2175
	35:17:19	18.5135	12.5965	11.3765	10.7665	12.688	11.773	12.3525	12.444	10.187	14.823	16.714	11.712	10.8885	10.7055	8.54	12.322	25.1915	23.3015	21.29	29.894	4.819	11.5595	11.285	9.3635	10.675	12.4745	10.126	7.7775	8.3875	4.209	12.5965	8.2045	8.418	6.4965	10.553	12.0475	15.616	14.426	8.602	21.842	10.553	11.9255	5.3985	9.272	4.88	13.6335	11.346	10.2175
	35:21:39	18.5135	12.5965	11.3765	10.7665	12.688	11.773	12.3525	12.444	10.187	14.823	16.714	11.712	10.8885	10.7055	8.54	12.322	25.1915	23.3015	21.29	29.894	4.819	11.5595	11.285	9.3635	10.675	12.4745	10.126	7.7775	8.3875	4.209	12.7185	8.2045	8.418	6.4965	10.553	12.0475	15.616	14.426	8.602	21.842	10.553	11.9255	5.3985	9.272	4.88	13.6335	11.4375	10.2175
	35:25:59	18.9405	12.5965	11.3765	10.7665	12.8405	11.773	12.3525	12.6575	10.187	14.823	16.714	11.712	10.8885	10.7055	8.54	12.322	25.1915	23.3015	21.4425	29.894	4.819	11.5595	11.529	9.3635	10.675	12.4745	10.126	7.7775	8.3875	4.209	12.7185	8.2045	8.418	6.4965	10.553	12.0475	15.616	14.426	8.602	21.842	10.553	11.9255	5.3985	9.272	4.88	13.6335	11.529	10.2175
	35:30:19	18.9405	12.5965	11.3765	10.7665	12.8405	11.773	12.3525	12.6575	10.187	14.823	16.714	11.712	10.8885	10.797	8.54	12.322	25.1915	23.3015	21.4425	29.894	4.819	11.5595	11.529	9.3635	10.675	12.4745	10.126	7.7775	8.3875	4.6055	12.7185	8.2045	8.418	6.6185	10.553	12.2305	15.616	14.426	8.907	21.842	10.553	11.9255	5.3985	9.272	4.88	13.6335	11.529	10.2175
	35:34:39	18.9405	12.5965	11.3765	10.7665	12.8405	11.773	12.3525	12.6575	10.37	14.823	16.714	11.712	10.8885	10.919	8.54	12.322	25.1915	23.3015	21.4425	29.894	4.819	11.773	11.529	9.3635	10.675	12.4745	10.126	7.7775	8.3875	4.88	12.7185	8.2045	8.418	6.6185	10.553	12.2305	15.616	14.548	8.907	21.842	10.553	11.9255	5.3985	9.272	4.88	13.908	11.529	10.2175
	35:38:59	18.9405	12.5965	11.3765	10.7665	12.8405	11.773	12.3525	12.871	10.37	14.823	16.714	12.139	10.8885	10.919	8.54	12.322	25.1915	23.3015	21.4425	29.894	4.819	11.773	11.529	9.3635	10.9495	12.5965	10.126	7.7775	8.3875	4.88	12.9015	8.2045	8.418	6.6185	10.553	12.2305	15.616	14.548	8.907	21.842	10.553	11.9255	5.3985	9.5465	4.88	13.908	11.529	10.2175
	35:43:19	18.9405	12.5965	11.3765	10.7665	12.8405	11.773	12.3525	12.871	10.37	14.823	16.714	12.139	10.8885	11.3155	8.54	12.322	25.1915	23.3015	21.4425	29.894	4.819	11.773	11.529	9.3635	10.9495	12.5965	10.126	8.8145	8.3875	4.88	13.115	8.2045	8.418	6.6185	10.553	12.2305	15.616	14.8225	8.907	21.842	10.553	11.9255	5.3985	9.5465	4.88	13.908	11.529	10.2175
	35:47:39	18.9405	12.5965	11.3765	10.7665	12.8405	11.773	12.3525	12.871	10.492	14.823	16.714	12.139	10.8885	11.3155	8.54	12.322	25.1915	23.3015	21.4425	29.894	4.819	11.773	11.529	9.3635	10.9495	12.5965	10.126	8.8145	8.3875	4.88	13.298	8.2045	8.418	6.6185	10.553	12.2305	15.616	14.8225	8.907	21.842	10.553	11.9255	5.3985	9.5465	5.0935	13.908	11.529	10.2175
	35:51:59	18.9405	12.5965	11.3765	10.7665	12.993	11.773	12.3525	13.0235	10.492	14.823	16.714	12.139	10.8885	11.3155	8.6925	12.322	25.1915	23.3015	21.595	29.894	4.819	11.773	11.529	9.3635	10.9495	12.5965	11.1935	8.8145	8.3875	4.88	13.481	8.2045	8.418	6.6185	10.553	12.2305	15.616	14.8225	8.907	21.842	10.553	11.9255	5.3985	9.5465	5.0935	13.908	11.529	10.2175
	35:56:19	18.9405	12.5965	11.529	10.7665	12.993	11.9255	12.3525	13.0235	10.492	14.823	16.714	12.3525	10.8885	11.3155	8.6925	12.322	25.344	23.3015	21.595	30.0465	5.002	12.2305	11.529	9.3635	10.9495	12.5965	11.1935	8.8145	8.3875	4.88	13.5725	8.2045	8.418	6.6185	10.553	12.2305	15.616	15.2495	8.907	21.842	10.553	11.9255	5.3985	9.5465	5.0935	13.908	11.529	10.2175
	36:00:39	18.9405	12.5965	11.529	10.7665	12.993	11.9255	12.505	13.115	10.492	14.823	16.714	12.688	10.8885	11.3155	8.9365	12.322	25.344	23.3015	21.595	30.0465	5.2765	12.2305	11.529	9.3635	10.9495	12.5965	11.1935	8.8145	8.3875	4.88	13.5725	8.2045	8.418	6.6185	10.553	12.2305	15.616	15.2495	8.907	21.842	10.553	11.9255	5.3985	9.5465	5.0935	13.908	11.529	10.2175
	36:04:59	18.9405	12.5965	11.529	10.7665	12.993	12.2	12.505	13.115	10.492	14.823	16.714	12.688	11.224	11.3155	8.9365	12.322	25.344	23.3015	21.595	30.321	5.2765	12.2305	11.529	9.3635	10.9495	12.5965	11.1935	8.8145	8.3875	4.88	13.5725	8.2045	8.54	6.6185	10.553	12.2305	15.616	15.2495	8.907	21.842	10.553	11.9255	5.3985	9.5465	5.0935	13.908	11.529	10.2175
	36:09:19	18.9405	12.5965	11.529	10.7665	12.993	12.2	12.505	13.115	10.797	14.823	16.714	13.176	11.468	11.468	9.1195	12.322	25.344	23.3015	21.595	30.321	5.2765	12.2305	11.529	9.3635	10.9495	12.5965	11.1935	8.8145	8.3875	4.88	13.5725	8.2045	8.54	6.6185	10.553	12.2305	15.616	15.2495	8.907	21.842	10.553	12.2	5.3985	9.5465	5.0935	13.908	11.529	10.2175
	36:13:39	18.9405	12.5965	11.529	10.7665	12.993	12.2	12.5965	13.115	10.797	14.823	16.714	13.176	11.468	11.773	9.1195	12.322	25.344	23.3015	21.595	30.321	5.2765	12.2305	11.6815	9.3635	10.9495	12.5965	11.1935	8.9365	8.3875	4.88	13.5725	8.3265	8.54	6.771	10.553	12.383	16.1345	15.2495	8.907	21.842	10.553	12.2	5.3985	9.5465	5.0935	13.908	11.529	10.2175
	36:17:59	18.9405	12.5965	11.529	10.7665	12.993	12.2	12.5965	13.115	10.797	14.823	16.714	13.176	11.468	11.773	9.1195	12.322	25.344	23.3015	21.595	30.321	5.2765	12.2305	11.6815	9.3635	10.9495	12.9015	11.1935	8.9365	8.3875	4.88	13.5725	8.3265	8.54	6.771	10.675	12.383	16.1345	15.2495	9.029	21.842	10.553	12.2	5.3985	9.5465	5.2155	13.908	11.529	10.309
	36:22:19	18.9405	12.5965	11.6205	10.7665	13.2065	12.2	12.871	13.115	10.797	14.823	16.836	13.176	11.468	11.773	9.1195	12.322	25.4355	23.3015	21.8085	30.321	5.2765	12.2305	11.8035	9.821	10.9495	12.9015	11.3155	8.9365	8.54	4.88	13.5725	8.3265	8.54	6.771	10.675	12.383	16.1345	15.2495	9.212	21.842	10.553	12.4745	5.3985	9.5465	5.2155	13.908	11.529	10.309
	36:26:39	18.9405	12.5965	11.6205	10.7665	13.2065	12.3525	12.871	13.115	10.797	14.823	16.836	13.176	11.59	11.773	9.1195	12.4745	25.4355	23.3015	21.8085	30.4735	5.2765	12.2305	11.8035	9.821	10.9495	13.359	11.3155	8.9365	8.54	4.88	13.5725	8.3265	8.54	6.771	10.797	12.383	16.1345	15.2495	9.212	21.842	10.797	12.4745	5.3985	9.5465	5.2155	13.908	11.529	10.309
	36:30:59	18.9405	12.5965	11.6205	10.7665	13.2065	12.3525	13.0845	13.115	10.797	14.823	16.836	13.176	11.59	11.773	9.1195	12.4745	25.4355	23.3015	21.8085	30.4735	5.2765	12.2305	11.8035	9.821	10.9495	13.359	11.3155	8.9365	8.54	4.88	13.5725	8.3265	8.54	6.771	11.0715	12.383	16.1345	15.2495	9.212	21.842	10.797	12.4745	5.6425	9.5465	5.2155	14.0605	11.8035	10.309
	36:35:19	18.9405	12.5965	11.6205	10.8885	13.2065	12.4745	13.0845	13.4505	10.797	14.823	16.9885	13.176	11.59	11.773	9.1195	12.566	25.4355	23.4235	21.8085	30.5955	5.2765	12.2305	11.8035	9.9125	10.9495	13.481	11.3155	8.9365	8.662	4.88	13.5725	8.3265	8.54	6.771	11.0715	12.505	16.1345	15.2495	9.3645	21.842	10.797	12.8405	5.6425	9.5465	5.2155	14.0605	12.078	10.309
	36:39:39	18.9405	12.5965	11.8035	10.98	13.359	12.4745	13.2675	13.4505	10.797	14.823	16.9885	13.176	11.59	11.773	9.1195	12.6575	25.6185	23.515	21.961	30.5955	5.2765	12.4135	11.9255	9.9125	10.9495	14.3045	11.3155	8.9365	8.662	4.88	13.5725	8.3265	8.54	6.771	11.0715	12.7795	16.775	15.2495	9.639	21.842	10.797	12.9625	5.6425	9.5465	5.2155	14.4265	12.078	10.614
	36:43:59	18.9405	12.5965	11.8035	10.98	13.359	12.4745	13.2675	13.4505	10.797	14.823	16.9885	13.176	11.59	11.9255	9.1195	12.6575	25.6185	23.515	21.961	30.5955	5.2765	12.505	11.9255	11.163	10.9495	14.3045	11.3155	8.9365	8.662	4.88	13.5725	8.3265	8.54	6.771	11.0715	12.7795	16.775	15.2495	9.639	21.842	11.0105	12.9625	5.6425	9.5465	5.2155	14.4265	12.078	10.614
	36:48:19	18.9405	12.5965	12.0475	11.163	13.7555	12.871	13.2675	13.4505	11.0715	14.823	16.9885	13.176	11.59	12.0475	9.1195	12.6575	25.8625	23.698	22.3575	30.992	5.2765	12.505	11.9255	11.163	11.285	14.3045	11.3155	8.9365	8.662	4.88	13.725	8.3265	8.54	6.954	11.3765	12.7795	16.775	15.2495	9.639	21.842	11.0105	12.9625	5.6425	9.8515	5.368	14.4265	12.078	10.736
	36:52:39	19.276	12.5965	12.0475	11.163	13.7555	12.871	13.2675	13.4505	11.0715	14.823	16.9885	13.176	11.59	12.0475	9.1195	12.6575	25.8625	23.698	22.3575	30.992	5.2765	12.627	12.2	11.163	11.285	14.4265	11.3155	8.9365	8.662	4.88	13.725	8.3265	8.54	6.954	11.3765	12.7795	16.775	15.2495	9.639	21.842	11.0105	12.9625	5.6425	9.8515	5.368	14.4265	12.3525	10.736
	36:56:59	19.398	12.5965	12.0475	11.163	14.0605	12.871	13.2675	13.603	11.0715	14.823	16.9885	13.3285	11.59	12.0475	9.211	12.6575	25.8625	23.698	22.6625	30.992	5.2765	12.627	12.4135	11.163	11.529	14.4265	11.3155	8.9365	8.662	4.88	14.152	8.5095	8.54	6.954	11.3765	12.7795	16.775	15.2495	9.8525	21.842	11.0105	12.9625	5.6425	9.8515	5.368	14.4265	12.3525	10.736
	37:01:19	19.398	12.7185	12.0475	11.163	14.0605	12.871	13.2675	13.603	12.0475	14.823	16.9885	13.4505	11.834	12.2915	9.211	12.749	25.8625	23.698	22.6625	30.992	5.2765	12.627	12.4135	11.163	11.529	14.4265	11.3155	8.9365	8.662	4.88	14.3045	8.5095	8.6925	6.954	11.3765	12.9015	16.775	15.2495	9.8525	21.842	11.0105	12.9625	6.0085	9.8515	5.368	14.4265	12.3525	10.736
	37:05:39	19.398	12.7185	12.0475	11.163	14.0605	13.054	13.603	13.603	12.0475	14.823	16.9885	13.4505	11.956	12.2915	9.211	12.749	25.8625	23.698	22.6625	31.175	5.2765	12.749	12.4135	11.163	11.6815	14.4265	11.3155	9.0585	8.662	4.88	14.3045	8.5095	8.6925	7.0455	11.3765	12.9015	17.263	15.2495	9.8525	22.574	11.0105	12.9625	6.0085	10.1565	5.368	14.4265	12.4745	10.858
	37:09:59	19.6725	12.7185	12.0475	11.4375	14.0605	13.054	13.603	14.335	12.0475	14.823	16.9885	13.4505	11.956	12.2915	9.211	12.749	25.8625	23.9725	22.6625	31.175	5.2765	12.8405	12.4135	11.163	11.6815	14.4265	11.3155	9.0585	8.662	4.88	14.3045	8.5095	8.6925	7.0455	11.3765	12.9015	17.263	15.2495	9.8525	22.574	11.0105	12.9625	6.0085	10.1565	5.368	14.4265	12.4745	10.858
	37:14:19	19.764	12.7185	12.0475	11.4375	14.0605	13.054	13.603	14.335	12.0475	14.823	16.9885	13.4505	12.2305	12.4135	9.3635	12.993	25.8625	23.9725	22.6625	31.175	5.2765	12.8405	12.5355	11.163	11.6815	14.4265	11.3155	9.1805	8.662	5.002	14.3045	8.5095	8.784	7.198	11.3765	13.0235	17.3545	15.829	10.249	22.574	11.0105	12.9625	6.0085	10.1565	5.673	14.945	12.4745	10.858
	37:18:39	19.764	12.7185	12.2305	11.4375	14.0605	13.054	13.603	14.335	12.0475	14.823	16.9885	13.4505	12.2305	12.4135	9.3635	12.993	26.0455	23.9725	22.6625	31.175	5.2765	12.8405	14.091	11.163	11.6815	14.4265	11.3155	9.1805	8.662	5.002	14.3045	8.5095	8.784	7.198	11.3765	13.0235	17.3545	15.829	10.3405	22.574	11.0105	12.9625	6.0085	10.1565	5.673	14.945	12.4745	10.858
	37:22:59	19.764	12.7185	12.5965	11.4375	14.0605	13.237	13.603	14.335	12.0475	14.823	17.1715	13.8165	12.2305	12.4135	9.3635	13.176	26.4115	23.9725	22.6625	31.358	5.2765	13.237	14.091	11.163	11.6815	14.4265	11.3155	9.1805	8.662	5.002	14.396	8.5095	8.8755	7.198	11.468	13.0235	17.873	15.951	10.3405	22.574	11.0105	12.9625	6.0085	10.4615	5.673	15.0975	12.4745	11.0105
	37:27:19	19.764	12.7185	12.5965	11.4375	14.2435	13.237	13.603	14.335	12.0475	14.823	17.263	13.8165	12.2305	12.4135	9.3635	13.176	26.4115	23.9725	22.8455	31.358	5.2765	13.237	14.2435	11.163	11.6815	14.4265	11.3155	9.1805	8.662	5.002	14.396	8.5095	8.8755	7.198	11.468	13.0235	17.873	15.951	10.3405	22.574	11.0105	12.9625	6.161	10.4615	5.673	15.0975	12.4745	11.0105
	37:31:39	19.764	12.7185	12.5965	11.4375	14.2435	13.237	13.603	14.335	12.0475	14.823	17.263	13.8165	12.2305	12.566	9.3635	13.176	26.4115	23.9725	22.8455	31.358	5.49	13.237	14.2435	11.163	11.9255	14.4265	11.3155	9.3025	8.662	5.002	14.396	8.5095	8.8755	7.198	11.468	13.0235	17.873	15.951	10.5235	22.574	11.0105	13.1455	6.161	10.4615	5.673	15.0975	12.4745	11.0105
	37:35:59	19.764	12.7185	13.603	11.895	14.2435	13.5115	13.908	14.335	12.0475	14.823	17.263	13.8165	12.322	12.566	9.3635	13.176	27.418	24.43	22.8455	31.6325	5.49	13.237	14.2435	11.163	12.3525	14.4265	11.4375	9.3025	8.662	5.002	14.6095	8.5095	8.8755	7.198	11.651	13.0235	18.3305	15.951	10.8895	22.7265	11.0105	13.3285	6.161	10.4615	5.673	15.2195	12.8405	11.1935
	37:40:19	19.764	12.871	13.603	11.895	14.2435	13.5115	13.908	14.335	12.0475	14.823	17.263	14.091	12.322	12.7185	9.3635	13.603	27.418	24.43	22.8455	31.6325	5.49	13.237	14.2435	11.163	12.3525	14.4265	11.4375	9.4245	8.662	5.2155	14.6095	8.5095	8.8755	7.3505	11.8035	13.0235	18.3305	15.951	10.8895	23.184	11.1325	13.603	6.3745	10.675	5.795	15.2195	12.8405	11.1935
	37:44:39	20.1605	12.871	13.603	12.0475	14.2435	13.5115	14.0605	14.823	12.0475	14.823	17.6595	14.091	12.5355	12.7185	9.7295	13.603	27.418	24.5825	22.8455	31.6325	5.49	13.237	14.2435	11.163	12.3525	14.6095	11.4375	9.4245	8.784	5.2155	15.189	8.5095	8.8755	7.3505	11.8035	13.0235	18.4525	15.951	10.8895	24.099	11.1325	13.603	6.3745	10.675	5.795	15.2195	12.8405	11.1935
	37:48:59	20.1605	12.871	13.603	12.322	14.2435	13.5115	14.0605	14.823	12.0475	14.823	17.6595	14.091	12.7795	12.7185	9.7295	13.603	27.418	24.857	22.8455	31.6325	5.49	13.3895	14.2435	11.163	12.3525	14.701	11.4375	9.4245	8.906	5.2155	15.189	8.5095	8.8755	7.3505	11.8035	13.0235	18.4525	16.4085	11.0725	24.099	11.1325	13.725	6.3745	10.675	5.795	15.3415	12.8405	11.1935
	37:53:19	20.374	12.871	13.603	12.322	14.2435	13.5115	14.152	14.823	12.0475	15.067	17.812	14.091	12.932	12.7185	9.7295	13.603	27.418	24.857	22.8455	31.6325	5.49	13.3895	14.2435	11.163	12.3525	14.701	11.4375	9.6075	9.1195	5.368	15.311	8.5095	8.8755	7.3505	11.8035	13.0235	18.4525	16.4085	11.3165	24.099	11.346	13.725	6.3745	10.675	5.9475	15.3415	12.8405	11.1935
	37:57:39	20.496	12.871	13.603	12.322	14.2435	13.5115	14.152	14.823	12.0475	15.067	17.812	14.091	12.932	13.481	9.7295	13.8775	27.418	24.857	22.8455	31.6325	5.6425	13.3895	14.2435	11.2545	12.3525	14.701	11.4375	9.6075	9.211	5.368	15.494	8.5095	8.8755	7.6555	11.8035	13.0235	18.4525	16.561	11.469	24.099	11.346	13.725	6.3745	10.9495	5.9475	15.3415	13.054	11.1935
	38:01:59	20.496	12.871	13.6945	12.322	14.579	13.5115	14.152	14.945	12.0475	15.311	17.812	14.457	12.932	13.603	9.9735	13.8775	27.5095	24.857	23.181	31.6325	5.6425	13.3895	14.2435	11.2545	12.3525	14.701	11.529	9.76	9.3025	5.368	15.7685	8.5095	8.8755	7.6555	12.078	13.237	18.4525	16.744	11.469	24.221	11.346	13.847	6.3745	10.9495	5.9475	15.3415	13.054	11.1935
	38:06:19	20.496	12.871	13.6945	12.4745	14.579	13.5115	14.152	14.945	12.0475	15.311	17.812	14.457	13.2675	14.0605	9.9735	13.8775	27.5095	25.0095	23.181	31.6325	5.6425	13.542	14.2435	11.2545	12.3525	14.8535	11.529	9.76	9.3025	5.368	15.9515	8.5095	8.8755	7.6555	12.078	13.237	18.4525	18.1165	11.469	24.221	11.468	14.0605	6.3745	10.9495	6.1	15.5245	13.359	11.1935
	38:10:39	20.496	12.871	13.6945	12.688	14.9145	13.5115	14.152	14.945	12.0475	15.311	17.9645	14.457	13.4505	14.0605	9.9735	13.8775	27.5095	25.223	23.5165	31.6325	5.6425	13.542	14.2435	11.2545	12.3525	14.8535	11.529	9.76	9.3025	5.368	16.226	8.845	8.8755	7.6555	12.078	13.4505	18.4525	18.1165	11.469	24.221	11.468	14.762	6.588	10.9495	6.1	15.5245	13.359	11.3155
	38:14:59	20.6485	12.871	13.6945	12.688	15.067	13.6945	14.152	15.189	12.0475	15.311	17.9645	14.457	13.4505	14.0605	10.248	13.8775	27.5095	25.223	23.669	31.8155	5.6425	13.542	14.2435	11.2545	12.3525	14.945	11.529	9.76	9.455	5.368	16.226	8.845	8.8755	7.8385	12.4135	13.4505	18.4525	18.1165	11.9265	24.221	11.468	14.762	6.588	11.3155	6.1	15.5245	13.359	11.3155
	38:19:19	20.6485	12.871	13.6945	12.688	15.067	13.6945	14.152	15.189	12.0475	15.311	17.9645	14.579	13.4505	14.0605	10.248	14.4265	27.5095	25.223	23.669	31.8155	5.6425	13.8165	14.2435	11.346	12.444	14.945	11.7425	10.0955	9.455	5.368	16.4395	8.9975	9.2415	7.8385	12.4135	13.4505	18.4525	18.1165	11.9265	24.221	11.468	14.762	6.588	11.3155	6.1	15.5245	13.481	11.3155
	38:23:39	20.74	12.871	13.6945	12.688	15.067	13.6945	14.152	15.189	12.0475	15.555	17.9645	14.579	13.4505	14.0605	10.248	14.4265	27.5095	25.223	23.669	31.8155	5.6425	13.8165	14.2435	11.346	12.444	14.945	11.7425	10.3395	9.455	5.368	16.4395	8.9975	9.2415	7.8385	12.4135	13.4505	18.4525	18.1165	11.9265	24.221	11.468	14.762	6.588	11.3155	6.1	15.5245	13.481	11.3155
	38:27:59	21.0145	12.871	13.6945	12.932	15.067	13.6945	14.152	16.1955	12.0475	15.555	17.9645	14.579	13.4505	14.0605	10.248	14.4265	27.5095	25.467	23.669	31.8155	5.7645	13.8165	14.2435	11.346	12.444	14.945	11.7425	10.3395	9.455	5.368	16.9885	9.2415	9.2415	7.8385	12.4135	13.4505	18.4525	18.1165	12.079	24.404	11.468	14.762	6.588	11.3155	6.1	15.5245	13.481	11.3155
	38:32:19	21.0145	12.871	13.6945	12.932	15.067	13.6945	14.396	16.1955	12.0475	15.555	17.9645	14.579	13.725	14.0605	10.248	14.4265	27.5095	25.467	23.669	31.8155	5.7645	14.701	14.4265	11.346	12.932	14.945	12.078	10.3395	9.7295	5.368	17.263	9.2415	9.333	7.8385	12.4135	13.7555	18.4525	18.1165	12.2925	24.8005	11.468	14.762	6.588	11.3155	6.1	15.5245	13.481	11.3155
	38:36:39	21.35	12.871	13.6945	12.932	15.067	13.6945	14.396	16.1955	12.0475	15.982	18.0865	14.762	13.725	14.0605	10.3395	14.4265	27.5095	25.467	23.669	31.8155	5.7645	14.701	14.7315	11.346	12.932	15.067	12.078	10.3395	9.7295	5.368	17.385	9.2415	9.516	7.8385	12.4135	13.7555	18.4525	18.1165	12.4145	24.8005	11.468	14.762	6.588	11.3155	6.4355	15.5245	13.5725	11.3155
	38:40:59	21.472	13.054	13.8775	12.932	15.067	13.6945	14.7925	16.1955	12.0475	15.982	18.2085	14.762	13.725	14.0605	10.3395	14.4265	27.6925	25.467	23.669	31.8155	5.7645	14.701	14.7315	11.346	12.932	15.4635	12.078	10.5225	9.7295	5.7035	17.507	9.2415	9.516	7.8385	12.5965	13.7555	18.4525	18.1165	12.4145	24.8005	11.5595	14.762	6.588	11.3155	6.4355	15.6465	13.6945	11.6205
	38:45:19	21.472	13.054	13.8775	12.932	15.616	14.03	14.7925	16.1955	12.0475	15.982	18.2085	15.067	14.091	14.0605	10.4615	14.4265	27.6925	25.467	24.218	32.151	5.917	14.701	14.7315	11.468	12.932	15.4635	12.078	10.5225	9.821	5.7035	17.507	9.2415	9.516	7.8385	12.5965	13.7555	18.4525	18.1165	12.4145	24.8005	11.5595	14.762	6.588	11.3155	6.4355	15.799	13.908	11.6205
	38:49:39	22.082	13.054	14.091	12.932	15.616	14.03	14.7925	16.1955	12.0475	15.982	18.3	15.067	14.091	14.0605	10.4615	14.4265	27.906	25.467	24.218	32.151	5.917	14.701	14.7315	11.712	12.932	15.4635	12.078	10.5225	9.821	5.7035	19.0625	9.2415	9.821	8.0215	12.5965	13.7555	18.4525	18.1165	12.4145	24.8005	12.1695	14.762	6.588	11.468	6.4355	15.9515	13.908	11.6205
	38:53:59	22.2345	13.054	14.2435	13.298	15.7075	14.03	14.7925	16.1955	12.3525	16.1955	18.3	15.067	14.091	14.0605	10.6445	14.5485	28.0585	25.833	24.3095	32.151	5.917	14.701	14.7315	11.712	13.237	15.4635	12.078	10.6445	10.065	5.7035	19.0625	9.2415	9.821	8.0215	12.5965	13.8775	18.4525	18.1165	12.4145	24.8005	12.1695	14.884	6.588	11.468	6.4355	16.165	13.908	11.6205
	38:58:19	22.3565	13.054	14.2435	14.1215	15.7075	14.03	14.7925	16.1955	12.3525	16.1955	18.3	15.067	14.091	14.0605	10.6445	14.823	28.0585	26.6565	24.3095	32.151	6.283	14.701	14.7315	11.712	13.237	15.4635	12.4745	10.6445	10.065	5.7035	19.0625	9.2415	9.821	8.0215	12.688	13.8775	18.544	18.1165	12.5365	24.8005	12.1695	14.884	6.588	11.468	6.5575	16.165	13.908	11.6205
	39:02:39	22.57	13.054	14.762	14.1215	15.7075	14.6095	15.006	16.409	12.3525	16.1955	18.3	15.4635	14.091	14.0605	10.6445	14.823	28.577	26.6565	24.3095	32.7305	6.283	14.701	14.7315	11.712	13.237	15.4635	12.4745	10.9495	10.187	5.856	19.0625	9.5465	9.821	8.0215	12.688	13.8775	18.544	18.1165	12.6585	24.8005	12.1695	15.0975	6.588	12.5355	6.6795	16.165	13.908	11.7425
	39:06:59	22.57	13.054	14.762	14.1215	15.7075	14.6095	15.128	16.409	12.444	16.1955	18.5745	15.4635	14.2435	14.0605	10.797	14.823	28.577	26.6565	24.3095	32.7305	6.283	14.701	14.7315	11.712	13.237	15.4635	12.4745	11.407	10.187	5.856	19.0625	9.5465	9.821	8.113	12.688	13.8775	18.544	18.1165	12.6585	24.8005	12.1695	15.0975	6.588	12.5355	6.8015	16.348	13.908	11.7425
	39:11:19	23.7595	13.054	14.762	14.1215	15.7075	14.6095	15.128	16.409	12.7185	16.531	18.5745	15.4635	14.396	14.0605	10.797	14.823	28.577	26.6565	24.3095	32.7305	6.283	14.701	14.7315	11.712	13.237	15.4635	12.4745	11.407	10.187	5.856	19.0625	9.5465	9.821	8.113	12.8405	13.8775	18.544	18.1165	12.6585	24.8005	12.1695	15.0975	6.6795	12.5355	6.8015	16.348	13.908	11.7425
	39:15:39	24.1865	13.054	14.762	14.213	16.226	14.6095	15.25	16.409	12.7185	16.531	18.5745	15.4635	14.5485	14.0605	10.797	14.823	28.577	26.748	24.828	32.7305	6.283	14.701	14.7315	11.712	13.237	15.4635	12.4745	11.529	10.492	5.856	19.1845	9.5465	9.9735	8.113	12.8405	14.335	18.544	18.1165	12.6585	24.8005	12.1695	15.0975	6.6795	12.5355	6.8015	16.653	14.274	11.7425
	39:19:59	24.1865	13.725	14.762	14.213	16.226	14.6095	15.25	16.409	12.932	16.531	18.5745	15.982	14.5485	14.0605	10.9495	14.823	28.577	26.748	24.828	32.7305	6.283	14.701	14.7315	11.712	13.237	15.4635	12.4745	11.529	10.6445	5.856	19.1845	9.5465	9.9735	8.113	12.8405	14.335	18.544	18.1165	12.811	24.8005	12.1695	15.0975	6.6795	12.7185	6.8015	16.653	14.274	11.7425
	39:24:19	24.1865	13.725	15.128	14.213	16.409	14.6095	16.653	16.409	12.932	16.897	18.788	15.982	14.5485	14.0605	10.9495	14.823	28.943	26.748	25.011	32.7305	6.283	14.701	14.7315	11.8645	13.603	15.4635	12.7185	11.529	10.919	6.283	19.1845	9.5465	9.9735	8.113	12.8405	14.335	18.544	18.1165	12.811	24.8005	12.1695	15.0975	6.6795	12.7185	6.8015	16.836	14.3655	11.7425
	39:28:39	24.1865	13.725	15.128	14.213	16.409	14.823	16.653	16.5615	12.932	16.897	18.788	15.982	14.9755	14.0605	10.9495	14.823	28.943	26.748	25.011	32.944	6.283	14.701	14.7315	11.9865	13.603	15.4635	12.7185	11.529	10.919	6.283	19.1845	9.5465	9.9735	8.235	12.8405	14.335	18.544	18.1165	13.0855	24.8005	12.1695	15.0975	7.015	12.7185	7.0455	16.836	14.579	11.7425
	39:32:59	24.3085	13.969	15.128	14.335	16.6225	14.823	16.653	16.714	12.932	16.897	18.788	17.08	14.9755	14.0605	10.9495	14.823	28.943	26.87	25.2245	32.944	6.283	14.701	14.7315	11.9865	13.603	15.4635	12.7185	11.895	11.224	6.283	19.1845	9.5465	10.2785	8.357	12.8405	14.335	18.544	18.1165	13.482	24.953	12.1695	15.0975	7.1065	12.7185	7.0455	17.08	14.579	11.7425
	39:37:19	24.4915	14.335	15.128	14.335	16.714	14.823	16.653	16.714	12.932	17.2935	19.1235	17.08	14.9755	14.0605	10.9495	14.823	28.943	26.87	25.316	32.944	6.283	15.006	14.7315	11.9865	13.603	15.4635	12.7185	11.895	11.224	6.283	19.1845	9.5465	10.2785	8.357	12.8405	14.335	18.7575	18.1165	13.482	25.4105	12.1695	15.4025	7.259	12.7185	7.7165	17.08	14.579	11.7425
	39:41:39	24.4915	14.335	15.128	14.4265	16.714	14.823	16.653	16.714	12.932	17.2935	19.1235	17.08	15.1585	14.0605	10.9495	14.823	28.943	26.9615	25.316	32.944	6.283	15.006	14.7315	11.9865	13.603	15.4635	12.7185	11.895	11.4985	6.283	19.1845	9.5465	10.2785	8.357	12.8405	14.335	18.7575	18.1165	13.482	25.563	12.1695	15.4025	7.259	12.7185	7.7165	17.2325	14.945	11.7425
	39:45:59	24.644	14.335	15.128	14.4265	16.714	14.823	16.653	16.714	12.932	17.2935	19.1235	17.08	15.25	14.0605	10.9495	14.823	28.943	26.9615	25.316	32.944	6.283	15.2805	14.7315	11.9865	13.603	15.4635	12.7185	11.895	11.4985	6.283	19.1845	9.5465	10.2785	8.357	12.8405	14.335	19.1235	18.1165	13.604	25.563	12.1695	15.6465	7.259	12.7185	7.7165	17.324	14.945	11.7425
	39:50:19	24.7965	14.335	15.128	14.4265	17.08	14.823	16.653	16.714	12.932	17.2935	19.1235	17.08	15.25	14.0605	11.0715	14.823	28.943	26.9615	25.682	32.944	6.283	15.2805	14.7315	11.9865	13.603	15.4635	12.7185	11.895	11.4985	6.283	19.1845	9.5465	10.4005	8.357	12.8405	14.4265	19.1235	18.1165	13.604	25.807	12.1695	15.6465	7.259	12.7185	7.7165	17.324	15.189	11.7425
	39:54:39	24.7965	14.5485	15.128	14.4265	17.08	14.823	16.775	16.714	13.1455	17.568	19.4895	17.08	15.4025	14.0605	11.0715	14.9755	28.943	26.9615	25.682	32.944	6.283	15.2805	14.7315	11.9865	13.603	15.4635	12.7185	11.895	11.712	6.4355	19.1845	9.5465	10.4005	8.357	12.8405	14.4265	19.459	18.1165	13.604	25.807	12.3525	15.6465	7.4115	12.7185	7.7165	17.629	15.189	11.7425
	39:58:59	24.7965	14.7315	15.128	14.4265	17.08	14.823	16.775	16.714	13.1455	17.568	19.6725	17.08	15.4025	14.0605	11.0715	15.067	28.943	26.9615	25.682	32.944	6.283	15.4025	14.7315	12.2305	13.603	15.4635	13.054	11.895	11.8645	6.588	19.1845	9.5465	10.4005	8.357	12.8405	14.4265	19.6725	18.1165	13.726	25.807	12.3525	15.6465	7.4115	12.7185	7.7165	18.5745	16.226	11.7425
	40:03:19	25.132	14.7315	15.4025	14.64	17.08	14.823	16.775	16.897	13.237	17.568	19.6725	17.08	15.4025	14.0605	11.6205	15.067	29.2175	27.175	25.682	32.944	6.283	15.616	14.7315	12.2305	13.603	15.4635	13.054	11.895	11.8645	6.588	19.337	9.5465	10.4005	8.357	12.8405	14.4265	19.6725	18.1165	14.153	26.356	12.4745	15.6465	7.4115	12.7185	7.7165	18.5745	16.226	11.7425
	40:07:39	25.132	14.7315	15.4025	14.64	17.08	14.823	16.775	17.0495	13.237	17.568	19.6725	17.08	15.5245	14.0605	11.6205	15.067	29.2175	27.175	25.682	32.944	6.283	15.616	14.7315	12.383	13.603	15.921	13.054	11.895	12.932	6.588	19.337	9.5465	10.4005	8.479	12.8405	14.884	19.8555	18.1165	14.153	26.356	12.4745	16.043	7.4115	12.7185	7.7165	18.5745	16.226	11.7425
	40:11:59	25.7115	14.7315	15.4025	14.64	17.08	15.006	16.775	17.0495	13.237	17.8425	19.6725	17.08	15.5245	14.0605	11.6205	15.067	29.2175	27.175	25.682	33.127	6.283	15.616	14.7315	12.383	13.603	16.348	13.054	11.895	12.932	6.588	19.337	9.5465	10.4005	8.479	12.8405	14.884	19.8555	18.1165	14.153	26.356	12.4745	16.043	7.4115	12.7185	7.7165	18.5745	16.226	11.7425
	40:16:19	26.1995	15.3415	16.0735	14.8535	17.08	15.006	16.775	17.0495	13.237	17.8425	20.008	17.08	16.1345	14.0605	11.6205	15.067	29.8885	27.3885	25.682	33.127	6.283	16.3785	14.884	12.383	13.603	16.348	13.054	11.895	12.932	6.954	19.337	9.5465	10.5835	8.479	13.0235	14.884	19.8555	18.1165	14.153	26.356	12.932	16.043	7.4115	12.7185	7.7165	18.5745	16.226	11.7425
	40:20:39	26.1995	15.433	16.0735	14.8535	17.9645	15.311	16.775	17.0495	13.4505	17.8425	20.008	17.08	16.1345	14.0605	11.9865	15.2805	29.8885	27.3885	26.5665	33.432	6.6795	16.3785	14.884	12.5355	13.603	16.348	13.054	11.895	13.115	6.954	19.337	9.6685	10.7055	8.479	13.0235	15.067	19.8555	18.1165	14.153	26.356	12.932	16.043	7.4115	12.7185	7.7165	18.5745	16.226	11.7425
	40:24:59	26.4435	15.433	16.226	14.8535	17.9645	15.311	16.775	17.202	13.9385	18.422	20.008	17.08	16.1345	14.0605	11.9865	15.2805	30.041	27.3885	26.5665	33.432	6.6795	16.3785	14.884	12.5355	13.603	16.348	13.054	11.895	13.115	6.954	19.337	9.6685	10.7055	8.6925	13.0235	15.067	19.8555	18.1165	14.153	26.356	12.932	16.043	7.625	12.7185	7.7165	18.5745	16.226	11.7425
	40:29:19	26.4435	15.433	16.226	14.8535	17.9645	15.311	16.775	17.202	13.9385	18.422	20.13	17.08	16.1345	14.0605	11.9865	15.2805	30.041	27.3885	26.5665	33.432	6.8015	16.3785	14.884	12.5355	13.603	16.958	13.054	11.895	13.237	7.198	19.337	9.6685	10.7055	8.6925	13.0235	15.067	19.8555	18.1165	14.153	26.9965	13.054	16.043	7.625	12.7185	8.235	18.5745	16.226	11.7425
	40:33:39	26.5655	15.5855	16.226	14.8535	17.9645	15.311	16.775	17.202	13.9385	18.422	20.252	17.08	16.47	14.0605	12.1695	15.433	30.041	27.3885	26.5665	33.432	6.954	16.3785	15.006	12.688	13.603	17.1105	13.054	11.895	13.237	7.198	19.337	9.6685	10.797	8.6925	14.152	15.067	19.8555	18.1165	14.153	26.9965	13.054	16.043	7.991	12.7185	8.235	18.5745	16.226	11.7425
	40:37:59	26.718	15.799	16.226	15.067	17.9645	15.311	16.775	17.202	13.9385	18.422	20.679	17.08	16.592	14.0605	12.1695	15.5245	30.041	27.602	26.5665	33.432	6.954	16.3785	15.006	12.8405	13.603	17.1105	13.054	11.895	13.237	7.198	19.337	9.6685	10.797	8.6925	14.152	15.067	19.8555	18.1165	14.153	26.9965	13.054	16.043	7.991	12.7185	8.235	18.5745	16.226	11.7425
	40:42:19	27.023	15.799	16.3785	15.25	17.9645	15.311	16.775	17.202	13.9385	19.0625	20.679	17.08	16.592	14.0605	12.1695	15.677	30.1935	27.785	26.5665	33.432	6.954	16.3785	15.006	12.8405	13.7555	17.1105	13.054	11.895	13.237	7.198	19.337	9.6685	10.797	8.6925	14.152	15.067	19.8555	18.1165	14.153	26.9965	13.237	16.043	7.991	12.871	8.235	18.5745	16.226	11.7425
	40:46:39	27.145	15.799	16.775	15.494	17.9645	15.5245	16.775	17.202	14.0605	19.1845	20.679	17.263	17.5375	14.0605	12.1695	16.47	30.59	28.029	26.5665	33.6455	7.076	16.3785	15.006	12.8405	14.1825	17.1105	13.054	11.895	13.237	7.32	19.337	9.9735	10.8885	8.6925	14.152	15.067	19.8555	18.269	14.153	26.9965	13.237	16.043	7.991	12.871	8.235	18.5745	16.226	11.7425
	40:50:59	27.4195	15.799	16.775	15.494	17.9645	15.5245	16.775	17.202	14.274	19.1845	20.8925	17.263	17.5375	14.0605	12.1695	16.47	30.59	28.029	26.5665	33.6455	7.076	16.3785	15.006	13.054	14.1825	17.1105	13.054	11.895	13.359	7.32	19.337	10.248	10.8885	8.6925	14.152	15.067	19.8555	18.4215	14.153	26.9965	13.237	17.1105	7.991	12.871	8.235	18.5745	16.226	11.7425
	40:55:19	27.755	15.921	16.775	15.494	17.9645	15.5245	16.775	17.202	14.274	19.1845	22.1735	17.263	17.5375	14.0605	12.1695	16.47	30.59	28.029	26.5665	33.6455	7.076	16.3785	15.4635	13.176	14.1825	17.69	13.054	11.895	13.359	7.5945	19.337	10.248	10.8885	8.6925	14.152	15.067	19.8555	18.4215	14.153	26.9965	13.237	17.1105	7.991	12.871	8.235	18.5745	16.226	11.7425
	40:59:39	27.755	15.921	16.8665	15.7075	17.9645	16.47	16.775	17.202	14.274	19.1845	22.1735	17.4155	17.5375	14.0605	12.1695	16.47	30.6815	28.2425	26.5665	34.591	7.076	16.3785	15.4635	13.176	14.1825	17.69	13.054	11.895	13.359	7.5945	19.337	10.248	11.102	8.6925	14.152	15.067	19.8555	18.4215	14.153	26.9965	13.3895	17.1105	7.991	12.871	8.235	18.5745	16.47	11.7425
	41:03:59	27.755	15.921	16.8665	15.9515	17.9645	16.47	16.775	17.202	14.274	19.1845	22.265	17.4155	17.5375	14.0605	12.1695	16.47	30.6815	28.4865	26.5665	34.591	7.32	16.714	15.4635	13.176	14.4875	17.69	13.054	11.895	13.359	7.747	19.337	10.248	11.102	8.6925	14.152	15.067	19.8555	18.4215	14.153	26.9965	13.3895	17.1105	7.991	13.0845	8.235	18.5745	16.6225	11.7425
	41:08:19	27.755	16.0735	16.8665	16.165	17.9645	16.47	16.775	17.202	14.274	19.1845	22.265	17.4155	17.5375	14.0605	12.1695	16.47	30.6815	28.7	26.5665	34.591	7.7775	16.836	15.555	13.176	14.579	17.69	13.054	11.895	13.359	7.747	19.4285	10.248	11.102	8.6925	14.152	15.067	19.8555	18.4215	14.153	26.9965	13.6945	17.1105	7.991	13.0845	8.235	18.5745	16.6225	11.7425
	41:12:39	27.755	16.0735	17.08	16.165	17.9645	16.47	16.775	17.202	14.579	19.1845	22.265	17.4155	17.5375	14.0605	12.1695	16.47	30.895	28.7	26.5665	34.591	7.7775	16.836	15.7075	13.3285	14.579	17.69	13.054	11.895	13.359	7.869	19.5505	10.248	11.4375	8.6925	14.152	15.067	20.252	18.4215	14.153	26.9965	13.6945	17.69	7.991	13.0845	8.235	18.5745	16.6225	11.7425
	41:16:59	28.1515	16.0735	17.263	16.165	17.9645	16.47	16.775	17.202	14.579	19.1845	22.265	17.4155	17.5375	14.0605	12.1695	16.47	31.078	28.7	26.5665	34.591	7.7775	16.836	16.0125	13.3285	14.579	17.69	13.054	11.895	13.481	7.869	19.5505	10.6445	11.4375	8.6925	14.152	15.067	20.252	18.4215	14.153	26.9965	15.2805	17.69	7.991	13.2065	8.235	18.5745	16.6225	11.7425
	41:21:19	28.1515	16.0735	17.263	16.2565	17.9645	16.47	16.775	17.202	14.7315	19.1845	22.265	17.4155	17.629	14.0605	12.3525	16.47	31.078	28.7915	26.5665	34.591	7.869	16.836	16.0125	13.3285	15.0365	17.69	13.176	11.895	13.481	8.0215	19.5505	10.6445	11.5595	8.6925	14.152	15.067	20.252	18.6655	14.153	26.9965	15.2805	17.69	7.991	13.2065	8.235	18.5745	16.714	11.7425
	41:25:39	28.487	16.0735	17.263	16.2565	17.9645	16.47	16.775	17.202	14.823	19.1845	22.265	17.4155	17.629	14.0605	12.3525	16.47	31.078	28.7915	26.5665	34.591	7.869	16.836	16.0125	13.3285	15.0365	18.0865	13.176	11.895	13.481	8.0215	19.5505	10.6445	11.5595	8.6925	14.152	15.067	21.35	18.6655	14.153	27.515	15.2805	17.69	7.991	13.298	8.235	18.6965	16.8665	11.7425
	41:29:59	28.487	16.0735	17.263	16.2565	18.117	16.47	16.775	17.202	14.823	19.1845	22.265	17.4155	17.629	14.0605	12.3525	16.47	31.078	28.7915	26.719	34.591	7.869	16.836	16.0125	13.3285	15.0365	18.0865	13.176	11.895	13.481	8.0215	19.5505	10.6445	11.5595	8.6925	14.152	15.067	21.35	18.6655	14.153	27.9115	15.2805	17.69	7.991	13.298	8.235	18.6965	16.8665	11.7425
	41:34:19	28.487	16.0735	17.263	16.2565	18.2085	16.47	16.775	17.202	15.189	19.1845	22.265	17.4155	17.995	14.0605	12.3525	16.47	31.078	28.7915	26.8105	34.591	8.0215	16.836	16.0125	13.3285	15.0365	18.0865	13.176	11.895	13.481	8.3265	19.5505	10.6445	11.5595	8.6925	14.152	15.4635	21.35	18.6655	14.153	27.9115	15.2805	17.69	7.991	13.298	8.235	18.6965	16.9885	11.7425
	41:38:39	29.9815	16.287	17.263	16.2565	18.3305	16.47	16.775	17.202	15.189	19.1845	22.265	17.4155	17.995	14.1825	12.3525	16.714	31.078	28.7915	26.9325	34.591	8.0215	17.019	16.3175	13.3285	15.0365	18.0865	13.481	11.895	13.481	8.3265	19.5505	10.6445	11.5595	8.6925	14.152	15.4635	21.35	18.6655	14.153	27.9115	15.2805	17.8425	7.991	13.298	8.235	18.6965	16.9885	11.7425
	41:42:59	29.9815	16.287	17.263	16.2565	18.3305	16.47	16.775	17.202	15.189	19.1845	22.265	17.4155	17.995	14.1825	12.3525	16.714	31.078	28.7915	26.9325	34.591	8.0215	17.019	16.3175	13.3285	15.0365	18.0865	13.481	11.895	13.481	8.5705	19.5505	10.6445	11.5595	8.8755	14.152	15.4635	21.35	18.6655	14.153	27.9115	15.2805	17.8425	7.991	13.298	8.235	18.6965	17.1715	11.8645
	41:47:19	29.9815	16.287	17.263	16.6225	18.4525	16.6835	16.775	17.202	15.189	19.1845	22.265	17.4155	17.995	14.1825	12.3525	16.714	31.078	29.1575	27.0545	34.8045	8.0215	17.019	16.3175	13.3285	15.0365	18.0865	13.664	11.895	13.725	9.455	19.5505	10.6445	11.5595	8.8755	14.152	15.4635	21.35	18.6655	14.153	27.9115	15.2805	17.8425	7.991	13.298	8.235	19.3065	17.1715	11.8645
	41:51:39	29.9815	16.287	17.263	16.6225	18.4525	16.6835	16.775	17.202	15.433	19.276	22.265	17.4155	17.995	14.1825	12.3525	16.714	31.078	29.1575	27.0545	34.8045	8.0215	17.019	16.3175	13.3285	15.0365	18.0865	13.664	11.895	13.725	9.455	19.5505	10.98	11.5595	8.8755	14.152	15.4635	21.35	18.6655	14.153	28.125	15.2805	17.8425	7.991	13.298	8.235	19.3065	17.1715	11.8645
	41:55:59	29.9815	16.287	17.263	17.019	18.4525	16.775	16.897	17.202	15.433	19.276	22.4175	17.4155	17.995	14.1825	12.3525	17.5375	31.078	29.554	27.0545	34.896	8.1435	17.019	16.3175	13.3285	15.0365	18.0865	13.664	11.895	13.725	9.455	19.5505	10.98	11.5595	8.8755	14.152	15.7685	21.35	18.6655	14.58	28.125	15.2805	17.8425	8.2045	13.298	8.235	19.3065	17.1715	11.8645
	42:00:19	29.9815	16.3785	17.263	17.019	18.5745	16.775	16.897	17.202	15.616	19.276	22.5395	17.629	17.995	14.1825	12.3525	17.5375	31.078	29.554	27.1765	34.896	8.1435	17.019	16.6225	13.3285	15.616	18.0865	13.664	11.895	13.725	9.455	19.5505	10.98	11.5595	8.8755	14.152	15.7685	21.35	18.6655	14.58	28.125	15.6465	17.8425	8.2045	13.298	8.235	19.3065	17.1715	11.8645
	42:04:39	29.9815	16.3785	17.263	17.2325	18.666	16.775	16.897	17.202	15.616	19.276	22.5395	17.629	17.995	14.1825	12.3525	17.5375	31.078	29.7675	27.268	34.896	8.235	17.019	16.6225	13.3285	15.616	18.0865	13.664	11.895	13.8165	9.455	19.5505	10.98	11.5595	8.8755	14.152	15.7685	21.35	18.6655	14.58	28.125	15.6465	17.8425	8.3265	13.298	8.235	19.3065	17.7205	11.8645
	42:08:59	29.9815	16.3785	17.263	17.2325	18.666	16.775	16.897	17.202	15.616	19.276	22.631	18.0865	17.995	14.1825	12.3525	17.5375	31.078	29.7675	27.268	34.896	8.235	17.019	16.6225	13.3285	15.616	18.0865	13.8165	11.895	13.8165	9.455	19.5505	10.98	11.5595	8.8755	14.152	15.7685	21.35	18.6655	15.007	28.125	15.6465	17.8425	8.6925	13.298	8.235	19.3065	17.7205	11.8645
	42:13:19	29.9815	16.3785	17.4765	17.2325	18.666	16.775	16.897	17.202	15.738	19.276	22.7225	18.0865	17.995	14.1825	12.3525	17.5375	31.2915	29.7675	27.268	34.896	8.235	17.019	16.6225	13.3285	15.616	18.0865	13.8165	11.895	13.8165	9.455	19.5505	10.98	11.5595	8.8755	14.152	15.7685	21.35	18.6655	15.1595	28.125	15.6465	17.8425	8.784	13.298	8.235	19.7335	17.8425	11.8645
	42:17:39	29.9815	16.3785	17.629	17.2325	18.666	16.775	17.08	17.202	15.738	19.276	22.7225	18.0865	17.995	14.1825	12.3525	17.5375	31.444	29.7675	27.268	34.896	8.3875	17.019	16.7445	13.3285	15.616	18.0865	13.9385	11.895	13.8165	9.455	19.5505	10.98	11.5595	9.1805	14.152	15.7685	21.35	18.6655	15.1595	28.125	15.7685	17.8425	8.784	13.298	8.235	19.7335	17.8425	11.8645
	42:21:59	29.9815	16.6225	17.629	17.6595	18.666	16.775	17.1715	17.202	15.738	19.581	22.7225	18.0865	17.995	14.1825	12.4745	17.9645	31.444	30.1945	27.268	34.896	8.3875	17.019	16.7445	13.3285	15.616	18.0865	13.9385	11.895	13.8165	9.455	19.5505	10.98	11.5595	9.1805	14.152	15.8905	21.35	18.6655	15.251	28.7655	15.7685	18.2695	8.906	13.298	8.235	19.7335	17.8425	12.627
	42:26:19	29.9815	16.6225	17.629	17.6595	18.666	16.775	17.3545	17.202	15.738	19.581	22.8445	18.0865	17.995	14.1825	12.4745	17.9645	31.444	30.1945	27.268	34.896	8.54	17.019	16.7445	13.3285	15.616	18.0865	13.9385	12.1085	13.8165	9.455	19.5505	10.98	11.5595	9.1805	14.152	15.8905	21.35	18.6655	15.251	28.7655	15.7685	18.2695	8.906	13.298	8.235	19.7335	17.8425	12.627
	42:30:39	29.9815	16.6225	17.812	17.6595	18.666	16.775	17.4765	17.202	15.738	19.581	23.058	18.0865	17.995	14.1825	12.566	17.9645	31.627	30.1945	27.268	34.896	8.54	17.019	16.7445	13.3285	15.616	18.0865	13.9385	12.1085	13.8165	9.455	19.5505	11.3155	11.5595	9.1805	14.152	15.8905	21.35	18.6655	15.251	28.7655	15.7685	18.2695	9.0585	13.298	8.235	20.3435	17.8425	12.627
	42:34:59	29.9815	16.6225	17.812	17.6595	18.666	16.775	17.5985	17.202	15.738	19.581	23.058	18.0865	17.995	14.1825	12.566	17.9645	31.627	30.1945	27.268	34.896	8.54	17.019	16.7445	13.3285	15.616	18.0865	14.2435	12.1085	14.335	9.455	19.5505	11.3155	11.773	9.1805	14.152	15.8905	21.35	18.6655	15.739	28.7655	15.7685	18.2695	9.0585	13.298	8.235	20.3435	17.8425	12.627
	42:39:19	29.9815	16.6225	17.812	17.6595	18.666	16.775	17.5985	17.202	15.738	19.581	23.058	18.0865	17.995	14.1825	12.566	17.9645	31.627	30.1945	27.268	34.896	8.723	17.019	16.7445	13.3285	15.616	18.0865	14.2435	12.1085	14.335	9.577	19.5505	11.3155	11.895	9.1805	14.152	16.165	21.35	18.818	15.739	28.7655	15.7685	18.2695	9.211	13.298	8.235	20.3435	17.8425	12.627
	42:43:39	29.9815	16.6225	17.934	17.6595	18.666	16.775	17.5985	17.202	15.738	19.581	23.058	18.9405	17.995	14.1825	12.566	17.9645	31.749	30.1945	27.268	34.896	8.723	17.019	16.7445	13.3285	15.616	18.0865	14.2435	12.1085	14.5485	9.577	19.5505	11.3155	11.895	9.1805	14.152	16.165	21.35	18.818	15.739	28.7655	15.7685	18.2695	9.211	13.298	8.235	20.3435	17.8425	12.627
	42:47:59	29.9815	16.6225	17.934	17.6595	18.666	16.775	17.5985	17.202	15.738	19.8555	23.058	18.9405	17.995	14.1825	12.9015	17.9645	31.749	30.1945	27.268	34.896	8.723	17.019	16.7445	13.3285	15.616	18.0865	14.2435	12.1085	14.7925	9.577	19.5505	11.3155	11.895	9.1805	14.152	16.165	21.35	18.818	15.739	28.7655	15.7685	18.2695	9.211	13.298	8.235	20.3435	17.8425	12.627
	42:52:19	29.9815	16.6225	17.934	17.6595	18.666	16.775	17.751	17.202	15.738	19.8555	23.058	18.9405	17.995	14.1825	12.9015	17.9645	31.749	30.1945	27.268	34.896	8.723	17.019	16.7445	13.3285	15.616	18.0865	14.2435	12.3525	14.7925	9.577	19.5505	11.7425	11.895	9.1805	14.152	16.165	21.35	18.818	15.739	28.918	15.7685	18.2695	9.211	13.298	8.235	20.3435	17.8425	12.627
	42:56:39	29.9815	16.6225	17.934	17.6595	18.666	16.775	17.751	17.446	15.738	19.8555	23.058	18.9405	17.995	14.1825	12.9015	17.9645	31.749	30.1945	27.268	34.896	8.723	17.019	16.7445	13.3285	15.616	18.0865	14.2435	12.7185	14.945	9.577	19.5505	11.7425	11.895	9.1805	14.152	16.165	21.472	19.2755	15.739	30.382	15.7685	18.2695	9.211	13.298	8.235	20.5265	17.8425	12.627
	43:00:59	29.9815	16.6225	17.934	17.6595	18.666	16.775	17.751	17.446	15.738	20.2825	23.058	18.9405	17.995	14.1825	12.9015	17.9645	31.749	30.1945	27.268	34.896	8.723	17.019	16.7445	13.42	15.616	18.0865	14.2435	12.7185	14.945	9.577	19.5505	11.7425	11.895	9.1805	14.152	16.3175	21.472	19.4585	15.739	30.382	15.7685	18.2695	9.211	13.298	8.235	20.5265	17.8425	12.627
	43:05:19	29.9815	16.6225	17.934	17.6595	18.666	16.775	18.1475	17.446	15.738	20.2825	23.058	18.9405	17.995	14.1825	12.9015	17.9645	31.749	30.1945	27.268	34.896	8.723	17.019	16.7445	13.542	15.616	18.0865	14.2435	12.7185	14.945	9.577	19.5505	11.7425	12.078	9.1805	14.152	16.592	21.472	19.855	15.739	30.382	15.7685	18.2695	9.5465	13.298	8.235	20.5265	17.8425	13.664
	43:09:39	29.9815	16.6225	17.934	17.6595	18.666	16.775	18.1475	17.446	15.738	20.2825	23.058	18.9405	17.995	14.1825	12.9015	17.9645	31.749	30.1945	27.268	34.896	8.723	17.019	16.7445	13.542	15.616	18.483	14.2435	12.7185	14.945	9.577	19.5505	11.7425	12.078	9.1805	14.152	16.592	21.472	19.855	15.739	30.382	15.7685	18.2695	9.5465	13.4505	8.418	20.6485	17.8425	14.8535
	43:13:59	29.9815	16.6225	17.934	17.6595	18.666	16.775	18.1475	17.446	15.738	20.2825	23.058	18.9405	17.995	14.1825	13.0235	17.9645	31.749	30.1945	27.268	34.896	8.723	17.019	16.7445	13.664	15.616	18.483	14.2435	13.054	14.945	9.577	19.5505	11.7425	12.078	9.1805	14.152	16.714	21.472	19.855	15.739	30.382	15.7685	18.2695	9.5465	13.4505	8.418	20.6485	17.8425	14.8535
	43:18:19	29.9815	16.775	17.934	17.6595	18.666	16.958	18.1475	17.446	15.738	20.557	23.058	18.9405	17.995	14.1825	13.115	17.9645	31.749	30.1945	27.268	35.079	8.906	17.019	16.7445	13.8165	15.616	18.483	14.2435	13.2675	14.945	9.577	19.5505	11.7425	12.078	9.1805	14.3655	16.714	21.472	20.038	15.739	30.382	15.7685	18.2695	9.5465	13.6335	8.418	20.6485	17.8425	14.8535
	43:22:39	29.9815	16.775	17.934	17.6595	18.666	16.958	18.1475	17.446	15.738	20.557	23.18	18.9405	17.995	14.1825	13.115	17.9645	31.749	30.1945	27.268	35.079	8.906	17.019	16.7445	13.969	15.616	18.483	14.2435	13.2675	15.067	9.577	19.5505	11.7425	12.078	9.1805	14.3655	16.714	21.472	20.038	15.739	30.382	15.7685	18.2695	9.5465	13.786	8.418	20.6485	17.8425	14.8535
	43:26:59	29.9815	16.775	17.934	17.6595	18.666	16.958	18.1475	17.446	15.738	20.557	23.18	18.9405	17.995	14.1825	13.115	17.9645	31.749	30.1945	27.268	35.079	8.906	17.019	16.7445	13.969	16.043	18.483	14.2435	13.2675	15.2195	9.577	19.5505	11.7425	12.2	9.1805	14.3655	16.714	21.716	20.038	15.739	30.382	15.7685	18.2695	9.5465	13.786	8.418	20.6485	17.8425	14.8535
	43:31:19	29.9815	16.775	18.0865	17.6595	18.666	16.958	18.3305	17.446	15.738	20.557	23.18	18.9405	17.995	14.1825	13.115	17.9645	31.9015	30.1945	27.268	35.079	8.906	17.019	16.7445	13.969	16.043	18.483	14.2435	13.42	15.2195	9.577	19.5505	11.7425	12.5965	9.1805	14.3655	16.714	22.0515	20.038	15.739	30.382	15.7685	18.2695	9.5465	13.786	8.418	20.6485	17.8425	14.8535
	43:35:39	29.9815	17.1715	18.3	17.6595	18.666	17.202	18.3305	17.446	15.738	20.557	23.18	18.9405	17.995	14.1825	13.3285	17.9645	32.115	30.1945	27.268	35.323	9.028	17.019	16.7445	14.3655	16.043	18.483	14.2435	13.42	15.4635	9.577	19.5505	11.7425	12.5965	9.1805	15.067	16.714	22.387	20.038	15.739	30.382	15.7685	18.2695	9.5465	13.786	8.418	20.6485	17.8425	14.8535
	43:39:59	29.9815	17.1715	18.3	17.6595	18.666	17.202	18.3305	17.446	15.738	20.557	23.18	18.9405	18.117	14.1825	13.3285	17.9645	32.115	30.1945	27.268	35.323	9.1195	17.019	16.7445	14.3655	16.5005	18.7575	14.2435	13.42	15.4635	9.577	19.5505	11.7425	12.5965	9.1805	15.067	16.714	22.387	20.038	15.739	30.382	15.7685	18.2695	9.5465	13.786	8.418	20.6485	17.8425	14.8535
	43:44:19	29.9815	17.324	18.5745	17.6595	18.666	17.202	18.3305	17.446	15.738	20.557	23.18	18.9405	18.117	14.3655	13.3285	17.9645	32.3895	30.1945	27.268	35.323	9.1195	17.1715	16.7445	14.3655	16.5005	18.7575	14.2435	13.42	15.4635	9.577	19.5505	11.7425	12.5965	9.1805	15.067	17.08	22.387	20.038	15.739	30.382	15.7685	18.2695	9.5465	13.786	8.418	20.6485	17.8425	14.8535
	43:48:39	29.9815	17.324	18.5745	17.6595	18.666	17.4765	18.3305	17.446	15.738	20.557	23.18	19.032	18.117	14.3655	13.3285	17.9645	32.3895	30.1945	27.268	35.5975	9.1195	17.3545	16.7445	14.3655	16.5005	18.8795	14.2435	13.42	15.4635	9.577	19.5505	11.7425	12.5965	9.1805	15.067	17.08	22.6005	20.038	15.739	30.382	15.7685	18.2695	9.5465	13.8775	8.418	20.6485	19.154	14.8535
	43:52:59	29.9815	17.446	18.5745	17.6595	18.666	17.4765	18.3305	17.446	15.738	20.557	23.3325	19.032	18.117	14.457	13.3285	17.9645	32.3895	30.1945	27.268	35.5975	9.1195	17.4765	16.7445	14.3655	16.5005	19.0015	14.2435	13.42	15.555	9.577	19.5505	11.7425	12.5965	9.1805	15.067	17.08	22.6005	20.038	15.739	30.382	15.7685	18.2695	9.5465	13.8775	8.418	20.6485	19.154	14.9755
	43:57:19	29.9815	18.0865	18.5745	17.6595	18.666	17.4765	18.3305	17.446	16.6835	20.557	23.424	19.154	18.117	14.457	13.3285	17.9645	32.3895	30.1945	27.268	35.5975	9.1195	17.4765	16.7445	14.518	16.5005	19.0015	14.2435	13.42	15.799	9.577	19.5505	11.7425	12.5965	9.333	15.067	17.08	22.6005	20.038	15.739	30.382	15.7685	18.422	9.5465	13.9995	8.418	20.6485	19.3065	14.9755
	44:01:39	29.9815	18.0865	18.5745	17.6595	18.666	17.4765	18.3305	17.446	16.6835	20.862	23.424	19.398	18.3305	14.457	13.3285	17.9645	32.3895	30.1945	27.268	35.5975	9.1195	17.5985	16.7445	14.518	16.5005	19.0015	14.2435	13.42	15.799	9.577	19.5505	11.7425	12.5965	9.333	15.067	17.1715	22.814	20.038	15.739	30.382	15.7685	18.8795	9.5465	13.9995	8.418	20.6485	19.3065	14.9755
	44:05:59	29.9815	18.0865	18.5745	17.6595	18.666	17.4765	18.3305	17.446	16.6835	20.862	23.424	19.398	18.3305	14.457	13.3285	17.9645	32.3895	30.1945	27.268	35.5975	9.1195	17.5985	17.812	14.518	16.5005	19.0015	14.7315	13.42	15.921	9.577	19.5505	11.7425	12.5965	9.333	15.067	17.1715	22.814	20.038	15.739	30.382	15.7685	18.8795	9.5465	13.9995	8.418	20.6485	19.3065	15.0975
	44:10:19	29.9815	18.0865	18.5745	17.6595	19.6725	17.4765	18.3305	17.446	16.6835	20.862	23.7595	19.398	18.3305	14.457	13.786	17.9645	32.3895	30.1945	28.2745	35.5975	9.1195	17.5985	17.9645	14.518	16.6835	19.0015	14.7315	13.42	15.921	9.577	19.5505	11.7425	12.5965	9.333	15.067	17.3545	23.485	20.038	15.739	30.382	15.7685	18.8795	9.5465	13.9995	8.418	20.6485	19.3065	15.0975
	44:14:39	29.9815	18.0865	18.5745	17.6595	20.191	17.4765	18.3305	17.446	16.6835	20.862	23.7595	19.398	18.3305	14.457	13.908	17.9645	32.3895	30.1945	28.793	35.5975	9.1195	17.5985	17.9645	14.518	16.6835	19.0015	14.7315	13.42	16.1345	9.577	19.5505	11.7425	12.5965	9.4855	15.067	17.3545	23.485	20.038	15.739	30.382	15.7685	19.032	9.5465	13.9995	8.418	20.6485	19.3065	15.0975
	44:18:59	29.9815	18.0865	18.5745	17.6595	20.374	17.4765	18.3305	17.446	16.6835	20.862	23.7595	19.5505	18.605	14.457	13.908	17.9645	32.3895	30.1945	28.976	35.5975	9.1195	17.5985	17.9645	14.518	16.6835	19.0015	14.823	13.42	16.287	9.577	19.5505	11.7425	12.5965	9.4855	15.067	17.3545	23.485	20.038	15.739	30.382	15.7685	19.032	9.5465	13.9995	8.418	20.6485	19.3065	15.0975
	44:23:19	29.9815	18.0865	19.703	17.6595	20.923	17.4765	18.483	17.446	16.6835	20.862	23.7595	19.7945	18.605	14.457	13.9995	17.9645	33.518	30.1945	29.525	35.5975	9.1195	17.5985	17.9645	14.8535	16.6835	19.0015	14.823	13.42	16.287	9.577	19.5505	11.7425	12.5965	9.4855	15.067	17.3545	23.485	20.038	15.739	30.382	15.7685	19.032	9.5465	13.9995	8.418	20.6485	19.3065	15.0975
	44:27:39	29.9815	18.0865	19.703	17.6595	20.923	17.4765	18.483	17.446	16.6835	20.862	23.7595	19.947	18.605	14.457	13.9995	17.9645	33.518	30.1945	29.525	35.5975	9.1195	17.5985	17.9645	14.8535	16.6835	19.0015	14.9755	13.5725	16.287	9.577	19.5505	11.834	12.5965	9.4855	15.067	17.3545	23.485	20.038	15.739	30.931	15.7685	19.1235	9.5465	13.9995	8.418	20.6485	19.3065	15.0975
	44:31:59	29.9815	18.0865	19.703	17.6595	20.923	17.4765	18.483	17.446	16.6835	20.862	23.7595	19.947	19.3675	14.457	13.9995	17.9645	33.518	30.1945	29.525	35.5975	9.1195	17.5985	18.0865	14.8535	16.6835	19.0015	14.9755	13.5725	16.5615	9.577	19.5505	11.834	12.5965	9.4855	15.067	17.446	23.485	20.038	15.739	30.931	15.7685	19.1235	9.5465	13.9995	8.418	20.6485	19.3065	15.0975
	44:36:19	29.9815	18.0865	19.703	17.9645	20.923	17.4765	19.4285	17.446	16.6835	21.411	23.7595	19.947	19.3675	14.457	13.9995	17.9645	33.518	30.4995	29.525	35.5975	9.1195	17.5985	18.0865	14.8535	16.6835	19.0015	15.372	13.5725	16.5615	9.699	19.5505	11.834	12.5965	9.4855	15.067	17.568	23.485	20.038	15.739	30.931	15.7685	19.3675	9.5465	13.9995	8.418	20.6485	19.3065	15.0975
	44:40:39	29.9815	18.0865	19.703	18.1475	21.106	17.4765	19.4285	17.446	16.6835	21.411	23.973	19.947	19.3675	14.457	13.9995	17.9645	33.518	30.6825	29.708	35.5975	9.1195	17.5985	18.0865	14.8535	16.6835	19.0015	15.372	13.5725	16.5615	9.699	19.5505	11.834	12.5965	9.4855	15.067	17.568	23.485	20.038	15.739	30.931	15.7685	19.642	9.5465	13.9995	8.418	20.8925	19.3065	15.0975
	44:44:59	29.9815	18.0865	19.703	18.1475	21.106	17.4765	19.4285	17.446	16.8665	21.411	23.973	19.947	19.4895	14.457	14.1215	17.9645	33.518	30.6825	29.708	35.5975	9.1195	17.5985	18.0865	14.8535	16.6835	19.4285	15.372	13.5725	16.9885	9.699	19.5505	11.834	12.5965	9.4855	15.067	17.568	23.485	20.038	15.861	30.931	15.7685	19.642	9.5465	13.9995	8.418	21.045	19.3065	15.0975
	44:49:19	29.9815	18.0865	19.703	18.1475	21.106	17.4765	19.4285	17.446	16.8665	21.411	23.973	19.947	19.4895	14.457	14.1215	17.9645	33.518	30.6825	29.708	35.5975	9.1195	17.5985	18.0865	14.8535	16.6835	19.4285	15.372	13.5725	16.9885	9.699	19.5505	11.834	12.5965	9.4855	15.067	17.568	23.485	20.038	16.3185	31.0835	15.7685	19.642	9.7295	13.9995	8.418	21.045	19.3065	15.0975
	44:53:39	29.9815	18.0865	19.703	18.1475	21.106	17.4765	19.581	17.446	16.8665	21.411	24.4	19.947	19.4895	14.457	14.1215	18.1475	33.518	30.6825	29.708	35.5975	9.1195	17.5985	18.0865	14.8535	16.6835	19.4285	15.372	13.5725	16.9885	10.1565	19.5505	12.1085	12.5965	9.4855	15.25	17.568	23.485	20.038	16.6845	31.0835	16.104	19.642	10.004	13.9995	8.5705	21.228	19.3065	15.0975
	44:57:59	29.9815	18.0865	19.703	18.1475	21.106	17.4765	19.6725	17.6595	16.8665	21.411	24.4	19.947	19.4895	14.457	14.1215	18.4525	33.518	30.6825	29.708	35.5975	9.1195	17.5985	18.0865	14.8535	16.6835	19.4285	15.5245	13.5725	17.1715	10.248	19.5505	12.1085	12.5965	9.4855	15.3415	17.873	23.607	20.038	16.776	31.0835	16.104	19.642	10.004	13.9995	8.662	21.228	19.3065	15.0975
	45:02:19	29.9815	18.0865	19.703	18.1475	21.106	17.4765	19.6725	17.751	16.8665	22.265	24.4	20.13	19.4895	14.457	14.579	18.6355	33.518	30.6825	29.708	35.5975	9.1195	17.5985	18.0865	15.2195	16.6835	19.4285	15.7075	13.8775	17.5985	10.248	19.5505	12.1085	12.5965	9.4855	15.3415	17.873	23.607	20.038	17.2335	31.0835	16.104	19.7945	10.492	13.9995	8.662	21.228	19.4285	15.0975
	45:06:39	29.9815	18.0865	19.703	18.1475	21.106	17.4765	19.6725	17.8425	16.8665	22.265	25.01	20.13	19.4895	14.457	14.579	18.6355	33.518	30.6825	29.708	35.5975	9.1195	17.5985	18.0865	15.2195	16.6835	19.4285	15.7075	14.091	17.812	10.492	19.5505	12.1085	12.5965	9.7905	15.3415	18.0255	23.607	20.038	17.2335	31.0835	16.104	19.886	10.492	13.9995	8.662	22.4785	19.4285	15.0975
	45:10:59	29.9815	18.0865	19.703	18.1475	21.106	17.4765	19.6725	17.9645	16.8665	22.4785	25.254	20.13	19.4895	14.457	14.579	18.6355	33.518	30.6825	29.708	35.5975	9.1195	17.5985	18.0865	15.2195	16.6835	19.4285	15.7075	14.091	17.812	10.614	19.5505	12.1085	12.5965	9.7905	15.3415	18.0255	23.607	20.038	17.2335	31.0835	16.2565	19.886	10.492	13.9995	8.7535	22.4785	19.4285	15.0975
	45:15:19	29.9815	18.0865	19.703	18.1475	21.106	17.7815	19.6725	17.9645	16.8665	22.4785	25.254	20.13	19.4895	14.457	14.579	19.215	33.518	30.6825	29.708	35.9025	9.1195	17.5985	18.0865	15.494	16.6835	19.4285	15.7075	14.396	17.812	10.858	19.5505	12.1085	12.5965	9.9125	15.3415	18.0255	23.607	20.038	17.4775	31.0835	16.2565	19.886	10.492	13.9995	8.845	22.4785	19.4285	15.0975
	45:19:39	29.9815	18.0865	19.703	18.1475	21.106	17.7815	19.6725	17.9645	16.8665	22.4785	25.254	20.13	19.4895	14.457	15.128	19.215	33.518	30.6825	29.708	35.9025	9.1195	17.5985	18.0865	15.494	16.6835	19.4285	15.7075	14.396	17.812	10.98	19.5505	12.1085	12.5965	9.9125	15.3415	18.0255	23.607	20.038	18.545	31.0835	16.3785	19.886	11.1935	13.9995	8.845	22.4785	19.4285	15.0975
	45:23:59	29.9815	18.0865	19.703	18.2695	21.106	17.995	19.6725	17.9645	16.8665	22.631	25.254	20.13	19.4895	14.457	15.128	19.398	33.518	30.8045	29.708	36.116	9.1195	17.7815	18.0865	15.494	17.9645	19.4285	15.7075	14.396	17.812	12.261	19.5505	12.1085	12.5965	9.9125	15.3415	18.0255	23.607	20.038	18.545	31.0835	16.7445	19.886	11.1935	13.9995	8.845	22.4785	19.4285	15.0975
	45:28:19	29.9815	18.0865	19.703	18.2695	21.106	18.178	19.6725	18.4525	16.8665	22.631	25.254	20.13	19.4895	14.457	15.128	19.398	33.518	30.8045	29.708	36.299	9.1195	17.9035	18.0865	15.494	17.9645	19.4285	15.7075	14.396	17.812	12.261	19.5505	12.1085	12.5965	9.9125	15.3415	18.0255	23.607	20.038	18.545	31.0835	16.7445	19.886	11.1935	13.9995	8.845	22.4785	19.4285	15.0975
	45:32:39	29.9815	18.0865	19.703	19.0625	21.106	18.178	19.7945	18.4525	16.8665	22.631	25.254	20.13	19.4895	14.457	15.128	19.398	33.518	31.5975	29.708	36.299	9.1195	18.1475	18.0865	15.494	17.9645	19.4285	15.7075	14.396	17.812	12.261	19.5505	12.1085	12.5965	9.9125	15.3415	19.1235	23.607	20.038	18.545	31.8765	16.8665	19.886	11.1935	13.9995	8.845	22.4785	19.4285	15.0975
	45:36:59	29.9815	18.0865	19.703	19.0625	21.106	18.178	19.7945	18.4525	16.8665	22.631	25.254	20.13	19.4895	14.7315	15.128	19.398	33.518	31.5975	29.708	36.299	9.882	18.1475	18.0865	15.494	17.9645	19.4285	15.7075	14.64	17.812	12.4135	19.5505	12.1085	12.5965	9.9125	15.3415	19.337	23.607	20.038	18.545	31.8765	16.8665	19.886	11.1935	14.152	8.845	22.631	19.4285	15.0975
	45:41:19	29.9815	18.3	19.703	19.0625	21.106	18.178	19.9165	18.4525	16.8665	22.631	25.254	20.13	19.4895	14.7315	15.128	19.398	33.518	31.5975	29.708	36.299	10.004	18.1475	18.0865	15.616	17.9645	19.4285	15.7075	14.64	17.812	12.4135	19.5505	12.1085	12.5965	9.9125	15.3415	19.337	23.607	20.038	18.545	31.8765	16.8665	19.886	11.1935	14.152	8.845	22.631	19.4285	15.0975
	45:45:39	29.9815	18.3	19.703	19.0625	21.106	18.178	19.9165	18.4525	16.8665	22.631	25.254	20.13	19.4895	14.9145	15.128	19.398	33.518	31.5975	29.708	36.299	10.004	18.1475	18.0865	15.8295	17.9645	19.4285	15.7075	14.64	17.812	12.4135	19.5505	12.1085	12.5965	9.9125	15.3415	19.337	23.607	20.038	18.667	31.8765	16.8665	19.886	11.1935	14.152	8.845	22.631	19.4285	15.0975
	45:49:59	29.9815	18.3	19.947	19.215	21.106	18.178	19.9165	18.4525	16.8665	22.631	25.254	20.13	19.4895	14.9145	15.128	19.398	33.762	31.75	29.708	36.299	10.004	18.1475	18.0865	15.8295	17.9645	20.496	15.7075	14.64	17.812	12.4135	19.5505	12.3525	12.5965	9.9125	15.4635	19.337	23.607	20.526	18.667	32.029	16.8665	19.886	11.1935	14.152	8.845	22.631	19.4285	15.0975
	45:54:19	29.9815	18.3	19.947	19.215	21.411	18.178	19.9165	18.4525	17.0495	22.631	25.254	20.13	19.4895	14.9145	15.128	19.398	33.762	31.75	30.013	36.299	10.4615	18.1475	18.3305	15.8295	17.9645	20.496	15.7075	14.823	17.812	12.4135	19.5505	12.3525	12.5965	9.9125	15.4635	19.337	23.607	21.0445	18.667	32.029	17.019	19.886	11.1935	14.274	8.845	22.631	19.4285	15.0975
	45:58:39	29.9815	18.3	19.947	19.215	21.838	18.178	19.9165	18.788	17.0495	22.631	25.254	20.13	19.4895	14.9145	15.128	19.398	33.762	31.75	30.44	36.299	10.4615	18.1475	18.5135	15.8295	17.9645	20.496	15.799	14.823	17.812	12.4135	19.5505	12.81	12.5965	9.9125	15.677	19.459	23.607	21.0445	18.667	32.212	17.019	19.886	11.1935	14.274	8.845	22.631	19.4285	15.0975
	46:02:59	29.9815	18.3	19.947	19.215	21.838	18.178	19.9165	18.788	17.0495	22.631	25.254	20.13	19.4895	15.1585	15.128	19.398	33.762	31.75	30.44	36.299	10.4615	18.1475	18.5135	15.8295	17.9645	20.496	16.043	14.823	17.812	12.4135	19.5505	12.81	12.5965	9.9125	15.677	19.459	23.607	21.0445	18.667	32.212	17.019	19.886	11.1935	14.274	8.845	22.631	19.4285	15.0975
	46:07:19	29.9815	18.3	19.947	19.215	21.838	18.178	19.9165	18.788	17.0495	22.631	25.254	20.13	19.4895	15.372	15.128	19.398	33.762	31.75	30.44	36.299	10.4615	18.1475	18.5135	15.8295	17.9645	20.496	16.043	15.067	17.812	12.4135	19.5505	12.993	12.5965	9.9125	15.677	19.459	23.607	21.0445	18.667	32.212	17.1715	19.886	11.1935	14.457	8.845	22.631	19.7335	15.0975
	46:11:39	29.9815	18.3	19.947	19.215	21.838	18.178	20.0385	18.788	17.0495	22.631	25.254	20.2215	19.4895	15.372	15.128	19.398	33.762	31.75	30.44	36.299	10.4615	18.1475	18.5135	15.8295	17.9645	20.496	16.043	15.067	17.812	12.4135	19.5505	12.993	12.5965	9.9125	15.677	19.459	23.607	21.0445	18.667	32.212	17.1715	19.886	11.1935	14.457	8.845	22.631	19.825	15.0975
	46:15:59	29.9815	18.3	19.947	19.215	21.838	18.178	20.3435	19.032	17.0495	22.631	25.254	20.2215	19.4895	15.372	15.128	19.398	33.762	31.75	30.44	36.299	10.4615	18.1475	18.5135	15.8295	17.9645	20.496	16.4395	15.067	17.812	12.4135	19.5505	12.993	12.5965	10.187	15.677	19.459	23.607	21.5935	18.667	32.212	17.1715	19.886	11.1935	14.457	9.1195	22.631	19.825	15.0975
	46:20:19	29.9815	18.3	19.947	19.4895	21.838	18.178	20.435	19.032	17.0495	22.631	25.254	20.4655	19.4895	15.372	15.128	19.398	33.762	32.0245	30.44	36.299	10.4615	18.1475	18.5135	15.8295	17.9645	20.496	17.4155	15.067	17.812	12.4135	19.5505	12.993	12.5965	10.187	15.677	19.459	23.607	21.9595	18.667	32.212	17.1715	19.886	11.1935	14.457	9.1195	22.631	19.825	15.0975
	46:24:39	29.9815	18.3	19.947	19.4895	21.838	18.178	20.435	19.032	17.0495	22.631	25.254	20.4655	19.4895	15.372	15.128	19.6725	33.762	32.0245	30.44	36.299	10.4615	18.666	18.5135	15.8295	17.9645	20.496	17.4155	15.067	17.812	12.4135	19.5505	12.993	12.5965	10.187	15.677	19.459	23.607	21.9595	18.667	32.212	17.1715	19.886	11.1935	14.457	9.272	22.631	19.825	15.372
	46:28:59	29.9815	18.5135	19.947	19.4895	21.838	18.178	20.6485	19.032	17.263	22.631	25.4065	20.4655	19.4895	15.372	15.128	19.764	33.762	32.0245	30.44	36.299	10.4615	18.666	18.5135	15.8295	17.9645	20.496	17.4155	15.067	17.9035	12.4135	19.5505	12.993	12.5965	10.187	15.677	19.459	23.607	21.9595	18.667	32.212	17.1715	19.886	11.1935	14.457	9.272	22.631	20.1605	15.372
	46:33:19	29.9815	18.5135	19.947	19.825	21.838	18.178	20.6485	19.032	17.263	22.631	25.4065	20.984	21.0755	15.372	15.2805	20.984	33.762	32.36	30.44	36.299	10.4615	18.8185	18.5135	15.8295	17.9645	20.496	17.4155	15.067	17.9035	12.4135	19.5505	12.993	12.9015	10.187	15.677	19.459	23.607	22.051	18.667	32.212	17.1715	19.886	11.1935	14.457	9.455	22.814	20.1605	15.372
	46:37:39	29.9815	18.91	19.947	19.825	21.9295	18.178	20.6485	19.032	17.263	22.631	25.4065	20.984	21.0755	15.372	15.2805	20.984	33.762	32.36	30.5315	36.299	10.4615	19.0015	19.7945	15.8295	17.9645	20.496	17.568	15.189	17.9035	12.4135	19.5505	12.993	12.9015	10.187	15.677	19.459	24.095	22.051	18.667	32.3035	17.1715	19.886	11.1935	14.457	9.455	22.814	20.1605	15.372
	46:41:59	29.9815	19.0625	19.947	19.825	21.9295	18.178	20.6485	19.276	17.263	22.631	25.4065	20.984	21.1975	15.372	15.2805	21.1365	33.762	32.36	30.5315	36.299	10.4615	19.0015	19.7945	15.8295	17.9645	20.496	17.568	15.189	19.825	12.4135	19.5505	12.993	12.9015	10.187	15.677	19.459	24.095	22.051	18.667	32.3035	17.1715	19.886	11.1935	14.457	9.455	22.814	20.1605	15.372
	46:46:19	29.9815	19.0625	20.3435	19.825	21.9295	18.178	20.6485	19.276	17.263	22.631	25.4065	20.984	21.5025	15.372	15.2805	21.1365	34.1585	32.36	30.5315	36.299	10.4615	19.0015	19.7945	15.8295	17.9645	20.496	17.568	15.189	19.825	12.4135	19.5505	12.993	12.9015	10.187	15.86	19.459	24.095	22.051	18.667	32.7	17.1715	19.886	11.6205	14.457	9.455	22.936	20.1605	15.4635
	46:50:39	30.3475	19.0625	20.3435	19.825	21.9295	18.178	20.6485	19.276	17.263	22.631	25.4065	21.2585	21.5025	15.372	15.4025	21.1365	34.1585	32.36	30.5315	36.299	10.4615	19.0015	19.7945	15.8295	17.9645	20.496	17.568	15.189	19.825	12.4135	19.5505	12.993	12.9015	10.187	15.86	19.459	24.278	22.051	18.667	32.7	17.1715	19.886	11.6205	14.457	9.455	22.936	20.1605	15.4635
	46:54:59	30.5915	19.0625	20.3435	19.825	21.9295	18.178	20.74	19.703	17.263	22.631	25.4065	21.2585	21.5025	15.372	15.5245	21.1365	34.1585	32.36	30.5315	36.299	10.4615	19.0015	20.069	15.8295	17.9645	20.496	17.568	15.189	19.825	12.4135	19.5505	12.993	12.993	10.187	16.1955	19.459	24.278	22.3255	18.667	32.7	17.1715	20.0385	11.6205	14.457	9.5465	22.936	20.1605	15.4635
	46:59:19	30.5915	19.0625	20.3435	19.825	21.9295	18.178	20.74	19.703	17.263	22.631	25.4065	21.2585	21.5025	15.372	15.5245	21.1365	34.1585	32.36	30.5315	36.299	10.4615	19.0015	20.069	15.8295	17.9645	20.496	17.568	15.189	19.825	12.4135	19.5505	12.993	12.993	10.187	16.1955	19.459	24.278	22.3255	18.7585	32.7	17.1715	20.1605	11.6205	14.457	9.5465	22.936	20.1605	15.4635
	47:03:39	30.5915	19.0625	20.3435	19.825	21.9295	18.178	20.74	19.703	17.263	22.631	25.4065	21.2585	21.5025	15.372	15.5245	21.1365	34.1585	32.36	30.5315	36.299	10.4615	19.0015	20.069	15.8295	17.9645	20.496	17.568	15.189	19.825	12.4135	19.642	12.993	12.993	10.187	16.348	19.459	24.278	22.539	18.7585	32.7	17.1715	20.252	11.6205	14.457	9.5465	22.936	20.1605	15.4635
	47:07:59	30.7135	19.0625	20.3435	19.825	21.9295	18.178	20.74	19.703	17.263	22.631	25.4065	21.5025	21.5025	15.372	15.5245	21.1365	34.1585	32.36	30.5315	36.299	10.4615	19.0015	20.069	15.8295	17.9645	20.496	17.568	15.189	19.825	12.4135	19.8555	12.993	13.2675	10.187	16.348	19.459	24.644	22.539	18.911	33.2185	17.1715	20.252	11.8035	14.457	9.5465	22.936	20.1605	15.4635
	47:12:19	30.7135	19.0625	20.3435	19.825	21.9295	18.178	20.74	19.703	17.263	22.631	25.4065	21.5025	21.5025	15.4635	15.5245	21.1365	34.1585	32.36	30.5315	36.299	10.4615	19.0015	20.069	15.8295	17.9645	20.496	17.568	15.189	19.825	12.4135	19.8555	12.993	13.2675	10.187	16.348	19.459	24.644	22.539	18.911	33.2185	17.1715	20.5265	11.8035	14.457	9.5465	22.936	20.1605	15.4635
	47:16:39	30.7135	19.0625	20.3435	19.825	21.9295	18.178	20.74	19.947	17.263	22.631	25.4065	21.5025	21.5025	15.4635	15.5245	21.1365	34.1585	32.36	30.5315	36.299	10.4615	19.0015	20.069	15.8295	17.9645	20.618	17.568	15.189	19.825	12.4135	19.8555	12.993	13.2675	10.187	16.5005	19.764	25.1625	22.539	18.911	33.615	17.1715	20.5265	11.8035	14.457	9.5465	22.936	20.1605	15.4635
	47:20:59	30.7135	19.215	20.3435	19.825	21.9295	18.178	20.74	19.947	17.263	22.631	25.4065	21.5025	21.5025	15.4635	15.5245	21.1365	34.1585	32.36	30.5315	36.299	10.4615	19.0015	20.069	15.982	17.9645	20.618	17.568	15.189	19.825	12.4135	20.2215	12.993	13.2675	10.187	16.5005	20.7095	25.1625	22.539	18.911	33.615	17.263	20.5265	11.8035	14.457	9.5465	22.936	20.1605	15.4635
	47:25:19	30.7135	19.215	20.3435	19.825	21.9295	18.5135	20.74	20.0995	17.263	22.631	25.4065	21.5025	21.5025	15.4635	15.5245	21.1365	34.1585	32.36	30.5315	36.6345	10.4615	19.1845	20.069	15.982	17.9645	20.618	17.568	15.189	19.825	12.5965	20.2215	12.993	13.42	10.187	16.5005	20.923	25.1625	22.6305	18.911	33.615	17.385	20.5265	11.8035	14.457	9.5465	22.936	20.1605	15.4635
	47:29:39	30.7135	19.215	20.3435	19.825	21.9295	18.7575	20.74	20.0995	17.263	22.631	25.4065	21.5025	21.5025	15.4635	15.5245	21.1365	34.1585	32.36	30.5315	36.8785	10.4615	19.1845	20.069	16.165	17.9645	20.9535	17.568	15.189	19.825	12.5965	20.2215	12.993	13.42	10.187	16.5005	20.923	25.1625	22.8745	18.911	33.615	17.385	20.5265	11.8035	14.457	9.5465	22.936	20.1605	15.4635
	47:33:59	30.7135	19.215	20.3435	19.825	21.9295	18.9405	20.74	20.0995	17.263	22.631	25.4065	21.5025	21.5025	15.4635	15.5245	21.1365	34.1585	32.36	30.5315	37.0615	10.4615	19.1845	20.069	16.348	17.9645	20.9535	17.568	15.189	19.825	12.5965	20.2215	12.993	13.42	10.187	16.653	20.923	25.1625	22.8745	18.911	33.615	17.385	20.5265	11.8035	14.457	9.5465	22.936	20.1605	15.4635
	47:38:19	30.7135	19.215	20.3435	19.825	21.9295	18.9405	20.74	20.0995	17.263	22.7835	25.4065	21.5025	21.5025	15.4635	15.5245	21.1365	34.1585	32.36	30.5315	37.0615	10.4615	19.1845	20.069	16.348	17.9645	20.9535	17.568	15.189	19.825	12.5965	20.2215	12.993	13.42	10.187	16.653	20.923	25.1625	22.8745	18.911	33.7065	17.385	20.5265	11.8035	14.457	9.5465	22.936	20.1605	15.4635
	47:42:39	30.7135	19.215	20.3435	19.825	22.1125	18.9405	20.74	20.2215	17.263	22.9055	25.4065	21.5025	21.5025	15.799	15.5245	21.1365	34.1585	32.36	30.7145	37.0615	10.4615	19.1845	20.069	16.5005	17.9645	21.289	17.568	15.189	19.825	12.5965	20.2215	13.1455	13.42	10.187	16.653	20.923	25.1625	22.8745	18.911	34.0725	17.5375	20.5265	11.8035	14.457	9.5465	22.936	20.1605	15.4635
	47:46:59	30.7135	19.215	20.496	19.825	22.1125	18.9405	20.74	20.5265	17.263	22.9055	25.4065	21.5025	21.5025	15.799	15.5245	21.1365	34.311	32.36	30.7145	37.0615	10.4615	19.1845	20.069	16.5005	17.9645	21.289	17.568	15.189	19.825	12.5965	20.2215	13.1455	13.42	10.187	16.653	20.923	25.1625	22.8745	18.911	34.0725	17.6595	20.5265	11.8035	14.457	9.7295	22.936	20.1605	15.4635
	47:51:19	30.7135	19.215	20.496	19.825	22.692	18.9405	20.74	20.679	17.263	22.9055	25.4065	21.5025	21.5025	15.799	15.5245	21.1365	34.311	32.36	31.294	37.0615	10.4615	19.1845	20.069	16.653	17.9645	21.289	17.568	15.189	19.825	12.5965	20.3435	13.1455	13.42	10.187	16.653	20.923	25.1625	22.8745	18.911	34.0725	17.6595	20.5265	11.8035	14.457	9.7295	22.936	20.1605	15.4635
	47:55:39	30.7135	19.215	20.496	19.825	22.692	18.9405	20.74	20.679	17.263	22.9055	25.4065	21.5025	21.5025	16.0125	15.5245	21.1365	34.311	32.36	31.294	37.0615	10.4615	19.1845	20.069	16.836	17.9645	21.289	17.568	15.189	19.825	12.5965	20.5265	13.1455	13.42	10.187	16.653	20.923	25.1625	22.8745	18.911	34.0725	17.6595	20.5265	11.8035	14.6705	9.7295	22.936	20.435	15.4635
	47:59:59	30.7135	19.215	20.496	19.825	22.692	19.1235	20.74	20.679	17.507	22.9055	25.4065	21.5025	21.5025	16.0125	15.5245	21.1365	45.659	42.7	41.603	53.1965	10.4615	19.1845	20.069	16.836	17.9645	21.289	17.568	15.189	19.825	12.5965	20.679	13.1455	13.42	10.187	16.653	20.923	25.163	22.875	18.911	34.073	17.6595	20.5265	11.8035	14.6705	9.7295	22.936	20.435	15.4635
	48:04:19	30.7135	19.215	20.496	19.825	22.8445	19.1235	20.74	20.679	17.507	23.0275	25.4065	21.5025	21.5025	16.0125	15.5245	21.1365	45.659	42.7	41.7555	53.1965	10.4615	19.1845	20.069	16.836	17.9645	21.289	17.568	15.189	19.825	12.5965	20.679	13.1455	13.42	10.187	16.653	20.923	25.163	22.875	18.911	34.073	17.6595	20.5265	11.8035	14.6705	9.7295	22.936	20.5875	15.4635
	48:08:39	30.7135	19.215	20.496	19.825	22.8445	19.1235	20.74	20.679	17.7815	23.0275	25.4065	21.5025	21.5025	16.0125	15.5245	21.1365	45.659	42.7	41.7555	53.1965	10.4615	19.1845	20.069	16.836	17.9645	21.289	17.568	15.189	19.825	12.5965	20.679	13.1455	13.42	10.187	16.653	20.923	25.163	22.875	19.0635	34.073	17.6595	20.5265	11.8035	14.6705	9.7295	22.936	20.679	15.4635
	48:12:59	30.7135	19.215	20.496	19.825	22.997	19.3675	20.74	20.679	17.7815	23.0275	25.4065	21.5025	21.5025	16.0125	15.5245	21.1365	45.659	42.7	41.908	53.4405	10.4615	19.1845	20.069	16.836	17.9645	21.4415	17.568	15.189	19.825	12.5965	20.679	13.1455	13.42	10.187	16.653	20.923	25.163	22.875	19.0635	34.073	17.6595	20.5265	11.895	14.6705	9.7295	22.936	20.679	15.4635
	48:17:19	30.7135	19.215	20.496	19.825	22.997	19.7335	20.74	20.679	17.7815	23.0275	25.4065	21.5025	21.5025	16.0125	15.5245	21.1365	45.659	42.7	41.908	53.8065	10.4615	19.1845	20.191	16.958	17.9645	21.4415	17.568	15.189	19.825	12.5965	20.679	13.1455	13.42	10.187	16.653	20.923	25.163	22.875	19.0635	34.073	17.6595	20.5265	11.895	14.6705	9.7295	22.936	20.984	15.4635
	48:21:39	30.7135	19.215	20.496	19.825	22.997	19.7335	20.74	20.679	17.7815	23.0275	25.4065	21.5025	21.5025	16.0125	15.5245	21.1365	45.659	42.7	41.908	53.8065	10.4615	19.1845	20.3435	16.958	17.9645	21.4415	17.69	15.189	19.825	12.5965	20.679	13.3285	13.42	10.187	16.653	20.923	25.163	22.875	19.1855	34.073	17.6595	20.5265	11.895	14.6705	9.7295	22.936	20.984	15.4635
	48:25:59	30.7135	19.215	20.496	19.825	23.1495	19.7335	20.923	20.679	17.7815	23.0275	25.4065	21.5025	21.5025	16.0125	15.5245	21.1365	45.659	42.7	42.0605	53.8065	10.4615	19.1845	20.3435	16.958	17.9645	21.4415	17.69	15.189	19.825	12.5965	20.679	13.481	13.42	10.187	16.653	20.923	25.163	22.875	19.277	34.073	17.6595	20.5265	11.895	14.6705	9.7295	23.302	21.1975	15.4635
	48:30:19	30.7135	19.215	20.496	19.825	23.1495	19.7335	20.923	20.679	17.7815	23.0275	25.4065	21.5025	21.5025	16.0125	15.5245	21.1365	45.659	42.7	42.0605	53.8065	10.6445	19.1845	20.435	16.958	17.9645	21.4415	17.69	15.6465	19.825	12.5965	20.679	13.908	13.42	10.187	16.8055	20.923	25.163	22.875	19.277	34.073	17.6595	20.5265	11.895	14.6705	9.7295	23.302	21.1975	15.4635
	48:34:39	30.7135	19.215	20.496	19.825	23.1495	19.7335	20.923	20.679	17.7815	23.0275	25.4065	21.655	21.5025	16.0125	15.5245	21.1365	45.659	42.7	42.0605	53.8065	10.6445	19.1845	20.435	16.958	17.9645	21.4415	17.8425	15.6465	19.825	12.5965	20.679	13.908	13.42	10.187	16.8055	20.923	25.163	22.875	19.277	34.073	17.6595	20.6485	11.895	14.6705	9.7295	23.302	21.1975	15.4635
	48:38:59	30.7135	19.215	20.496	19.825	23.1495	19.7335	20.923	20.679	17.7815	23.0275	25.4065	21.655	21.5025	16.0125	15.5245	21.1365	45.659	42.7	42.0605	53.8065	10.6445	19.1845	20.557	16.958	17.9645	21.4415	17.8425	15.8905	19.825	12.5965	20.679	13.908	13.42	10.187	16.8055	20.923	25.163	22.875	19.277	34.073	17.751	20.6485	11.895	14.6705	9.7295	23.5765	21.1975	15.4635
	48:43:19	30.7135	19.215	20.496	19.825	23.1495	19.7335	20.923	20.679	17.7815	23.0275	25.4065	21.655	21.5025	16.0125	15.5245	21.1365	45.659	42.7	42.0605	53.8065	10.6445	19.1845	20.557	16.958	17.9645	21.4415	17.8425	15.8905	19.825	12.5965	20.679	13.908	13.42	10.187	16.8055	20.923	25.163	22.875	19.277	34.073	17.8425	20.6485	11.895	14.6705	9.7295	23.5765	21.1975	15.4635
	48:47:39	30.7135	19.215	20.496	19.825	23.1495	19.7335	20.923	20.679	17.7815	24.278	25.4065	21.655	21.5025	16.0125	15.5245	21.1365	45.659	42.7	42.0605	53.8065	10.797	19.1845	20.557	16.958	17.9645	21.4415	17.8425	15.8905	19.825	12.5965	20.679	13.908	13.42	10.187	16.8055	20.923	25.163	22.875	19.277	34.073	17.8425	20.6485	11.895	14.762	9.7295	23.5765	21.1975	15.4635
	48:51:59	30.7135	19.215	20.496	19.825	23.1495	19.7335	20.923	20.679	17.7815	24.278	25.4065	21.655	21.5025	16.0125	15.5245	21.228	45.659	42.7	42.0605	53.8065	10.797	19.1845	20.557	16.958	17.9645	21.4415	17.995	15.8905	19.825	12.5965	20.679	13.908	13.42	10.187	16.8055	20.923	25.163	22.875	19.277	34.073	17.8425	20.6485	11.895	14.762	9.7295	23.5765	21.1975	15.4635
	48:56:19	30.7135	19.215	20.496	19.825	23.1495	19.7335	20.923	20.679	17.7815	24.278	27.755	21.655	21.5025	16.0125	15.5245	21.228	45.659	42.7	42.0605	53.8065	10.797	19.1845	20.557	16.958	17.9645	21.4415	17.995	15.8905	19.825	12.5965	20.679	13.908	13.42	10.187	16.8055	20.923	25.163	22.875	19.277	34.073	17.8425	20.6485	11.895	15.128	9.7295	23.5765	21.1975	15.4635
	49:00:39	30.7135	19.215	20.496	19.825	23.1495	19.7335	20.923	20.679	17.7815	24.278	27.755	21.838	21.5025	16.0125	15.5245	21.228	45.659	42.7	42.0605	53.8065	10.797	19.1845	20.862	16.958	17.9645	21.4415	17.995	15.8905	19.825	12.5965	20.679	13.908	13.42	10.187	16.8055	20.923	25.163	22.875	19.277	34.073	17.8425	20.6485	11.895	15.128	9.7295	23.5765	21.1975	15.4635
	49:04:59	30.7135	19.215	20.496	19.825	23.1495	19.7335	20.923	22.143	17.7815	24.278	27.755	21.838	21.5025	16.0125	15.5245	21.228	45.659	42.7	42.0605	53.8065	10.797	19.1845	21.167	16.958	17.9645	21.4415	17.995	15.8905	19.825	12.5965	20.679	13.908	13.42	10.187	16.8055	20.923	25.163	22.875	19.277	34.073	17.8425	20.6485	11.895	15.128	9.7295	23.5765	21.1975	15.4635
	49:09:19	30.7135	19.215	20.496	19.825	23.1495	19.7335	20.923	22.143	17.7815	24.278	27.755	21.838	21.5025	16.0125	15.5245	21.228	45.659	42.7	42.0605	53.8065	10.797	19.1845	21.167	16.958	17.9645	21.4415	17.995	15.8905	19.825	12.5965	20.679	13.908	13.42	10.187	16.8055	20.923	25.163	22.875	19.277	34.073	17.8425	20.6485	11.895	15.128	9.7295	23.5765	21.1975	15.4635
	49:13:39	30.7135	19.215	20.496	19.825	23.1495	19.7335	20.923	22.753	17.7815	24.278	27.755	21.9295	21.5025	16.0125	15.5245	21.228	45.659	42.7	42.0605	53.8065	10.797	19.1845	21.167	16.958	17.9645	21.4415	17.995	15.8905	19.825	12.5965	20.679	13.908	13.42	10.187	16.8055	20.923	25.163	22.875	19.277	34.073	17.9645	20.6485	11.895	15.128	9.7295	23.5765	21.1975	15.4635
	49:17:59	30.7135	19.215	20.496	19.825	23.1495	19.7335	20.923	22.875	17.7815	24.278	27.755	21.9295	21.5025	16.0125	15.5245	21.228	45.659	42.7	42.0605	53.8065	10.797	19.1845	21.167	16.958	17.9645	21.8685	17.995	15.8905	19.825	12.5965	20.679	13.908	13.42	10.187	16.8055	20.923	25.163	22.875	19.277	34.073	17.9645	20.6485	11.895	15.128	9.7295	23.5765	21.1975	15.4635
	49:22:19	30.7135	19.215	20.496	19.825	23.1495	19.7335	20.923	22.875	17.7815	24.278	27.755	22.204	21.5025	16.0125	15.5245	21.228	45.659	42.7	42.0605	53.8065	10.797	19.1845	21.167	16.958	17.9645	21.8685	19.0015	15.8905	19.825	12.5965	20.679	13.908	13.969	10.187	16.8055	20.923	25.163	22.875	19.277	34.073	17.9645	20.6485	11.895	15.128	9.7295	23.79	21.1975	15.4635
	49:26:39	30.7135	19.215	20.496	19.825	23.1495	19.7335	20.923	22.875	17.7815	24.278	27.755	23.241	21.5025	16.0125	15.5245	21.228	45.659	42.7	42.0605	53.8065	10.797	19.1845	21.167	16.958	17.9645	21.8685	19.0015	15.8905	19.825	12.5965	20.679	13.908	13.969	10.187	16.8055	20.923	25.163	22.875	19.277	34.073	17.9645	20.6485	11.895	15.128	9.7295	23.79	21.1975	15.4635
	49:30:59	30.7135	19.215	20.496	19.825	23.1495	19.7335	20.923	22.875	17.7815	24.278	27.755	23.241	21.5025	16.0125	15.5245	21.228	45.659	42.7	42.0605	53.8065	11.0715	19.1845	21.167	16.958	17.9645	21.8685	19.0015	15.8905	19.825	12.5965	20.679	13.908	13.969	10.187	16.8055	20.923	25.163	22.875	19.277	34.073	17.9645	20.6485	11.895	15.128	9.7295	23.79	21.1975	15.4635
	49:35:19	30.7135	19.215	20.496	19.825	23.1495	19.7335	20.923	22.875	17.7815	24.278	27.755	23.241	21.5025	16.0125	15.5245	21.228	45.659	42.7	42.0605	53.8065	11.224	19.1845	21.167	16.958	17.9645	21.8685	19.0015	15.8905	19.825	12.5965	20.679	13.908	13.969	10.187	16.8055	20.923	25.163	22.875	19.277	34.073	17.9645	20.6485	11.895	15.128	9.7295	24.095	21.1975	15.4635
	49:39:39	30.7135	19.215	20.496	19.825	23.1495	19.7335	20.923	22.875	17.7815	24.278	27.755	23.241	21.5025	16.0125	15.5245	21.228	45.659	42.7	42.0605	53.8065	12.7795	19.1845	21.167	16.958	17.9645	21.8685	19.0015	15.8905	19.825	12.5965	20.679	13.908	13.969	10.187	16.8055	20.923	25.163	22.875	19.277	34.073	17.9645	20.6485	11.895	15.128	9.7295	24.095	21.1975	15.4635
	49:43:59	30.7135	19.215	20.496	19.825	23.1495	19.7335	20.923	22.875	17.7815	24.278	27.755	23.241	21.5025	16.0125	15.5245	21.228	45.659	42.7	42.0605	53.8065	12.7795	19.1845	21.167	16.958	17.9645	21.8685	19.093	15.8905	19.825	12.5965	20.679	13.908	13.969	10.187	16.8055	22.5395	25.163	22.875	19.277	34.073	17.9645	20.6485	11.895	15.128	9.7295	24.095	21.1975	15.4635
	49:48:19	30.7135	19.215	20.496	19.825	23.1495	19.7335	20.923	22.875	17.7815	24.278	27.755	23.241	21.5025	16.0125	15.5245	21.228	45.659	42.7	42.0605	53.8065	12.7795	19.1845	21.167	16.958	17.9645	21.8685	19.093	15.8905	19.825	12.5965	20.679	13.908	13.969	10.187	16.8055	22.5395	25.163	22.875	19.277	34.073	17.9645	20.6485	11.895	15.128	9.7295	24.095	21.1975	15.4635
	49:52:39	30.7135	19.215	20.496	19.825	23.5765	19.7335	20.923	22.875	17.7815	24.278	27.755	23.241	21.5025	16.0125	15.5245	21.228	45.659	42.7	42.4875	53.8065	12.7795	19.1845	21.167	16.958	17.9645	21.8685	19.093	15.8905	19.825	12.5965	20.679	13.908	13.969	10.187	16.8055	22.5395	25.163	23.0275	19.5515	34.073	17.9645	20.6485	11.895	15.128	9.7295	24.095	21.1975	15.4635
	49:56:59	30.7135	19.215	20.496	19.825	23.5765	19.7335	20.923	22.875	17.7815	24.278	27.755	23.241	21.5025	16.0125	15.5245	21.228	45.659	42.7	42.4875	53.8065	12.7795	19.1845	21.167	16.958	17.9645	21.8685	19.093	15.8905	19.825	12.5965	20.679	13.9995	13.969	10.187	16.8055	22.631	25.163	23.0275	19.6735	34.073	17.9645	20.6485	11.895	15.128	9.7295	24.095	21.1975	15.4635
	50:01:19	30.7135	19.215	20.496	19.825	24.4915	19.7335	20.923	22.875	17.7815	24.278	27.755	23.241	21.5025	16.0125	15.5245	21.228	45.659	42.7	43.4025	53.8065	12.7795	19.1845	21.167	16.958	17.9645	21.8685	19.215	15.8905	19.825	12.5965	20.679	13.9995	13.969	10.187	16.8055	22.631	25.163	23.0275	19.6735	34.2865	17.9645	20.6485	11.895	15.128	9.7295	24.095	21.1975	15.4635
	50:05:39	30.7135	19.215	20.496	19.825	24.4915	19.7335	20.923	22.875	17.7815	24.278	27.755	23.241	21.5025	16.0125	15.5245	21.6855	45.659	42.7	43.4025	53.8065	12.7795	19.1845	21.167	16.958	17.9645	21.8685	19.215	15.8905	19.825	12.5965	20.679	13.9995	13.969	10.187	16.8055	22.631	25.163	23.0275	19.6735	34.2865	17.9645	20.6485	11.895	15.128	9.7295	24.095	21.1975	15.4635
	50:09:59	30.7135	19.215	20.496	19.825	24.4915	19.7335	20.923	22.875	17.7815	24.278	27.755	23.241	21.5025	16.0125	15.5245	21.6855	45.659	42.7	43.4025	53.8065	12.7795	19.1845	21.167	16.958	17.9645	21.8685	19.215	15.8905	19.825	12.5965	20.679	13.9995	13.969	10.187	16.8055	22.631	25.163	23.0275	19.6735	34.2865	17.9645	20.6485	11.895	15.128	9.7295	24.095	21.1975	15.4635
	50:14:19	30.7135	19.215	20.496	19.825	24.4915	19.7335	20.923	22.875	17.7815	24.278	27.755	23.241	21.5025	16.0125	15.5245	21.6855	45.659	42.7	43.4025	53.8065	12.7795	19.1845	21.167	16.958	17.9645	21.8685	19.215	15.8905	19.825	12.5965	20.679	13.9995	13.969	10.187	16.8055	22.631	25.163	23.0275	19.6735	34.2865	17.9645	20.6485	11.895	15.128	9.7295	24.095	21.1975	15.4635
	50:18:39	30.7135	19.215	20.496	19.825	24.4915	19.7335	20.923	22.875	17.7815	24.278	27.755	23.241	21.5025	16.0125	15.5245	21.6855	45.659	42.7	43.4025	53.8065	12.7795	19.1845	21.167	16.958	17.9645	21.8685	19.215	15.8905	19.825	12.5965	20.679	13.9995	13.969	10.187	17.568	22.631	25.163	23.0275	19.6735	34.2865	17.9645	20.6485	11.895	15.128	9.7295	24.095	21.1975	15.4635
	50:22:59	30.7135	19.215	20.496	19.825	24.4915	19.7335	21.167	22.875	17.7815	24.278	27.755	23.241	21.5025	16.0125	15.5245	21.6855	45.659	42.7	43.4025	53.8065	12.7795	19.1845	21.167	16.958	17.9645	21.8685	19.215	15.8905	19.825	12.5965	20.679	13.9995	13.969	10.187	17.568	22.631	25.163	23.0275	19.6735	34.2865	17.9645	20.6485	11.895	15.128	9.7295	24.095	21.1975	15.4635
	50:27:19	30.7135	19.215	20.496	19.825	24.4915	19.7335	21.167	22.875	17.7815	24.278	27.755	23.241	21.5025	16.0125	15.5245	21.6855	45.659	42.7	43.4025	53.8065	12.7795	19.1845	21.167	16.958	17.9645	21.8685	19.215	15.8905	19.825	12.5965	20.679	14.4265	13.969	10.187	17.568	22.631	25.163	23.0275	19.6735	34.2865	17.9645	20.6485	11.895	15.128	9.7295	24.095	21.1975	15.4635
	50:31:39	30.7135	19.215	20.496	19.825	24.4915	19.7335	21.167	22.875	17.7815	24.766	27.755	23.241	21.5025	16.1345	15.5245	21.6855	45.659	42.7	43.4025	53.8065	12.7795	19.1845	21.167	16.958	17.9645	21.8685	19.215	15.8905	19.825	12.5965	20.679	14.4265	13.969	10.187	17.568	22.631	25.163	23.0275	19.6735	34.2865	17.9645	20.6485	11.895	15.128	9.7295	24.095	21.1975	15.4635
	50:35:59	30.7135	19.215	20.496	19.825	24.4915	19.7335	21.167	22.875	17.7815	24.766	27.755	23.241	21.5025	16.1345	15.5245	21.6855	45.659	42.7	43.4025	53.8065	12.7795	19.1845	21.167	16.958	17.9645	21.8685	19.215	15.8905	19.825	12.5965	20.679	14.4265	13.969	10.187	17.568	22.631	25.163	23.0275	19.6735	34.2865	17.9645	20.6485	11.895	15.128	9.7295	24.095	21.1975	15.4635
	50:40:19	30.7135	19.215	20.496	19.825	24.4915	19.7335	21.167	22.875	17.7815	24.766	27.755	23.241	21.5025	16.1345	15.5245	21.6855	45.659	42.7	43.4025	53.8065	12.7795	19.1845	21.167	16.958	17.9645	21.8685	19.215	15.8905	19.825	12.5965	20.679	14.6095	13.969	10.187	17.568	22.631	25.163	23.0275	19.6735	34.2865	17.9645	20.6485	11.895	15.128	9.7295	24.095	21.1975	15.4635
	50:44:39	30.7135	19.215	20.496	19.825	24.4915	19.7335	21.167	22.875	17.7815	24.766	27.755	23.241	21.5025	16.1345	15.5245	21.6855	45.659	42.7	43.4025	53.8065	12.7795	19.1845	21.167	16.958	17.9645	21.8685	19.215	15.8905	19.825	12.5965	20.679	14.6095	13.969	10.187	17.568	22.631	25.163	23.0275	19.6735	34.2865	17.9645	20.6485	11.895	15.128	9.7295	24.095	21.1975	15.4635
	50:48:59	30.7135	19.215	20.496	19.825	24.4915	19.7335	21.167	22.875	17.7815	25.3455	27.755	23.241	21.5025	16.1345	15.5245	21.6855	45.659	42.7	43.4025	53.8065	12.7795	19.1845	21.167	16.958	17.9645	21.8685	19.215	15.8905	19.825	12.5965	20.679	14.6095	13.969	10.187	17.568	22.631	25.163	23.1495	19.6735	34.2865	17.9645	20.6485	11.895	15.128	9.7295	24.095	21.1975	15.4635
	50:53:19	30.7135	19.215	20.496	19.825	24.4915	19.7335	21.167	22.875	17.7815	25.3455	27.755	23.241	21.5025	16.1345	15.5245	21.6855	45.659	42.7	43.4025	53.8065	12.7795	19.1845	21.167	16.958	17.9645	21.8685	19.215	15.8905	19.825	12.5965	20.679	14.6095	13.969	10.187	17.568	22.631	25.163	23.1495	19.6735	34.2865	17.9645	20.6485	11.895	15.128	9.7295	24.095	21.1975	15.4635
	50:57:39	30.7135	19.215	20.496	19.825	24.4915	19.7335	21.167	22.875	17.7815	25.3455	27.755	23.241	21.5025	16.1345	15.5245	21.6855	45.659	42.7	43.4025	53.8065	12.7795	19.1845	21.167	16.958	17.9645	21.8685	19.215	15.8905	19.825	12.5965	20.679	14.6095	13.969	10.187	17.568	22.631	25.163	23.1495	19.6735	34.2865	18.2085	20.6485	11.895	15.128	9.7295	24.095	21.1975	15.4635
	51:01:59	30.7135	19.215	20.496	19.825	24.4915	20.7095	21.167	22.875	17.7815	25.3455	27.755	23.241	21.5025	16.1345	15.5245	21.6855	45.659	42.7	43.4025	54.7825	12.7795	19.1845	21.167	16.958	17.9645	21.8685	19.215	15.8905	19.825	12.5965	20.679	14.6095	13.969	10.187	17.568	22.631	25.163	23.1495	19.6735	34.2865	18.2085	20.6485	11.895	15.128	9.7295	24.095	21.1975	15.4635
	51:06:19	30.7135	19.215	20.496	19.825	24.4915	20.7095	21.167	22.875	17.7815	25.3455	27.755	23.241	21.5025	16.1345	15.5245	21.6855	45.659	42.7	43.4025	54.7825	12.7795	19.1845	21.167	16.958	17.9645	21.8685	19.215	15.8905	19.825	12.5965	20.679	14.6095	14.3045	10.187	17.568	23.0885	25.163	23.1495	19.6735	34.2865	18.2085	20.6485	11.895	15.128	9.7295	24.095	21.1975	15.4635
	51:10:39	30.7135	19.215	20.496	19.825	24.4915	20.7095	21.167	22.875	17.7815	25.3455	27.755	23.241	21.5025	16.1345	15.5245	21.6855	45.659	42.7	43.4025	54.7825	12.7795	19.1845	21.167	16.958	17.9645	22.4785	19.215	15.8905	19.825	12.5965	20.679	14.6095	14.3045	10.187	17.568	23.0885	25.163	23.1495	19.6735	34.2865	18.2085	20.6485	11.895	15.128	9.7295	24.095	21.1975	15.4635
	51:14:59	30.7135	19.215	20.496	19.825	24.4915	20.7095	21.167	22.875	17.7815	25.3455	27.755	23.241	21.5025	16.1345	15.5245	21.6855	45.659	42.7	43.4025	54.7825	12.7795	19.1845	21.167	16.958	17.9645	22.4785	19.215	15.8905	19.825	12.5965	20.679	14.6095	14.3045	10.187	17.568	23.0885	25.163	23.1495	19.6735	34.2865	18.2085	20.6485	11.895	15.128	9.7295	24.095	21.1975	15.4635
	51:19:19	30.7135	19.215	20.496	19.825	24.4915	20.7095	21.167	22.875	17.7815	25.3455	27.755	23.241	21.5025	16.1345	15.5245	21.6855	45.659	42.7	43.4025	54.7825	12.7795	19.1845	21.167	16.958	17.9645	22.4785	19.215	15.8905	19.825	12.5965	20.679	14.6095	14.3045	10.187	17.568	23.0885	25.163	23.1495	19.6735	34.2865	18.2085	20.7705	11.895	15.128	9.7295	24.095	21.1975	15.4635
	51:23:39	30.7135	19.215	20.496	19.825	24.4915	20.7095	21.167	22.875	17.7815	25.3455	27.755	23.241	21.5025	16.1345	15.5245	21.6855	45.659	42.7	43.4025	54.7825	12.7795	19.1845	21.6855	16.958	17.9645	22.4785	19.215	15.8905	19.825	12.5965	20.679	14.6095	14.3045	10.187	17.568	23.0885	25.163	23.1495	19.6735	34.2865	18.2085	20.7705	11.895	15.128	9.7295	24.095	21.1975	15.4635
	51:27:59	30.7135	19.215	20.496	19.825	24.4915	20.7095	21.167	22.875	17.7815	25.3455	27.755	23.241	21.5025	16.1345	15.5245	21.6855	45.659	42.7	43.4025	54.7825	12.7795	19.1845	21.6855	16.958	17.9645	22.6005	19.215	15.8905	19.825	12.5965	20.679	14.6095	14.3045	10.187	17.568	23.0885	25.163	23.1495	19.6735	34.2865	18.2085	20.7705	11.895	15.128	9.7295	24.095	21.1975	15.4635
	51:32:19	30.7135	19.215	20.496	19.825	24.4915	20.7095	21.167	22.875	17.7815	25.3455	27.755	23.241	21.5025	16.1345	15.5245	21.6855	45.659	42.7	43.4025	54.7825	12.7795	19.1845	21.6855	16.958	17.9645	22.6005	19.215	15.8905	19.825	12.5965	20.679	14.6095	14.3045	10.187	17.568	23.0885	25.163	23.1495	19.6735	34.2865	18.2085	20.7705	11.895	15.128	9.7295	24.095	21.1975	15.4635
	51:36:39	30.7135	19.215	20.496	19.825	24.4915	20.7095	21.167	22.875	17.7815	25.3455	27.755	23.241	21.5025	16.1345	15.5245	21.6855	45.659	42.7	43.4025	54.7825	12.7795	19.1845	21.6855	16.958	17.9645	22.6005	19.215	15.8905	19.825	12.5965	20.679	14.6095	14.3045	10.187	17.568	23.0885	25.163	23.1495	19.6735	34.2865	18.2085	20.7705	11.895	15.128	9.7295	24.095	21.1975	15.4635
	51:40:59	30.7135	19.215	20.496	19.825	24.4915	20.7095	21.167	22.875	17.7815	25.3455	27.755	23.241	21.5025	16.348	15.5245	21.6855	45.659	42.7	43.4025	54.7825	12.7795	19.1845	21.6855	16.958	17.9645	22.6005	19.215	15.8905	19.825	12.5965	20.679	14.6095	14.3045	10.187	17.568	23.0885	25.163	23.1495	19.6735	34.2865	18.2085	21.0145	11.895	15.128	9.7295	24.095	21.1975	15.4635
	51:45:19	30.7135	19.215	20.496	19.825	24.4915	20.7095	21.167	22.875	17.7815	25.3455	27.755	23.241	21.5025	16.6835	15.5245	21.6855	45.659	42.7	43.4025	54.7825	12.7795	19.1845	21.6855	16.958	17.9645	22.6005	19.215	15.8905	19.825	12.5965	20.679	14.6095	14.3045	10.187	17.568	23.0885	25.163	23.1495	19.6735	34.2865	18.2085	21.0145	11.895	15.128	9.7295	24.095	21.1975	15.4635
	51:49:39	30.7135	19.215	20.496	19.825	24.4915	20.7095	21.167	23.058	17.7815	25.3455	27.755	23.241	21.5025	16.6835	15.5245	21.6855	45.659	42.7	43.4025	54.7825	12.7795	19.1845	21.6855	16.958	17.9645	22.6005	19.215	15.8905	19.825	12.5965	20.679	14.6095	14.3045	10.187	17.568	23.0885	25.163	23.1495	19.6735	34.2865	18.2085	21.0145	11.895	15.128	9.7295	24.095	21.1975	15.4635
	51:53:59	30.7135	19.215	20.496	19.825	24.4915	20.7095	21.167	23.058	17.7815	25.3455	27.755	23.241	21.5025	16.6835	15.5245	21.6855	45.659	42.7	43.4025	54.7825	12.7795	19.1845	21.6855	16.958	17.9645	22.6005	19.215	15.8905	19.825	12.5965	20.679	14.6095	14.3045	10.187	17.568	23.0885	25.163	23.1495	19.6735	34.2865	18.2085	21.0145	11.895	15.128	9.7295	24.095	21.1975	15.4635
	51:58:19	30.7135	19.215	20.496	19.825	24.4915	20.7095	21.167	23.058	17.7815	25.3455	27.755	23.241	21.5025	16.6835	15.5245	21.6855	45.659	42.7	43.4025	54.7825	12.7795	19.1845	21.6855	16.958	17.9645	22.6005	19.215	15.8905	19.825	12.5965	20.679	14.8535	14.3045	10.187	17.568	23.0885	25.163	23.1495	19.6735	34.2865	18.2085	21.0145	11.895	15.128	9.7295	24.095	21.1975	15.4635
	52:02:39	30.7135	19.215	20.496	19.825	24.4915	20.7095	21.167	23.058	17.7815	25.3455	27.755	24.4	21.5025	16.6835	15.5245	21.6855	45.659	42.7	43.4025	54.7825	12.7795	19.1845	21.6855	16.958	17.9645	22.6005	19.215	15.8905	19.825	12.5965	20.679	14.8535	14.3045	10.187	17.568	23.0885	25.163	23.1495	19.6735	34.2865	18.2085	21.0145	11.895	15.128	9.7295	24.095	21.1975	15.4635
	52:06:59	30.7135	19.215	20.496	19.825	24.4915	20.7095	21.167	23.058	17.7815	25.3455	27.755	24.4	21.5025	16.6835	15.5245	21.6855	45.659	42.7	43.4025	54.7825	12.7795	19.1845	21.6855	16.958	17.9645	22.6005	19.215	15.8905	19.825	12.5965	20.679	14.8535	14.3045	10.187	17.568	23.0885	25.163	23.1495	19.6735	34.2865	18.2085	21.0145	11.895	15.128	9.7295	24.095	21.1975	15.4635
	52:11:19	30.7135	19.215	20.496	19.825	24.4915	20.7095	21.167	23.058	17.7815	25.3455	27.755	24.4	21.5025	16.6835	15.5245	21.6855	45.659	42.7	43.4025	54.7825	12.7795	19.1845	21.6855	16.958	17.9645	22.6005	19.215	15.8905	19.825	12.5965	20.679	14.8535	14.3045	10.187	17.568	23.0885	25.163	23.1495	19.6735	34.2865	18.2085	21.0145	11.895	15.128	9.7295	24.095	21.1975	15.4635
	52:15:39	30.7135	19.215	20.496	19.825	24.4915	20.7095	21.167	23.058	17.7815	25.3455	27.755	24.4	21.5025	16.6835	15.5245	21.6855	45.659	42.7	43.4025	54.7825	12.7795	19.1845	21.6855	17.1105	17.9645	22.6005	19.215	15.8905	19.825	12.5965	20.679	14.8535	14.3045	10.187	17.568	23.0885	25.163	23.1495	19.6735	34.2865	18.2085	21.0145	11.895	15.128	9.7295	24.095	21.1975	15.4635
	52:19:59	30.7135	19.215	20.496	19.825	24.4915	20.7095	21.167	23.058	17.7815	25.3455	27.755	24.4	21.5025	16.6835	15.5245	21.6855	45.659	42.7	43.4025	54.7825	12.7795	19.1845	21.6855	17.1105	17.9645	22.6005	19.215	15.8905	19.825	12.5965	20.679	14.8535	14.3045	10.187	17.568	23.0885	25.163	23.1495	19.6735	34.2865	18.2085	21.0145	11.895	15.128	9.7295	25.2235	21.1975	15.4635
	52:24:19	30.7135	19.215	20.496	19.825	24.4915	20.7095	21.167	23.058	17.7815	25.3455	27.755	24.4	21.5025	16.6835	15.5245	21.6855	45.659	42.7	43.4025	54.7825	12.7795	19.1845	21.6855	17.1105	17.9645	22.6005	19.215	15.8905	19.825	12.5965	20.679	14.8535	14.3045	10.187	17.568	23.0885	25.163	23.1495	19.6735	34.2865	18.2085	21.0145	11.895	15.128	9.7295	25.2235	21.1975	15.4635
	52:28:39	30.7135	19.215	20.496	19.825	24.4915	20.7095	21.167	23.058	17.7815	25.3455	27.755	24.4	21.5025	16.6835	15.5245	21.6855	45.659	42.7	43.4025	54.7825	12.7795	19.1845	21.6855	17.1105	17.9645	22.6005	19.215	15.8905	19.825	12.5965	20.679	14.8535	14.3045	10.187	17.568	23.0885	25.163	23.1495	19.6735	34.2865	18.2085	21.0145	11.895	15.128	9.7295	25.2235	21.1975	15.4635
	52:32:59	30.7135	19.215	20.496	19.825	24.4915	20.7095	21.167	23.058	17.7815	25.3455	27.755	24.4	21.5025	16.6835	15.5245	21.6855	45.659	42.7	43.4025	54.7825	12.7795	19.1845	21.6855	17.1105	17.9645	22.6005	19.215	16.104	19.825	12.5965	20.679	14.8535	14.3045	10.187	17.568	23.0885	25.163	23.1495	19.6735	34.2865	18.2085	21.0145	11.895	15.128	9.7295	25.2235	21.1975	15.4635
	52:37:19	30.7135	19.215	20.496	19.825	24.4915	20.7095	21.167	23.058	17.7815	25.3455	27.755	24.4	21.5025	16.6835	15.5245	21.6855	45.659	42.7	43.4025	54.7825	12.7795	19.7335	21.6855	17.1105	17.9645	22.6005	19.215	16.104	19.825	12.5965	20.679	14.8535	14.3045	10.187	17.568	23.0885	25.163	23.1495	19.6735	34.2865	18.2085	21.0145	11.895	15.128	9.7295	25.2235	21.1975	15.4635
	52:41:39	30.7135	19.215	20.496	19.825	24.4915	20.7095	21.167	23.058	17.7815	25.3455	27.755	24.4	21.5025	16.6835	15.5245	21.6855	45.659	42.7	43.4025	54.7825	12.7795	20.5875	21.6855	17.1105	17.9645	22.6005	19.215	16.104	19.825	12.5965	20.679	14.8535	14.3045	10.187	17.568	23.0885	25.163	23.1495	19.6735	34.2865	18.2085	21.0145	11.895	15.128	9.7295	25.2235	21.1975	15.4635
	52:45:59	30.7135	19.215	20.496	19.825	24.4915	20.7095	21.167	23.058	17.7815	25.3455	27.755	24.4	21.5025	16.6835	15.5245	21.6855	45.659	42.7	43.4025	54.7825	12.7795	20.5875	21.6855	17.1105	17.9645	22.6005	19.215	16.104	19.825	12.5965	20.679	14.8535	14.3045	10.187	17.568	23.0885	25.163	23.1495	19.6735	34.2865	18.2085	21.0145	11.895	15.128	9.7295	25.2235	21.1975	15.4635
	52:50:19	30.7135	19.215	20.496	19.825	24.4915	20.7095	21.167	23.058	17.7815	25.3455	27.755	24.4	21.5025	16.6835	15.5245	21.6855	45.659	42.7	43.4025	54.7825	12.7795	20.5875	21.6855	17.1105	17.9645	22.6005	19.215	16.104	19.825	12.5965	20.679	14.8535	14.3045	10.187	17.568	23.0885	25.163	23.1495	19.6735	34.2865	18.2085	21.0145	11.895	15.128	9.7295	25.2235	21.1975	15.4635
	52:54:39	30.7135	19.215	20.496	19.825	24.4915	20.7095	21.167	23.058	17.7815	25.3455	27.755	24.4	21.5025	16.6835	15.5245	21.6855	45.659	42.7	43.4025	54.7825	12.7795	20.5875	21.6855	17.1105	17.9645	22.6005	19.215	16.104	19.825	12.5965	20.679	14.8535	14.3045	10.187	17.568	23.0885	25.163	23.1495	19.6735	34.2865	18.2085	21.0145	11.895	15.128	9.7295	25.2235	21.1975	15.4635
	52:58:59	30.7135	19.215	20.496	19.825	24.4915	20.7095	21.167	23.058	17.7815	25.3455	27.755	24.4	21.5025	16.6835	15.5245	21.6855	45.659	42.7	43.4025	54.7825	12.7795	20.5875	21.6855	17.1105	17.9645	22.6005	19.215	16.104	19.825	12.5965	20.679	14.8535	14.3045	10.187	17.568	23.0885	25.163	23.1495	19.6735	34.2865	18.2085	21.0145	11.895	15.128	9.7295	25.2235	21.1975	15.4635
	53:03:19	30.7135	19.215	20.496	19.825	24.4915	20.7095	21.167	23.058	17.7815	25.3455	27.755	24.4	21.5025	16.6835	15.5245	21.6855	45.659	42.7	43.4025	54.7825	12.7795	20.5875	21.6855	17.1105	17.9645	22.6005	19.215	16.104	19.825	12.5965	20.679	14.8535	14.3045	10.37	17.568	23.0885	25.163	23.1495	19.6735	34.2865	18.2085	21.0145	11.895	15.128	9.7295	25.2235	21.1975	15.4635
	53:07:39	30.7135	19.215	20.496	19.825	24.4915	20.7095	21.167	23.058	17.7815	25.3455	27.755	24.4	21.5025	16.6835	15.5245	21.6855	45.659	42.7	43.4025	54.7825	12.7795	20.5875	21.6855	17.1105	17.9645	22.6005	19.215	16.104	19.825	12.5965	20.679	14.8535	14.3045	10.37	17.568	23.0885	25.163	23.1495	19.6735	34.2865	18.2085	21.0145	11.895	15.128	9.7295	25.2235	21.1975	15.4635
	53:11:59	30.7135	19.215	20.496	19.825	24.4915	20.7095	21.167	23.058	17.7815	25.3455	27.877	24.4	21.5025	16.6835	15.5245	21.6855	45.659	42.7	43.4025	54.7825	12.7795	20.5875	21.6855	17.1105	17.9645	22.6005	19.215	16.104	19.825	12.5965	20.679	14.8535	14.3045	10.37	17.568	23.0885	25.163	23.1495	19.6735	34.2865	18.2085	21.0145	11.895	15.128	9.7295	25.2235	21.1975	15.4635
	53:16:19	30.7135	19.215	20.496	19.825	24.4915	20.7095	21.167	23.058	17.7815	25.3455	27.877	24.4	21.5025	16.6835	15.5245	21.6855	45.659	42.7	43.4025	54.7825	12.7795	20.5875	21.6855	17.1105	17.9645	22.6005	19.215	16.104	19.825	12.5965	20.679	14.8535	14.3045	10.37	17.568	23.0885	25.163	23.1495	19.6735	34.2865	18.2085	21.0145	11.895	15.128	9.7295	25.2235	21.1975	15.4635
	53:20:39	30.7135	19.215	20.496	19.825	24.4915	20.7095	21.167	23.058	17.7815	25.3455	27.877	24.4	21.5025	16.6835	15.5245	21.6855	45.659	42.7	43.4025	54.7825	12.7795	20.5875	21.6855	17.1105	17.9645	22.6005	19.215	16.104	19.825	12.5965	20.679	14.8535	14.3045	10.37	17.568	23.0885	25.163	23.1495	19.6735	34.2865	18.2085	21.0145	11.895	15.128	9.7295	25.2235	21.3805	15.4635
	53:24:59	30.7135	19.215	20.496	19.825	24.4915	20.7095	21.167	23.058	17.7815	25.3455	27.877	24.4	21.5025	16.6835	15.5245	21.6855	45.659	42.7	43.4025	54.7825	12.7795	20.5875	21.6855	17.1105	17.9645	22.6005	19.215	16.104	19.825	12.5965	20.679	14.8535	14.5485	10.37	17.568	23.0885	25.163	23.1495	19.6735	34.2865	18.2085	21.0145	11.895	15.128	9.7295	25.2235	21.3805	15.4635
	53:29:19	30.7135	19.215	20.496	19.825	24.4915	20.7095	21.167	23.058	17.7815	25.3455	28.182	24.4	21.5025	16.6835	15.5245	21.6855	45.659	42.7	43.4025	54.7825	12.7795	20.5875	21.6855	17.1105	18.4525	22.6005	19.215	16.104	19.825	12.5965	20.679	14.8535	14.5485	10.37	17.568	23.0885	25.163	23.1495	19.6735	34.2865	18.2085	21.0145	11.895	15.128	9.7295	25.2235	21.3805	15.4635
	53:33:39	30.7135	19.215	20.496	19.825	24.4915	20.7095	21.167	23.058	17.7815	25.3455	28.182	24.4	21.5025	16.6835	15.5245	21.6855	45.659	42.7	43.4025	54.7825	12.7795	20.5875	21.6855	17.1105	18.4525	22.6005	19.215	16.104	19.825	12.5965	20.679	14.8535	14.762	10.37	17.568	23.0885	25.163	23.1495	19.6735	34.2865	18.2085	21.0145	11.895	15.128	9.7295	25.2235	21.3805	15.4635
	53:37:59	30.7135	19.215	20.496	19.825	24.4915	20.7095	21.167	23.058	17.7815	25.3455	28.182	24.4	21.5025	16.6835	15.5245	21.6855	45.659	42.7	43.4025	54.7825	12.7795	20.5875	21.6855	17.1105	18.4525	22.6005	19.215	16.104	19.825	12.5965	20.679	14.8535	15.7075	10.37	17.568	23.0885	25.163	23.1495	19.6735	34.2865	18.2085	21.0145	11.895	15.128	9.7295	25.2235	21.3805	15.4635
	53:42:19	30.7135	19.215	20.496	19.825	24.4915	20.7095	21.167	23.058	17.7815	25.3455	28.182	24.4	21.5025	16.6835	15.5245	21.6855	45.659	42.7	43.4025	54.7825	12.7795	20.5875	21.6855	17.1105	18.4525	23.119	19.215	16.104	19.825	12.5965	20.679	14.8535	15.7075	10.37	17.568	23.0885	25.163	23.1495	19.6735	34.2865	18.2085	21.0145	11.895	15.128	9.7295	25.2235	21.3805	15.4635
	53:46:39	30.7135	19.215	20.496	19.825	24.4915	20.7095	21.167	23.058	17.7815	25.3455	28.182	24.4	21.5025	16.6835	15.5245	21.6855	45.659	42.7	43.4025	54.7825	12.7795	20.5875	21.6855	17.1105	18.4525	23.119	19.215	16.104	19.825	12.5965	20.679	14.8535	15.7075	10.37	17.568	23.0885	25.163	23.1495	19.6735	34.2865	18.2085	21.0145	11.895	15.128	9.7295	25.2235	21.3805	15.4635
	53:50:59	30.7135	19.215	20.496	19.825	24.4915	20.7095	21.167	23.058	17.873	25.3455	28.182	24.4	21.5025	16.6835	15.5245	21.6855	45.659	42.7	43.4025	54.7825	12.7795	20.5875	21.6855	17.1105	18.4525	23.119	19.215	16.104	19.825	12.5965	20.679	14.8535	15.7075	10.37	17.568	23.0885	25.163	23.1495	19.6735	34.2865	18.2085	21.0145	11.895	15.128	9.7295	25.2235	21.3805	15.4635
	53:55:19	30.7135	19.215	20.496	19.825	24.4915	20.7095	21.167	23.058	17.873	25.3455	28.182	24.4	21.5025	16.6835	15.5245	21.6855	45.659	42.7	43.4025	54.7825	12.7795	20.5875	21.6855	17.1105	18.4525	23.119	19.215	16.104	19.825	12.5965	22.2955	14.8535	15.7075	10.37	17.9035	23.0885	25.163	23.1495	19.6735	34.2865	18.2085	21.0145	11.895	15.128	9.7295	25.2235	21.5025	15.4635
	53:59:39	30.7135	19.215	20.496	19.825	24.4915	20.7095	21.167	23.058	17.873	25.3455	28.182	24.4	21.5025	16.6835	15.5245	21.6855	45.659	42.7	43.4025	54.7825	12.7795	20.5875	21.6855	17.1105	18.4525	23.119	19.215	16.2565	19.825	12.5965	22.2955	14.8535	15.7075	10.37	18.178	23.0885	25.163	23.1495	19.6735	34.2865	18.2085	21.0145	11.895	15.128	9.7295	25.2235	21.5025	15.4635
	54:03:59	30.7135	19.215	20.496	19.825	24.4915	20.7095	21.167	23.058	17.995	25.3455	28.182	24.4	21.5025	16.6835	15.5245	21.6855	45.659	42.7	43.4025	54.7825	12.7795	20.5875	21.6855	17.1105	18.4525	23.119	19.4895	16.2565	19.825	12.5965	22.2955	14.8535	15.7075	10.37	18.178	23.0885	26.1695	23.1495	19.6735	34.2865	18.2085	21.0145	11.895	15.128	9.7295	25.2235	21.5025	15.4635
	54:08:19	30.7135	19.215	20.496	19.825	24.4915	20.7095	21.167	23.058	17.995	25.3455	28.182	24.4	21.5025	16.6835	15.799	21.6855	45.659	42.7	43.4025	54.7825	12.7795	20.5875	21.6855	17.1105	18.4525	23.119	19.4895	16.2565	19.825	12.5965	22.2955	14.8535	15.7075	10.37	18.178	23.0885	26.1695	23.1495	19.6735	34.2865	18.2085	21.167	11.895	15.128	9.7295	25.2235	21.5025	15.4635
	54:12:39	30.7135	19.215	20.496	19.825	24.4915	20.7095	21.167	23.058	18.788	25.3455	28.182	24.4	21.5025	16.6835	15.799	21.6855	45.659	42.7	43.4025	54.7825	12.7795	20.5875	21.6855	17.1105	18.4525	23.119	19.4895	16.2565	19.825	12.5965	22.2955	14.8535	15.7075	10.37	18.178	23.0885	26.1695	23.1495	19.6735	34.378	18.2085	21.167	11.895	15.128	9.7295	25.2235	21.5025	15.4635
	54:16:59	30.7135	19.215	20.496	19.825	24.4915	20.7095	21.167	23.058	18.788	25.3455	28.182	24.4	21.5025	16.6835	15.799	21.6855	45.659	42.7	43.4025	54.7825	12.7795	20.5875	21.6855	17.1105	18.4525	23.119	19.4895	16.2565	19.825	12.5965	22.2955	14.8535	15.7075	10.37	18.178	23.0885	26.1695	23.241	19.6735	34.378	18.2085	21.167	11.895	15.128	9.7295	25.2235	21.5025	15.4635
	54:21:19	30.7135	19.215	20.496	19.825	24.4915	20.7095	21.167	23.058	18.788	25.3455	28.182	24.4	21.5025	16.6835	15.799	21.6855	45.659	42.7	43.4025	54.7825	12.7795	20.5875	21.6855	17.1105	18.4525	23.119	19.4895	16.2565	19.825	12.5965	22.2955	14.8535	15.7075	10.37	18.178	23.0885	26.1695	24.0035	19.6735	34.378	18.2085	21.167	11.895	15.128	9.7295	25.2235	21.5025	15.4635
	54:25:39	30.7135	19.215	20.496	19.825	24.4915	20.7095	21.167	23.2715	18.788	25.3455	28.182	24.4	21.5025	16.6835	15.799	21.6855	45.659	42.7	43.4025	54.7825	12.7795	20.5875	21.6855	17.1105	18.4525	23.119	19.4895	16.2565	19.825	12.5965	22.2955	14.8535	15.7075	10.37	18.178	23.0885	26.1695	24.9185	19.6735	34.378	18.2085	21.167	11.895	15.128	9.7295	25.2235	21.5025	15.4635
	54:29:59	30.7135	19.215	20.496	19.825	24.4915	20.7095	21.167	23.2715	18.788	25.3455	28.182	24.4	21.5025	16.8055	15.799	21.6855	45.659	42.7	43.4025	54.7825	12.7795	20.5875	21.6855	17.1105	18.4525	23.119	19.4895	16.2565	19.825	12.5965	22.2955	14.8535	15.7075	10.37	18.178	23.0885	26.1695	24.9185	19.6735	34.378	18.2085	21.167	11.895	15.128	9.7295	25.2235	21.5025	15.4635
	54:34:19	30.7135	19.215	20.496	19.825	24.4915	20.7095	21.167	23.2715	18.788	25.3455	28.182	24.4	21.5025	17.08	15.799	21.6855	45.659	42.7	43.4025	54.7825	12.7795	20.5875	21.6855	17.1105	18.4525	23.119	19.4895	16.2565	19.825	12.5965	22.2955	14.8535	15.7075	10.37	18.178	23.0885	26.1695	24.9185	19.8565	34.378	18.361	21.167	11.895	15.128	9.7295	25.2235	21.5025	15.4635
	54:38:39	30.7135	19.215	20.496	19.825	24.4915	20.7095	21.167	23.2715	18.788	25.3455	28.182	24.4	21.5025	17.08	15.799	21.6855	45.659	42.7	43.4025	54.7825	12.7795	20.5875	21.6855	17.1105	18.4525	23.119	19.4895	16.2565	19.825	12.5965	22.2955	14.8535	15.7075	10.37	18.178	23.0885	26.1695	24.9185	19.8565	34.378	18.361	21.167	11.895	15.128	9.7295	25.2235	21.5025	15.4635
	54:42:59	30.7135	19.215	20.496	19.825	24.4915	20.7095	21.167	23.2715	18.788	25.3455	28.182	24.4	21.5025	17.08	15.799	21.6855	45.659	42.7	43.4025	54.7825	12.7795	20.5875	21.6855	17.1105	18.4525	23.119	19.4895	16.3785	19.825	12.5965	22.2955	14.8535	15.7075	10.37	18.178	23.0885	26.1695	24.9185	19.8565	34.378	18.361	21.167	11.895	15.128	9.7295	25.2235	21.5025	15.4635
	54:47:19	30.7135	19.215	20.496	19.825	24.4915	20.7095	21.167	23.363	18.788	25.3455	28.182	24.4	21.5025	17.08	15.799	21.6855	45.659	42.7	43.4025	54.7825	12.7795	20.5875	21.6855	17.1105	18.4525	23.119	19.4895	16.3785	19.825	12.5965	22.2955	14.8535	15.7075	10.37	18.178	23.0885	26.1695	24.9185	19.8565	34.378	18.361	21.167	11.895	15.128	9.7295	25.2235	21.5025	15.4635
	54:51:39	30.7135	19.215	20.496	19.825	24.4915	20.7095	21.167	23.363	18.788	25.3455	28.182	24.4	21.5025	18.0255	15.799	21.6855	45.659	42.7	43.4025	54.7825	12.7795	20.5875	21.6855	17.1105	18.4525	23.119	19.4895	16.3785	19.825	12.5965	22.2955	14.8535	15.7075	10.37	18.178	23.0885	26.1695	24.9185	19.8565	34.378	18.361	21.167	11.895	15.128	9.943	25.2235	21.5025	15.4635
	54:55:59	30.7135	19.215	20.496	19.825	24.4915	20.7095	21.167	23.363	18.788	25.3455	28.182	24.4	21.5025	18.0255	15.799	21.6855	45.659	42.7	43.4025	54.7825	12.7795	20.5875	21.6855	17.1105	18.4525	23.119	19.4895	16.3785	19.825	12.5965	22.2955	16.165	15.7075	10.37	18.178	23.2105	26.1695	24.9185	19.8565	34.378	18.361	21.167	11.895	15.128	9.943	25.2235	21.5025	15.4635
	55:00:19	30.7135	19.215	20.496	19.825	24.4915	20.7095	21.167	23.363	18.788	25.3455	28.182	24.4	21.5025	18.0255	15.799	21.6855	45.659	42.7	43.4025	54.7825	12.9625	20.5875	21.6855	17.1105	18.4525	23.119	19.4895	16.3785	19.825	12.5965	22.2955	16.165	15.7075	10.37	18.178	23.2105	26.1695	24.9185	19.8565	34.378	18.361	21.167	11.895	15.128	9.943	25.2235	21.5025	15.4635
	55:04:39	30.7135	19.215	20.496	19.825	24.4915	20.7095	21.167	23.363	18.788	25.3455	28.182	24.4	21.5025	18.0255	15.799	21.6855	45.659	42.7	43.4025	54.7825	12.9625	20.5875	21.6855	17.1105	18.4525	23.119	19.4895	16.3785	19.825	12.5965	22.2955	16.165	15.7075	10.37	18.178	23.2105	26.1695	24.9185	19.8565	34.378	18.361	21.167	11.895	15.128	9.943	25.2235	21.5025	15.4635
	55:08:59	30.7135	19.215	20.496	19.825	24.4915	20.7095	21.167	23.363	18.788	25.3455	28.182	24.4	21.5025	18.0255	15.799	21.6855	45.659	42.7	43.4025	54.7825	12.9625	20.5875	21.6855	17.1105	19.154	23.119	19.4895	16.3785	19.825	12.5965	22.2955	16.165	15.7075	10.37	18.6965	23.2105	26.1695	24.9185	19.8565	34.378	18.361	21.167	11.895	15.128	9.943	25.2235	21.7465	15.4635
	55:13:19	30.7135	19.215	20.496	19.825	24.4915	20.7095	21.167	23.363	18.788	25.3455	28.182	24.4	21.5025	18.0255	15.799	21.6855	45.659	42.7	43.4025	54.7825	12.9625	20.5875	21.6855	17.1105	19.3065	23.119	19.4895	16.3785	19.825	12.5965	22.2955	16.165	15.7075	10.37	18.6965	23.2105	26.1695	24.9185	19.8565	34.378	18.361	21.167	11.895	15.128	9.943	25.2235	21.7465	15.4635
	55:17:39	30.7135	19.215	20.496	19.825	24.4915	20.7095	21.167	23.363	18.788	25.3455	28.182	24.4	21.5025	18.0255	15.799	21.6855	45.659	42.7	43.4025	54.7825	12.9625	20.5875	21.6855	17.1105	19.3065	23.119	19.4895	16.3785	19.825	12.5965	22.2955	16.165	15.7075	10.37	18.6965	23.2105	26.1695	24.9185	19.8565	34.378	18.361	21.167	11.895	15.128	9.943	25.2235	21.7465	15.4635
	55:21:59	30.7135	19.215	20.496	19.825	24.4915	20.7095	21.167	23.363	18.788	25.3455	28.182	24.4	21.5025	18.0255	15.799	21.6855	45.659	42.7	43.4025	54.7825	12.9625	20.5875	21.6855	17.1105	19.3065	23.119	19.4895	16.3785	19.825	12.5965	22.2955	16.165	15.7075	10.37	18.6965	23.2105	26.1695	24.9185	19.8565	34.378	18.361	21.167	11.895	15.128	9.943	25.2235	21.7465	15.4635
	55:26:19	30.7135	19.215	20.496	19.825	24.4915	20.7095	21.167	23.363	18.788	25.3455	28.182	24.4	21.5025	18.0255	15.799	21.6855	45.659	42.7	43.4025	54.7825	12.9625	20.5875	21.6855	17.1105	19.3065	23.119	19.4895	16.3785	19.825	13.603	22.2955	16.165	15.7075	10.37	18.6965	23.2105	26.1695	24.9185	19.8565	34.378	18.361	21.167	11.895	15.128	9.943	25.2235	21.7465	15.4635
	55:30:39	30.7135	19.215	20.496	19.825	24.4915	20.7095	21.167	23.363	18.788	25.3455	28.182	24.4	21.5025	18.0255	15.799	21.6855	45.659	42.7	43.4025	54.7825	12.9625	20.5875	21.6855	17.1105	19.3065	23.119	19.4895	16.3785	19.825	13.603	22.2955	16.165	15.7075	10.37	18.6965	23.2105	26.1695	24.9185	19.8565	34.378	18.361	21.167	11.895	15.128	9.943	25.2235	21.7465	15.4635
	55:34:59	30.7135	19.215	20.496	19.825	24.4915	20.7095	21.167	23.363	18.788	25.3455	28.182	24.4	21.5025	18.0255	15.799	21.6855	45.659	42.7	43.4025	54.7825	12.9625	20.5875	21.6855	17.1105	19.3065	23.119	19.4895	16.3785	19.825	13.603	22.2955	16.165	15.7075	10.37	18.6965	23.2105	26.1695	24.9185	19.8565	34.378	18.361	21.167	11.895	15.128	9.943	25.2235	21.7465	15.4635
	55:39:19	30.7135	19.215	20.496	19.825	24.4915	20.7095	21.167	23.363	18.788	25.3455	28.182	24.4	21.5025	18.0255	15.799	21.8075	45.659	42.7	43.4025	54.7825	12.9625	20.5875	21.6855	17.1105	19.3065	23.119	19.4895	16.3785	19.825	13.603	22.2955	16.165	15.7075	10.492	18.6965	23.2105	26.1695	24.9185	19.8565	34.378	18.361	21.167	11.895	15.128	9.943	25.2235	21.7465	15.4635
	55:43:39	30.7135	19.215	20.496	19.825	24.4915	20.7095	21.167	23.363	18.788	25.3455	28.2735	24.4	21.5025	18.0255	15.799	21.8075	45.659	42.7	43.4025	54.7825	12.9625	20.5875	21.6855	17.1105	19.3065	23.119	19.4895	16.3785	19.825	13.603	22.2955	16.165	15.7075	10.492	18.6965	23.2105	26.1695	24.9185	19.8565	34.378	18.361	21.167	11.895	15.128	9.943	25.2235	21.7465	15.4635
	55:47:59	30.7135	19.215	20.496	19.825	24.4915	20.7095	21.167	23.363	18.788	25.3455	28.2735	24.4	21.5025	18.0255	15.799	21.8075	45.659	42.7	43.4025	54.7825	12.9625	20.5875	21.6855	17.1105	19.3065	23.119	19.4895	16.3785	19.825	13.603	22.2955	16.165	15.7075	10.492	18.6965	23.2105	26.1695	24.9185	19.8565	34.378	18.361	21.167	11.895	15.128	9.943	25.2235	21.7465	15.4635
	55:52:19	30.7135	19.215	20.496	19.825	24.4915	20.7095	21.411	23.363	18.788	25.3455	28.2735	24.4	21.5025	18.0255	15.799	21.8075	45.659	42.7	43.4025	54.7825	12.9625	20.5875	21.6855	17.1105	19.3065	23.119	19.4895	16.3785	19.825	13.603	22.4175	16.165	15.7075	10.492	18.6965	23.2105	26.1695	24.9185	19.8565	34.378	18.361	21.167	11.895	15.128	9.943	25.2235	21.7465	15.4635
	55:56:39	30.7135	19.215	20.496	19.825	24.4915	20.7095	21.411	23.363	18.788	25.3455	28.2735	24.4	21.5025	18.0255	15.799	21.8075	45.659	42.7	43.4025	54.7825	12.9625	20.5875	21.6855	17.1105	19.3065	23.119	19.4895	16.3785	19.825	13.603	22.4175	16.165	15.7075	10.492	18.6965	23.2105	26.1695	24.9185	19.8565	34.378	18.361	21.167	11.895	15.128	10.0955	25.2235	21.7465	15.4635
	56:00:59	30.7135	19.215	20.496	19.825	24.4915	20.7095	21.411	23.363	18.788	25.3455	28.3955	24.4	21.5025	18.0255	15.799	21.8075	45.659	42.7	43.4025	54.7825	12.9625	20.5875	21.6855	17.1105	19.3065	23.119	19.4895	16.714	19.825	13.603	22.4175	16.165	15.7075	10.492	18.6965	23.2105	26.1695	24.9185	19.8565	34.378	18.361	21.167	11.895	15.128	10.0955	25.2235	21.7465	15.4635
	56:05:19	30.7135	19.215	20.496	19.825	24.4915	20.7095	21.411	23.363	18.788	25.3455	28.3955	24.4	21.5025	18.0255	15.799	22.0515	45.659	42.7	43.4025	54.7825	12.9625	20.5875	21.6855	17.1105	19.3065	23.119	19.4895	16.714	19.825	13.603	22.4175	16.165	15.7075	10.492	18.6965	23.2105	26.1695	24.9185	19.8565	34.378	18.361	21.167	11.895	15.128	10.0955	25.2235	21.7465	15.4635
	56:09:39	30.7135	19.215	20.496	19.825	24.4915	20.7095	21.411	23.363	18.788	25.3455	28.3955	24.4	21.5025	18.0255	15.799	22.0515	45.659	42.7	43.4025	54.7825	12.9625	20.5875	21.6855	17.1105	19.3065	23.119	19.4895	16.714	19.825	13.603	22.4175	16.165	15.7075	10.492	18.6965	23.2105	26.1695	24.9185	19.8565	34.378	18.361	21.167	11.895	15.128	10.0955	25.2235	21.7465	15.4635
	56:13:59	30.7135	19.215	20.496	19.825	24.4915	20.7095	21.411	23.363	18.788	25.3455	28.3955	24.4	21.5025	18.0255	15.799	22.0515	45.659	42.7	43.4025	54.7825	12.9625	20.5875	21.6855	17.1105	19.3065	23.119	19.4895	16.714	19.825	13.603	22.4175	16.165	15.7075	10.492	18.6965	23.2105	26.1695	24.9185	19.8565	34.378	18.361	21.167	11.895	15.128	10.0955	25.2235	21.7465	15.4635
	56:18:19	30.7135	19.215	20.496	19.825	24.4915	20.7095	21.411	23.363	18.788	25.3455	28.3955	24.4	21.5025	18.0255	15.799	22.0515	45.659	42.7	43.4025	54.7825	12.9625	20.5875	21.6855	17.1105	19.3065	23.119	19.4895	16.714	19.825	13.603	22.4175	16.165	15.7075	10.492	18.6965	23.2105	26.1695	24.9185	19.8565	34.378	18.361	21.167	11.895	15.128	10.0955	25.2235	21.7465	15.4635
	56:22:39	30.7135	19.215	20.496	19.825	24.4915	20.7095	21.411	23.363	18.788	25.3455	28.3955	24.4	21.5025	18.0255	15.799	22.0515	45.659	42.7	43.4025	54.7825	12.9625	20.7705	21.6855	17.1105	19.3065	23.119	19.4895	16.714	19.825	13.603	22.4175	16.165	15.8905	10.492	18.6965	23.2105	26.1695	24.9185	19.8565	34.378	18.361	21.167	11.895	15.128	10.0955	25.2235	21.7465	15.4635
	56:26:59	30.7135	19.215	20.496	19.825	24.4915	20.7095	21.411	23.363	18.788	25.3455	28.3955	24.4	21.5025	18.0255	16.165	22.0515	45.659	42.7	43.4025	54.7825	12.9625	20.7705	21.6855	17.1105	19.3065	23.119	19.4895	16.714	19.825	13.603	22.4175	16.165	15.8905	10.492	18.6965	23.2105	26.1695	24.9185	19.8565	34.378	18.361	21.167	11.895	15.128	10.0955	25.2235	21.7465	15.4635
	56:31:19	30.7135	19.215	20.496	19.825	24.4915	20.7095	21.411	23.363	18.788	25.3455	28.3955	24.4	21.5025	18.0255	16.165	22.0515	45.659	42.7	43.4025	54.7825	12.9625	20.7705	21.6855	17.1105	19.3065	23.119	19.4895	16.8665	19.825	13.603	22.4175	16.165	15.8905	10.492	18.6965	23.2105	26.1695	24.9185	19.8565	34.378	18.361	21.167	11.895	15.128	10.0955	25.2235	21.7465	15.4635
	56:35:39	30.7135	19.215	20.496	19.825	24.4915	20.7095	21.411	23.363	18.788	25.3455	28.3955	24.4	21.5025	18.0255	16.165	22.0515	45.659	42.7	43.4025	54.7825	12.9625	20.7705	21.6855	17.1105	19.3065	23.6985	19.4895	16.8665	19.825	13.603	22.4175	16.165	15.8905	10.492	18.9405	23.2105	26.1695	24.9185	19.8565	34.378	18.361	21.167	11.895	15.128	10.2175	25.2235	21.7465	15.4635
	56:39:59	30.7135	19.215	20.496	19.825	24.4915	20.7095	21.411	23.363	18.788	25.3455	28.3955	24.4	21.5025	18.0255	16.165	22.0515	45.659	42.7	43.4025	54.7825	12.9625	20.7705	21.6855	17.1105	19.3065	23.6985	19.4895	16.8665	19.825	13.603	22.4175	16.165	15.8905	10.492	18.9405	23.2105	26.1695	24.9185	19.8565	34.378	18.361	21.167	13.298	15.128	10.2175	25.2235	21.7465	15.4635
	56:44:19	30.7135	19.215	20.496	19.825	24.4915	20.7095	21.411	23.363	18.788	25.3455	28.3955	24.4	21.5025	18.0255	16.165	22.0515	45.659	42.7	43.4025	54.7825	12.9625	20.7705	21.6855	18.3305	19.3065	23.6985	19.4895	16.8665	19.825	13.603	22.4175	16.165	15.8905	10.492	18.9405	23.2105	26.1695	25.254	19.8565	34.378	18.361	21.167	13.298	15.128	10.2175	25.2235	21.7465	15.4635
	56:48:39	30.7135	19.215	20.496	19.825	24.4915	20.7095	21.411	23.363	18.788	25.3455	28.3955	24.4	21.5025	18.0255	16.165	22.0515	45.659	42.7	43.4025	54.7825	12.9625	20.7705	21.6855	18.4525	19.3065	23.6985	19.4895	17.1105	19.825	13.603	22.4175	16.165	15.8905	10.492	18.9405	23.2105	26.1695	25.254	19.8565	34.378	18.361	21.167	13.298	15.128	10.2175	25.2235	21.7465	15.4635
	56:52:59	30.7135	19.215	20.496	19.825	24.4915	20.7095	21.716	23.363	18.788	25.3455	28.3955	24.4	21.5025	18.0255	16.165	22.0515	45.659	42.7	43.4025	54.7825	12.9625	20.7705	21.6855	18.4525	19.3065	23.6985	19.4895	17.1105	19.825	13.603	22.4175	16.165	15.8905	10.492	18.9405	23.2105	26.1695	25.254	19.8565	34.378	18.361	21.167	13.298	15.128	10.2175	25.2235	21.7465	15.4635
	56:57:19	30.7135	19.215	20.496	19.825	24.4915	20.7095	21.716	23.363	18.788	25.3455	28.3955	24.4	21.5025	18.0255	16.165	22.0515	45.659	42.7	43.4025	54.7825	12.9625	20.7705	21.6855	18.4525	19.3065	23.6985	20.008	17.1105	19.825	13.603	22.4175	16.165	15.8905	10.492	18.9405	23.2105	26.1695	25.254	19.8565	34.378	18.361	21.167	13.298	15.128	10.2175	25.2235	21.7465	15.4635
	57:01:39	30.7135	19.215	20.496	19.825	24.4915	20.7095	21.716	23.363	18.788	25.3455	28.3955	24.4	21.5025	18.0255	16.165	22.0515	45.659	42.7	43.4025	54.7825	12.9625	20.7705	21.899	18.605	19.3065	23.6985	20.008	17.1105	19.825	13.603	22.4175	16.165	15.8905	10.492	18.9405	23.2105	26.1695	25.254	20.6495	34.378	18.361	21.167	13.298	15.128	10.37	25.2235	21.7465	15.4635
	57:05:59	30.7135	19.215	20.496	19.825	24.4915	20.7095	21.716	23.363	18.788	25.3455	28.3955	24.4	21.5025	18.0255	16.165	22.0515	45.659	42.7	43.4025	54.7825	12.9625	20.7705	21.899	18.605	19.3065	23.6985	20.2215	17.1105	19.825	13.603	22.4175	16.165	15.8905	10.492	18.9405	23.2105	26.1695	25.254	20.6495	34.378	18.361	21.167	13.298	15.128	10.37	25.2235	21.7465	15.4635
	57:10:19	30.7135	19.215	20.496	19.825	24.4915	20.7095	21.716	23.973	18.788	25.3455	28.3955	24.4	21.5025	18.0255	16.165	22.0515	45.659	42.7	43.4025	54.7825	12.9625	20.7705	21.899	18.605	19.3065	23.6985	20.2215	17.1105	19.825	13.603	22.4175	16.165	15.8905	10.492	18.9405	23.2105	26.1695	25.254	20.6495	34.378	18.361	21.167	13.298	15.128	10.37	25.2235	21.7465	15.4635
	57:14:39	30.7135	19.215	20.496	19.825	25.4065	20.7095	21.716	23.973	18.788	25.3455	28.3955	24.4	21.5025	18.0255	16.165	22.0515	45.659	42.7	44.3175	54.7825	12.9625	20.7705	21.899	18.605	19.3065	23.6985	20.2215	17.1105	19.825	13.603	22.4175	16.165	15.8905	10.492	18.9405	23.2105	26.1695	25.254	20.6495	34.378	18.361	21.289	13.298	15.128	10.37	25.2235	21.7465	15.4635
	57:18:59	30.7135	19.215	20.496	19.825	25.4065	20.7095	21.8685	23.973	18.788	25.3455	28.3955	24.4	21.5025	18.0255	16.165	22.0515	45.659	42.7	44.3175	54.7825	12.9625	20.7705	21.899	18.605	19.3065	23.6985	20.3435	17.1105	19.825	13.603	22.4175	16.165	15.8905	10.492	18.9405	23.2105	26.1695	25.254	20.6495	34.378	18.361	21.289	13.298	15.128	10.37	25.2235	22.204	15.4635
	57:23:19	30.7135	19.215	20.496	19.825	25.4065	20.7095	21.8685	23.973	18.788	25.3455	28.3955	24.4	21.5025	18.0255	16.165	22.0515	45.659	42.7	44.3175	54.7825	12.9625	20.7705	21.899	18.605	19.3065	23.6985	20.3435	17.1105	19.825	13.603	22.4175	16.165	15.8905	10.492	18.9405	23.2105	26.1695	25.254	20.6495	34.378	18.727	21.3805	13.298	15.128	10.37	25.2235	22.204	15.4635
	57:27:39	30.7135	19.215	20.496	19.825	25.4065	20.7095	21.8685	23.973	18.788	25.3455	28.3955	24.4	21.5025	18.0255	16.165	22.0515	45.659	42.7	44.3175	54.7825	12.9625	20.7705	21.899	18.605	19.3065	23.6985	20.3435	17.1105	19.825	13.603	22.509	16.165	15.8905	10.492	18.9405	23.2105	26.1695	25.254	20.7715	34.378	18.727	21.3805	13.298	15.128	10.37	25.2235	22.2955	15.6465
	57:31:59	30.7135	19.215	20.496	19.825	25.4065	20.7095	21.8685	23.973	18.788	25.3455	28.3955	24.4	21.5025	18.0255	16.165	22.0515	45.659	42.7	44.3175	54.7825	12.9625	20.7705	21.899	18.605	19.3065	23.6985	20.3435	17.1105	19.825	13.603	22.509	16.165	15.8905	10.492	19.093	23.2105	26.1695	25.254	20.7715	34.378	18.727	21.533	13.298	15.128	10.37	25.2235	22.2955	15.6465
	57:36:19	30.7135	19.215	20.496	19.825	25.4065	21.045	21.8685	23.973	18.788	25.3455	28.3955	24.4	21.5025	18.0255	16.165	22.0515	45.659	42.7	44.3175	55.118	12.9625	20.7705	21.899	18.727	19.6725	23.6985	20.3435	17.1105	19.825	13.603	22.509	16.165	15.8905	10.5835	19.337	23.2105	26.1695	25.254	20.7715	34.378	18.727	21.6855	13.298	15.128	10.37	25.2235	22.2955	15.6465
	57:40:39	30.7135	19.215	20.496	19.825	25.4065	21.1975	21.8685	25.071	18.788	25.3455	28.3955	24.4	21.5025	18.0255	16.165	22.0515	45.659	42.7	44.3175	55.2705	12.9625	20.7705	21.899	18.727	20.2215	23.6985	20.3435	17.1105	19.825	13.603	22.509	16.165	15.8905	10.5835	19.337	23.2105	26.1695	25.254	20.7715	34.378	18.727	21.6855	13.298	15.128	10.37	25.2235	22.2955	15.8295
	57:44:59	30.7135	19.215	20.496	19.825	25.4065	21.1975	21.8685	25.071	18.788	25.3455	28.3955	24.4	21.5025	18.0255	16.3175	22.0515	45.659	42.7	44.3175	55.2705	12.9625	20.7705	21.899	18.727	20.2215	23.6985	20.3435	17.1105	19.825	13.603	22.509	16.165	15.8905	10.5835	19.337	23.2105	26.1695	25.254	20.7715	34.378	18.727	21.6855	13.298	15.128	10.37	25.2235	22.2955	15.8295
	57:49:19	30.7135	19.215	20.496	19.825	25.4065	21.1975	21.8685	25.071	18.788	25.3455	28.3955	24.4	21.5025	18.0255	16.3175	22.0515	45.659	42.7	44.3175	55.2705	12.9625	20.7705	21.899	18.727	20.2215	23.6985	20.3435	17.1105	19.825	13.603	22.509	16.165	15.8905	10.5835	19.337	23.2105	26.1695	25.254	20.7715	34.378	18.727	21.6855	13.298	15.128	10.37	25.2235	22.2955	15.8295
	57:53:39	30.7135	19.215	20.496	19.825	25.4065	21.1975	21.8685	25.071	18.788	25.3455	28.3955	24.4	21.5025	18.0255	16.4395	22.0515	45.659	42.7	44.3175	55.2705	12.9625	20.7705	21.899	18.727	20.2215	23.6985	20.3435	17.1105	19.825	13.603	22.509	16.165	15.8905	10.5835	19.4895	23.2105	26.1695	25.254	20.7715	34.378	18.727	21.6855	13.298	15.128	10.37	25.2235	22.4785	15.8295
	57:57:59	30.7135	19.215	20.496	19.825	25.4065	21.1975	21.8685	25.071	18.788	25.3455	28.3955	24.4	21.5025	18.0255	16.714	22.0515	45.659	42.7	44.3175	55.2705	12.9625	20.7705	21.899	18.727	20.2215	23.6985	20.3435	17.263	19.825	13.603	22.509	16.165	15.8905	10.5835	19.6725	23.2105	26.1695	25.254	20.7715	34.378	18.727	21.6855	13.298	15.128	10.37	25.2235	22.4785	15.8295
	58:02:19	30.7135	19.215	20.496	19.825	25.4065	21.1975	21.8685	25.071	18.788	25.3455	28.3955	24.4	21.5025	18.0255	16.714	22.0515	45.659	42.7	44.3175	55.2705	12.9625	20.7705	21.899	18.727	20.2215	23.6985	20.3435	17.263	19.825	13.603	22.509	16.165	15.8905	10.5835	19.6725	23.2105	26.1695	25.254	20.7715	34.378	18.727	21.6855	13.298	15.128	10.37	25.2235	22.4785	15.8295
	58:06:39	30.7135	19.215	20.496	19.825	25.4065	21.1975	21.96	25.071	18.788	25.3455	28.3955	24.4	21.5025	18.0255	16.714	22.0515	45.659	42.7	44.3175	55.2705	12.9625	20.7705	21.899	18.727	20.2215	23.6985	20.4655	17.263	19.825	13.603	22.509	16.165	15.8905	11.0105	20.2825	23.2105	26.1695	25.254	21.1375	34.378	18.727	21.6855	13.298	15.128	10.37	25.2235	22.631	15.8295
	58:10:59	30.7135	19.215	20.496	19.947	25.4065	21.1975	21.96	25.071	18.788	25.3455	28.3955	24.4	21.5025	18.0255	16.714	22.0515	45.659	42.822	44.3175	55.2705	12.9625	20.7705	21.899	18.727	20.2215	23.6985	20.4655	17.263	19.825	13.603	22.875	16.165	15.8905	11.1325	20.2825	23.2105	26.1695	25.254	21.6255	34.378	18.727	21.6855	13.298	15.128	10.37	25.2235	22.631	15.8295
	58:15:19	30.7135	19.215	20.496	20.2215	25.4065	21.1975	22.204	25.071	18.788	25.3455	28.3955	24.4	21.5025	18.0255	16.714	22.0515	45.659	43.0965	44.3175	55.2705	12.9625	20.7705	21.899	18.727	20.2215	23.6985	20.4655	17.263	19.825	13.603	22.875	16.165	15.8905	11.1325	20.2825	23.2105	26.6575	25.254	21.6255	34.378	18.727	21.6855	13.298	15.128	12.505	25.2235	22.631	15.8295
	58:19:39	30.7135	19.215	21.045	20.2215	25.4065	21.1975	22.753	25.071	18.788	25.3455	28.3955	24.4	21.5025	18.0255	16.714	22.0515	46.208	43.0965	44.3175	55.2705	12.9625	20.7705	21.899	18.727	20.2215	23.6985	20.4655	17.263	19.825	13.603	22.875	16.165	15.8905	11.1325	20.2825	23.2105	26.6575	25.254	21.6255	34.378	18.727	21.6855	13.298	15.128	12.505	25.2235	22.631	15.8295
	58:23:59	30.7135	19.215	21.045	20.2215	25.4065	21.1975	23.0275	25.071	18.788	25.3455	28.3955	24.4	21.5025	18.0255	16.714	22.0515	46.208	43.0965	44.3175	55.2705	12.9625	20.7705	25.62	18.727	20.2215	23.6985	20.4655	17.263	19.825	13.603	22.875	16.165	15.8905	11.1325	20.2825	23.4545	26.6575	25.254	21.6255	34.378	18.727	21.6855	13.298	15.128	12.505	25.2235	22.631	15.8295
	58:28:19	30.7135	19.215	21.045	20.2215	25.4065	21.1975	23.18	25.071	18.788	25.3455	28.3955	24.4	21.5025	18.361	16.714	22.0515	46.208	43.0965	44.3175	55.2705	12.9625	20.7705	25.62	18.727	20.2215	23.6985	20.4655	17.263	19.825	13.603	22.875	16.165	15.8905	11.1325	20.2825	23.546	26.6575	25.254	21.6255	34.378	18.727	21.6855	13.298	15.128	12.505	25.2235	22.631	15.8295
	58:32:39	30.7135	19.215	21.045	20.2215	25.4065	21.1975	23.18	25.071	18.788	25.3455	28.3955	24.4	21.5025	18.361	16.714	22.0515	46.208	43.0965	44.3175	55.2705	12.9625	20.7705	25.62	18.727	20.2215	23.6985	20.4655	17.263	19.825	13.603	22.875	16.165	15.8905	11.1325	20.2825	23.6985	26.6575	25.254	21.6255	34.378	18.727	21.6855	13.298	15.128	12.505	25.2235	22.631	15.8295
	58:36:59	30.7135	19.215	21.045	20.2215	25.4065	21.1975	23.18	25.071	19.032	25.3455	28.3955	24.4	21.5025	18.361	16.714	22.0515	46.208	43.0965	44.3175	55.2705	12.9625	20.7705	25.62	18.727	20.9535	23.6985	20.4655	17.263	19.825	13.603	22.875	16.165	15.8905	11.1325	20.2825	23.6985	26.6575	25.254	21.6255	34.378	18.727	21.6855	13.298	15.128	12.505	25.2235	22.631	15.8295
	58:41:19	30.7135	19.215	21.045	20.2215	25.4065	21.1975	23.18	25.071	19.032	25.3455	28.3955	24.4	21.5025	19.459	16.714	22.0515	46.208	43.0965	44.3175	55.2705	12.9625	20.7705	25.62	18.727	20.9535	23.6985	20.4655	17.263	19.825	13.6945	22.875	16.165	15.8905	11.1325	20.2825	23.6985	26.6575	26.8705	21.6255	34.378	18.727	21.6855	14.152	15.128	12.505	25.2235	22.814	15.8295
	58:45:39	30.7135	19.215	21.045	20.2215	25.4065	21.1975	23.18	25.071	19.032	25.3455	28.7005	24.4	21.5025	19.459	16.714	22.0515	46.208	43.0965	44.3175	55.2705	12.9625	20.7705	25.62	18.727	20.9535	23.6985	20.4655	17.263	19.825	13.6945	22.875	16.165	15.8905	11.1325	20.2825	23.6985	26.6575	26.8705	21.6255	34.378	18.727	21.6855	14.152	15.311	12.505	25.2235	22.814	15.8295
	58:49:59	30.7135	19.215	21.045	20.2215	25.559	21.1975	23.18	25.071	19.032	25.3455	28.7005	24.4	21.5025	19.459	16.714	22.0515	46.208	43.0965	44.47	55.2705	12.9625	20.7705	25.62	18.727	20.9535	23.6985	20.7095	17.263	19.825	13.6945	23.119	16.165	15.8905	11.1325	20.2825	23.6985	26.6575	26.8705	21.6255	34.378	18.727	21.6855	14.152	15.311	12.505	25.2235	22.814	15.8295
	58:54:19	30.7135	19.215	21.045	20.2215	25.559	21.1975	23.18	25.071	19.032	25.3455	28.7005	24.4	21.5025	19.459	16.714	22.0515	46.208	43.0965	44.47	55.2705	12.9625	20.7705	25.62	18.727	20.9535	23.6985	20.7095	17.263	19.825	13.6945	23.119	16.165	15.8905	11.1325	20.2825	23.6985	26.6575	26.8705	21.6255	34.378	18.727	21.6855	14.152	15.311	12.505	25.2235	22.814	15.8295
	58:58:39	30.7135	19.215	21.045	20.2215	25.559	21.5025	23.18	25.071	19.032	25.3455	28.7005	24.4	21.5025	19.459	16.714	22.0515	46.208	43.0965	44.47	55.5755	12.9625	20.7705	25.62	18.727	20.9535	23.6985	20.7095	17.263	19.825	13.6945	23.119	16.165	15.8905	11.1325	20.2825	23.6985	26.6575	26.8705	21.6255	34.378	18.727	21.6855	14.152	15.311	12.505	25.2235	22.814	15.8295
	59:02:59	30.7135	19.215	21.045	20.2215	25.559	21.5025	23.18	25.071	19.032	25.3455	28.8225	24.4	21.5025	19.459	16.714	22.0515	46.208	43.0965	44.47	55.5755	12.9625	20.7705	25.62	18.727	20.9535	23.6985	20.7095	17.263	19.825	13.6945	23.119	16.7445	15.8905	11.1325	20.2825	23.6985	26.6575	26.8705	21.6255	34.378	18.727	21.6855	14.152	15.311	12.505	25.437	23.0885	15.8295
	59:07:19	30.7135	19.215	21.045	20.2215	25.559	21.5025	23.18	25.071	19.032	25.3455	28.8225	24.4	21.5025	19.459	16.714	22.0515	46.208	43.0965	44.47	55.5755	12.9625	20.7705	25.62	18.727	20.9535	23.6985	20.7095	17.263	19.825	13.6945	23.119	16.7445	15.8905	11.1325	20.2825	23.6985	26.6575	26.8705	21.6255	34.378	18.727	21.6855	14.152	15.311	12.6575	26.8095	23.0885	15.8295
	59:11:39	30.7135	19.215	21.045	20.2215	25.559	21.5025	23.18	25.071	19.032	25.3455	28.8225	24.4	21.5025	19.459	16.714	22.0515	46.208	43.0965	44.47	55.5755	12.9625	20.7705	25.62	18.727	20.9535	23.6985	20.7095	17.263	19.825	13.6945	23.119	16.7445	15.8905	11.1325	20.2825	23.6985	26.6575	26.8705	21.6255	34.378	18.727	21.6855	14.152	15.311	12.6575	26.8095	23.0885	15.8295
	59:15:59	30.7135	19.215	21.045	20.2215	25.559	21.5025	23.18	26.3215	19.032	25.3455	28.8225	24.4	21.5025	19.459	16.714	22.5395	46.208	43.0965	44.47	55.5755	12.9625	20.7705	25.62	18.727	20.9535	23.6985	20.7095	17.263	19.825	13.969	23.119	16.7445	15.8905	11.1325	20.4045	23.6985	26.6575	26.8705	21.6255	34.378	18.727	21.6855	14.152	15.311	12.6575	26.8095	23.0885	15.8295
	59:20:19	30.7135	19.215	21.045	20.2215	25.559	21.899	23.18	26.3215	19.032	25.3455	28.8225	24.4	21.5025	19.459	16.714	22.692	46.208	43.0965	44.47	55.972	12.9625	20.7705	25.62	18.727	20.9535	23.6985	20.7095	17.263	19.825	13.969	23.119	16.7445	15.8905	11.3155	20.4045	23.6985	26.6575	26.8705	21.6255	34.378	18.727	21.6855	14.152	15.311	12.6575	26.8095	23.0885	15.8295
	59:24:39	30.7135	19.215	21.045	20.2215	25.559	21.899	23.18	26.3215	19.032	28.975	28.8225	24.4	21.5025	19.459	16.714	22.692	46.208	43.0965	44.47	55.972	12.9625	20.7705	25.62	18.727	20.9535	24.461	20.7095	17.263	19.825	13.969	23.119	16.7445	15.8905	11.3155	20.4045	23.6985	26.6575	26.8705	21.6255	34.378	18.727	21.6855	14.152	15.311	12.6575	26.8095	23.0885	15.8295
	59:28:59	30.866	19.215	21.045	20.2215	25.559	21.899	23.18	26.3215	19.032	28.975	28.8225	24.4	21.5025	19.459	16.714	22.814	46.208	43.0965	44.47	55.972	12.9625	20.7705	25.62	18.727	20.9535	25.803	20.7095	17.263	19.825	13.969	23.119	16.7445	15.8905	11.3155	20.4045	23.6985	26.6575	26.8705	21.6255	34.378	18.727	21.6855	14.152	15.311	12.6575	26.8095	23.0885	15.8295
	59:33:19	30.866	19.215	21.045	20.2215	25.559	21.899	23.18	26.3215	19.032	28.975	28.9445	24.4	21.5025	19.459	17.69	22.814	46.208	43.0965	44.47	55.972	12.9625	20.7705	25.62	18.727	20.9535	25.803	20.7095	17.263	19.825	13.969	23.119	16.7445	15.8905	11.3155	20.5265	23.6985	26.6575	26.8705	21.6255	34.378	18.727	21.6855	14.152	15.311	12.6575	26.8095	23.0885	15.8295
	59:37:39	30.866	19.215	21.045	20.2215	25.559	21.899	23.18	26.3215	19.032	28.975	28.9445	24.4	21.5025	19.459	17.812	22.814	46.208	43.0965	44.47	55.972	12.9625	21.1975	25.62	18.727	20.9535	25.803	20.7095	17.7815	19.825	13.969	23.119	16.7445	15.8905	11.4985	20.5265	23.6985	26.6575	26.8705	21.6255	34.378	18.91	21.6855	14.152	15.311	12.81	26.8095	23.0885	15.8295
	59:41:59	30.866	19.215	21.045	20.2215	25.559	21.899	23.18	26.3215	19.032	28.975	28.9445	24.4	21.5025	19.459	17.812	22.814	46.208	43.0965	44.47	55.972	12.9625	21.1975	25.62	18.727	20.9535	25.803	20.7095	17.7815	19.825	13.969	23.119	16.7445	15.8905	11.4985	20.5265	23.6985	26.81	26.8705	21.6255	34.378	19.0625	21.6855	14.152	15.311	12.81	26.8095	23.0885	15.8295
	59:46:19	30.866	19.215	21.045	20.2215	25.559	21.899	23.18	26.3215	19.032	28.975	28.9445	24.4	21.5025	19.459	17.812	22.814	46.208	43.0965	44.47	55.972	12.9625	21.3195	25.62	18.727	20.9535	25.803	21.594	17.9035	19.825	13.969	23.119	16.7445	15.8905	11.4985	20.5265	23.6985	27.1455	26.8705	21.6255	34.378	19.0625	21.6855	14.152	15.311	12.81	26.8095	23.0885	15.8295
	59:50:39	30.9575	19.215	21.045	20.2215	25.559	21.899	23.18	26.3215	19.276	28.975	28.9445	24.4	21.5025	19.459	17.812	22.814	46.208	43.0965	44.47	55.972	12.9625	21.3195	25.62	19.0625	20.9535	25.803	21.594	17.9035	19.825	13.969	23.119	16.7445	15.8905	11.4985	20.5265	23.6985	27.298	26.8705	21.6255	34.378	19.0625	21.6855	14.152	15.311	12.81	26.8095	23.0885	15.8295
	59:54:59	31.171	19.215	22.1125	20.2215	25.559	22.2345	23.18	26.3215	19.276	28.975	28.9445	24.4	21.5025	19.459	17.812	22.814	47.2755	43.0965	44.47	56.3075	12.9625	21.3195	25.62	19.0625	20.9535	25.803	21.594	17.9035	19.825	13.969	23.119	16.7445	15.8905	11.4985	20.74	23.6985	27.298	26.8705	21.6255	34.378	19.0625	21.6855	14.152	15.311	12.81	26.8095	23.0885	15.8295
	59:59:19	31.171	19.215	22.1125	20.374	25.559	22.448	23.18	26.3215	19.459	28.975	28.9445	24.4	21.5025	19.459	17.812	22.814	47.2755	43.249	44.47	56.521	12.9625	21.3195	25.62	19.0625	20.9535	25.803	21.594	17.9035	19.825	13.969	23.119	16.7445	15.8905	11.4985	20.74	23.6985	27.298	26.8705	21.6255	34.378	19.0625	21.6855	14.152	15.311	12.81	26.8095	23.0885	15.8295
	60:03:39	31.171	19.215	22.1125	20.5265	25.559	22.448	23.18	26.3215	19.459	28.975	28.9445	24.4	21.5025	19.459	17.812	22.814	47.2755	43.4015	44.47	56.521	12.9625	21.4415	25.62	19.0625	20.9535	25.803	21.594	17.9035	19.825	13.969	23.119	16.7445	15.8905	11.4985	20.74	23.6985	27.298	26.8705	21.6255	34.378	19.0625	21.777	14.152	15.311	12.81	26.8095	23.3325	15.921
	60:07:59	31.171	19.215	22.1125	20.5265	25.559	22.448	23.18	26.3215	19.459	28.975	28.9445	24.4	21.5025	19.459	17.812	22.9055	47.2755	43.4015	44.47	56.521	12.9625	21.4415	25.62	19.0625	20.9535	25.803	21.594	17.9035	19.825	13.969	23.119	16.7445	15.8905	11.4985	20.74	23.9425	27.298	26.8705	21.6255	34.378	19.0625	21.777	14.152	15.311	12.81	26.8095	23.3325	15.921
	60:12:19	31.171	19.215	22.1125	20.679	25.559	22.448	23.18	26.3215	19.459	28.975	28.9445	24.4	21.5025	19.459	17.812	22.9055	47.2755	43.554	44.47	56.521	12.9625	21.4415	25.62	19.3065	20.9535	25.803	21.594	17.9035	19.825	13.969	23.119	16.7445	15.8905	11.4985	20.74	23.9425	27.298	26.8705	21.6255	34.378	19.0625	21.777	14.152	15.311	12.81	26.8095	23.3325	15.921
	60:16:39	31.171	19.215	22.1125	20.679	25.559	22.448	23.18	26.3215	19.459	28.975	28.9445	24.4	21.5025	19.459	17.812	23.0275	47.2755	43.554	44.47	56.521	12.9625	21.4415	25.62	19.3065	20.9535	25.803	21.594	17.9035	19.825	13.969	23.119	16.7445	15.8905	11.4985	20.74	23.9425	27.298	26.8705	21.6255	34.378	19.0625	21.777	14.152	15.311	12.81	26.8095	23.3325	15.921
	60:20:59	31.171	19.215	22.1125	20.679	25.6505	22.448	23.18	26.3215	19.459	28.975	28.9445	24.4	21.5025	19.459	17.812	23.0275	47.2755	43.554	44.5615	56.521	12.9625	21.655	25.62	19.3065	20.9535	25.803	21.594	17.9035	19.825	13.969	23.119	16.7445	15.8905	11.4985	20.74	23.9425	27.298	26.8705	21.6255	34.378	19.0625	21.777	14.152	15.433	12.81	26.8095	23.3325	15.921
	60:25:19	31.171	19.215	22.1125	20.8925	25.6505	22.448	23.18	26.3215	19.581	28.975	28.9445	24.4	21.5025	19.459	17.812	23.0275	47.2755	43.7675	44.5615	56.521	12.9625	21.655	25.62	19.3065	20.9535	25.803	21.594	17.9035	19.825	13.969	23.119	16.7445	15.8905	11.4985	20.74	23.9425	27.298	26.8705	21.6255	34.866	19.0625	22.0515	14.152	15.555	13.115	26.8095	23.3325	15.921
	60:29:39	31.415	19.215	22.1125	20.8925	25.6505	22.448	23.18	26.3215	19.825	28.975	28.9445	24.4	21.5025	19.459	17.812	23.0275	47.2755	43.7675	44.5615	56.521	12.9625	21.655	25.62	19.3065	21.655	25.803	21.594	17.9035	19.825	13.969	23.119	16.7445	15.8905	11.6205	21.106	23.9425	27.298	26.8705	21.6255	34.866	19.0625	22.0515	14.152	15.555	13.115	26.8095	23.3325	15.921
	60:33:59	31.415	19.215	22.1125	20.8925	25.6505	22.448	23.18	26.3215	20.1605	28.975	29.2495	24.4	21.5025	19.7945	17.812	23.0275	47.2755	43.7675	44.5615	56.521	12.9625	21.655	25.62	19.3065	21.655	25.803	21.594	17.9035	19.825	13.969	23.119	16.7445	15.8905	11.6205	21.106	23.9425	27.298	26.8705	21.6255	34.866	19.0625	22.143	14.152	15.677	13.115	26.8095	23.3325	15.921
	60:38:19	31.415	19.215	22.1125	20.8925	25.7725	22.448	23.18	26.3215	20.1605	28.975	29.2495	24.4	21.5025	19.7945	17.812	23.0275	47.2755	43.7675	44.6835	56.521	12.9625	21.655	25.62	19.3065	21.655	25.803	21.594	17.9035	19.825	13.969	23.119	16.7445	15.8905	11.6205	21.106	23.9425	27.664	26.8705	21.6255	34.866	19.0625	22.143	14.152	15.677	13.115	26.8095	23.3325	15.921
	60:42:39	31.415	19.215	22.1125	20.8925	25.986	22.6615	23.18	26.3215	20.1605	28.975	29.2495	24.4	21.5025	19.7945	17.995	23.0275	47.2755	43.7675	44.897	56.7345	12.9625	21.8075	25.62	19.4285	21.655	25.9555	21.594	17.9035	19.825	13.969	23.119	16.7445	15.8905	11.773	21.106	23.9425	27.664	26.8705	21.6255	34.866	19.0625	22.143	14.152	15.982	13.115	26.8095	23.3325	15.921
	60:46:59	31.415	19.215	22.1125	20.8925	25.986	22.6615	23.3935	26.3215	20.1605	28.975	29.2495	24.4	21.5025	19.7945	17.995	23.0275	47.2755	43.7675	44.897	56.7345	12.9625	21.9905	25.62	19.4285	21.655	25.9555	21.594	18.117	19.825	13.969	23.3935	16.7445	16.0125	11.773	21.4415	23.9425	27.664	26.8705	21.6255	34.866	19.0625	22.143	14.152	15.982	13.115	26.8095	23.485	15.921
	60:51:19	31.415	19.215	22.1125	21.96	26.1385	22.6615	23.3935	26.3215	20.1605	28.975	29.2495	24.4	21.5025	19.7945	17.995	23.0275	47.2755	44.835	45.0495	56.7345	12.9625	21.9905	25.62	19.4285	21.655	25.9555	21.594	18.117	19.825	13.969	23.3935	16.7445	16.0125	11.773	21.4415	23.9425	27.908	26.8705	21.6255	34.866	19.0625	22.143	14.152	15.982	13.115	26.8095	23.485	15.921
	60:55:39	31.5065	19.215	22.1125	21.96	26.1385	22.6615	23.3935	26.3215	20.1605	28.975	29.2495	24.4	21.5025	19.7945	17.995	23.0275	47.2755	44.835	45.0495	56.7345	12.9625	21.9905	25.62	19.4285	21.655	25.9555	21.594	18.239	19.825	14.1825	23.3935	16.7445	16.0125	11.773	21.4415	24.034	27.908	26.8705	21.6255	34.866	19.0625	22.143	14.152	15.982	13.115	26.8095	23.485	15.921
	60:59:59	31.5065	19.215	22.1125	21.96	26.5045	22.6615	23.3935	26.3215	20.1605	28.975	29.6765	24.4	21.5025	19.7945	17.995	23.0275	47.2755	44.835	45.4155	56.7345	12.9625	21.9905	25.62	19.5505	21.655	25.9555	21.594	18.239	19.825	14.1825	23.3935	16.7445	16.104	11.773	21.655	24.034	27.908	26.8705	21.9	34.866	19.1845	22.143	14.152	15.982	13.115	26.8095	23.607	15.921
	61:04:19	31.5065	19.215	22.1125	21.96	26.5045	23.363	23.6375	26.3215	20.1605	28.975	29.6765	24.4	21.5025	19.7945	17.995	23.0275	47.2755	44.835	45.4155	57.436	12.9625	21.9905	25.62	19.5505	21.655	25.9555	21.594	18.422	19.825	14.1825	23.3935	16.7445	16.104	11.773	21.655	24.034	27.9995	26.8705	21.9	34.866	19.3675	22.143	14.152	15.982	13.115	26.8095	23.607	15.921
	61:08:39	31.5065	19.215	22.1125	22.1125	26.5045	23.363	23.6375	26.3215	20.1605	28.975	29.6765	24.4	21.5025	19.7945	17.995	23.2715	47.2755	44.9875	45.4155	57.436	12.9625	22.204	25.62	19.642	21.655	25.9555	21.594	18.422	19.825	14.1825	23.5155	16.7445	16.104	11.9865	21.655	24.034	27.9995	26.8705	22.1135	34.866	19.3675	22.143	14.152	15.982	13.2065	26.8095	23.607	16.1955
	61:12:59	31.5065	19.215	22.1125	22.1125	26.5045	23.363	23.6375	26.3215	20.1605	28.975	29.6765	24.4	21.5025	19.7945	17.995	23.2715	47.2755	44.9875	45.4155	57.436	12.9625	22.204	25.62	19.7945	21.655	25.9555	21.594	18.422	19.825	14.1825	23.5155	16.7445	16.3175	11.9865	22.204	24.2475	27.9995	26.8705	22.51	34.866	19.3675	22.143	14.152	15.982	13.2065	26.8095	23.607	16.1955
	61:17:19	31.5065	19.215	22.1125	22.1125	26.657	23.363	23.6375	26.3215	20.1605	28.975	29.6765	24.4	21.5025	19.7945	17.995	23.2715	47.2755	44.9875	45.568	57.436	12.9625	22.204	25.62	19.7945	21.655	25.9555	21.594	18.422	20.008	14.1825	23.5155	17.4765	16.3175	11.9865	22.387	24.2475	27.9995	26.8705	22.51	34.866	19.3675	22.143	14.579	15.982	13.2065	26.8095	23.607	16.1955
	61:21:39	31.5065	19.3065	22.1125	22.1125	26.8095	23.363	23.8815	26.3215	20.1605	28.975	29.6765	24.4	21.5025	19.7945	17.995	23.2715	47.2755	44.9875	45.7205	57.436	12.9625	22.204	25.62	19.7945	21.655	25.9555	21.594	18.8185	20.008	14.1825	23.5155	17.4765	16.3175	11.9865	22.387	24.4	28.701	26.8705	22.51	34.866	19.3675	22.143	14.579	16.1345	13.2065	26.8095	23.607	16.1955
	61:25:59	31.5065	19.3065	22.1125	22.1125	26.8095	23.363	24.0035	26.3215	20.1605	28.975	29.6765	24.4	21.5025	19.7945	17.995	23.3935	47.2755	44.9875	45.7205	57.436	12.9625	22.204	25.62	19.7945	21.655	25.9555	21.716	19.0625	20.008	14.4265	23.5155	17.4765	16.3175	12.1085	22.387	24.4	28.701	26.8705	22.51	34.866	19.3675	22.143	14.579	16.226	13.2065	26.8095	23.607	16.1955
	61:30:19	31.8115	19.459	22.1125	22.1125	26.8095	24.0035	24.0035	26.3215	20.1605	28.975	29.6765	24.4	21.5025	19.886	17.995	23.6375	47.2755	44.9875	45.7205	58.0765	12.9625	22.387	25.62	19.7945	21.655	26.6265	21.716	19.0625	20.008	14.4265	23.5155	17.4765	16.4395	12.1085	22.387	24.4	28.701	26.8705	22.937	34.866	19.459	22.143	14.579	16.226	13.2065	27.145	23.79	16.1955
	61:34:39	31.8115	19.459	22.1125	22.1125	26.8095	24.0035	24.0035	26.3215	20.3435	28.975	29.6765	24.4	21.5025	19.886	17.995	23.79	47.2755	44.9875	45.7205	58.0765	12.9625	22.387	25.62	19.7945	21.655	26.6265	21.716	19.215	20.008	14.4265	23.5155	17.4765	16.4395	12.322	22.387	24.4	28.701	26.8705	22.937	34.866	19.459	22.143	14.579	16.226	13.2065	27.145	23.912	16.1955
	61:38:59	31.8115	19.459	22.1125	22.1125	26.8095	24.0035	24.1255	26.3215	20.3435	28.975	29.6765	24.4	21.5025	19.886	17.995	24.034	47.2755	44.9875	45.7205	58.0765	12.9625	22.387	25.62	19.7945	21.655	26.6265	21.716	19.215	20.008	14.4265	23.5155	17.4765	16.4395	12.322	22.387	24.4	28.8535	26.8705	23.0285	34.866	19.459	22.509	14.579	16.226	13.298	27.145	23.912	16.348
	61:43:19	31.8115	19.6115	22.1125	22.1125	26.8095	24.0035	24.217	26.3215	20.5265	28.975	29.6765	24.4	21.5025	19.886	17.995	24.034	47.2755	44.9875	45.7205	58.0765	12.9625	22.57	25.62	19.7945	21.655	26.6265	21.716	19.215	20.008	14.4265	23.5155	17.4765	16.4395	12.322	22.387	24.4	28.8535	26.8705	23.0285	34.866	19.459	22.7225	14.945	16.348	13.298	27.145	23.912	16.348
	61:47:39	32.025	19.6115	22.1125	22.1125	26.8095	24.0035	24.217	26.3215	20.5265	28.975	29.768	24.4	21.5025	20.0385	17.995	24.034	47.2755	44.9875	45.7205	58.0765	12.9625	22.6615	25.62	20.069	21.655	26.6265	21.716	19.215	20.008	14.4265	23.668	17.4765	16.8055	12.4745	22.387	24.6745	29.0975	26.8705	23.0285	34.866	19.459	22.7225	15.067	16.5005	13.908	27.5415	23.912	16.348
	61:51:59	32.147	19.6115	22.1125	22.1125	26.8095	24.0035	24.461	26.3215	20.5265	28.975	29.768	24.8575	21.5025	20.0385	17.995	24.034	47.2755	44.9875	45.7205	58.0765	12.9625	22.6615	25.62	20.069	21.655	26.6265	21.716	19.581	20.008	14.4265	23.668	17.4765	16.8055	12.5965	22.387	24.6745	29.0975	26.8705	23.0285	34.866	19.6725	22.7225	15.067	16.5005	13.908	27.5415	23.912	16.348
	61:56:19	32.147	19.6115	22.1125	22.1125	27.1755	24.0035	24.461	26.3215	20.5265	28.975	29.768	25.681	21.5025	20.252	17.995	24.4	47.2755	44.9875	46.0865	58.0765	12.9625	22.814	25.62	20.069	21.655	26.6265	21.716	19.581	20.008	14.7925	23.912	17.4765	16.8055	12.5965	22.387	24.6745	29.0975	27.3585	23.3335	34.866	19.6725	22.7225	15.067	16.5005	13.908	27.6635	23.912	16.348
	62:00:39	32.147	19.6115	22.2955	22.1125	27.1755	24.0035	24.461	26.3215	20.5265	28.975	30.4695	25.681	21.5025	20.252	17.995	24.4	47.4585	44.9875	46.0865	58.0765	12.9625	22.814	25.62	20.069	21.655	26.6265	21.716	19.581	20.008	14.9145	23.912	17.4765	16.8055	12.5965	22.387	24.6745	29.4025	27.3585	23.547	34.866	19.6725	22.7225	15.067	16.5005	13.908	27.6635	23.912	17.751
	62:04:59	32.147	19.6115	22.4785	22.1125	27.1755	24.1255	24.583	26.413	20.5265	28.975	30.4695	25.681	21.5025	20.252	17.995	24.4	47.6415	44.9875	46.0865	58.1985	12.9625	22.814	25.62	20.191	21.655	26.6265	21.716	19.581	20.008	14.9145	24.095	17.4765	16.9275	12.5965	22.387	24.6745	29.4025	27.3585	23.547	34.866	19.6725	22.9055	15.067	16.5005	13.908	27.6635	23.912	17.751
	62:09:19	32.147	19.6115	22.57	22.1125	27.328	24.1255	24.9795	26.413	20.862	28.975	30.4695	25.681	21.5025	20.252	18.1475	24.4	47.733	44.9875	46.239	58.1985	12.9625	22.814	25.62	20.191	21.655	26.6265	22.448	19.581	20.008	14.9145	24.4	17.4765	16.9275	12.993	22.387	24.6745	29.4025	27.511	23.73	35.1405	19.6725	22.9055	16.1345	16.5005	13.908	27.6635	24.1255	17.751
	62:13:39	32.147	19.6115	22.57	22.1125	27.694	24.1255	24.9795	26.413	20.862	28.975	30.4695	25.681	21.5025	20.252	18.1475	24.4	47.733	44.9875	46.605	58.1985	12.9625	22.814	25.62	20.191	21.655	26.6265	22.448	20.191	20.008	14.9145	24.522	17.4765	16.9275	12.993	22.387	25.132	29.4025	27.511	23.73	35.1405	19.6725	22.9055	16.1345	16.6835	13.9995	27.9685	24.1255	17.751
	62:17:59	32.4215	19.6115	22.57	22.1125	27.694	24.339	24.9795	26.413	20.862	28.975	31.1405	25.681	21.5025	20.9535	18.1475	24.6745	47.733	44.9875	46.605	58.412	12.9625	22.814	25.62	20.191	21.655	26.8705	22.448	20.191	20.1605	14.9145	24.522	17.4765	16.9275	12.993	22.387	25.132	29.4025	27.511	23.73	35.1405	19.9165	23.302	16.1345	16.9275	13.9995	28.3345	24.1255	17.751
	62:22:19	32.5435	19.6115	22.9055	22.1125	27.694	24.4305	24.9795	26.413	20.862	28.975	31.1405	25.681	21.6855	20.9535	18.1475	24.6745	48.0685	44.9875	46.605	58.5035	12.9625	22.814	25.62	20.191	21.655	27.0535	22.448	20.191	20.1605	14.9145	24.522	17.4765	16.9275	12.993	22.387	25.132	29.4025	27.511	23.73	35.1405	19.9165	23.302	16.1345	16.9275	13.9995	28.3345	24.461	17.751
	62:26:39	32.5435	19.6115	23.119	22.1125	27.9685	24.4305	24.9795	26.6265	20.862	28.975	31.1405	25.681	21.6855	20.9535	18.1475	24.6745	48.282	44.9875	46.8795	58.5035	12.9625	22.814	25.62	20.435	21.655	27.206	22.448	20.2825	20.1605	15.006	24.522	17.4765	17.385	12.993	22.387	25.132	29.4025	27.511	23.73	35.1405	19.9165	23.302	16.1345	16.9275	13.9995	28.3345	24.461	17.873
	62:30:59	32.5435	19.6115	23.119	22.1125	27.9685	24.4305	25.1015	26.6265	21.0145	28.975	31.1405	25.803	21.6855	20.9535	18.1475	24.6745	48.282	44.9875	46.8795	58.5035	12.9625	22.814	25.62	20.435	21.655	27.206	22.57	20.2825	20.1605	15.189	24.522	17.4765	17.385	12.993	22.387	25.2845	29.4025	27.511	24.0655	35.1405	20.13	23.302	16.1345	17.0495	13.9995	28.5785	24.461	17.873
	62:35:19	32.5435	19.6115	23.119	22.1125	27.9685	24.8575	25.1015	26.779	21.35	28.975	31.1405	25.803	21.6855	20.9535	18.6355	25.0405	48.282	44.9875	46.8795	58.9305	12.9625	22.814	25.62	20.6485	21.899	27.206	22.9055	20.2825	20.1605	15.189	24.522	17.4765	17.385	12.993	22.5395	25.2845	29.4025	27.511	24.0655	35.1405	20.13	23.302	16.1345	17.202	13.9995	28.5785	24.461	17.873
	62:39:39	32.5435	19.6115	23.119	22.1125	27.9685	24.8575	25.1015	26.779	21.35	28.975	31.1405	25.803	21.6855	21.1975	18.6355	25.0405	48.282	44.9875	46.8795	58.9305	12.9625	22.814	25.62	20.6485	21.899	27.206	22.9055	20.801	20.1605	15.189	24.522	17.4765	17.385	12.993	22.5395	25.2845	29.4025	27.511	24.3095	35.1405	20.923	23.302	16.1345	17.202	14.335	28.731	24.461	17.873
	62:43:59	32.5435	19.6115	23.119	22.1125	27.9685	25.0405	25.1015	27.4805	21.35	28.975	31.1405	25.803	21.6855	21.1975	19.1845	25.0405	48.282	44.9875	46.8795	59.1135	12.9625	22.814	25.62	20.6485	21.899	27.206	22.9055	20.801	20.1605	15.189	24.705	17.4765	17.385	12.993	22.5395	25.2845	29.4025	27.511	24.584	35.1405	20.923	23.302	16.1345	17.202	14.335	28.731	24.5525	17.873
	62:48:19	32.5435	19.6115	23.119	22.1125	27.9685	25.0405	25.1015	27.4805	21.35	28.975	31.1405	25.803	22.021	21.1975	19.1845	25.0405	48.282	44.9875	46.8795	59.1135	12.9625	22.814	25.62	20.6485	21.899	27.206	22.9055	20.801	20.1605	15.189	24.705	17.4765	17.69	13.9995	22.5395	25.2845	29.4025	27.511	25.011	35.1405	20.923	23.5155	16.1345	17.202	14.4875	28.8835	24.5525	17.873
	62:52:39	32.5435	20.313	23.119	22.204	28.2735	25.0405	25.1015	27.4805	21.35	28.975	31.1405	25.803	22.021	21.1975	19.1845	25.254	48.282	45.079	47.1845	59.1135	12.9625	22.814	25.62	20.6485	21.899	27.4195	22.9055	20.801	20.1605	15.189	24.705	17.4765	17.7815	13.9995	22.631	25.2845	29.8905	27.511	25.011	35.1405	20.923	23.5155	16.1345	17.202	14.4875	28.8835	24.5525	17.873
	62:56:59	32.5435	20.313	23.119	22.204	28.2735	25.0405	25.1015	28.792	21.35	28.975	31.1405	25.803	22.021	21.1975	19.1845	25.4675	48.282	45.079	47.1845	59.1135	12.9625	22.814	25.62	20.6485	22.021	27.4195	22.9055	20.8925	20.557	15.3415	24.705	17.4765	17.9035	13.9995	22.631	25.4065	29.8905	27.511	25.011	35.1405	20.923	23.668	16.1345	17.5985	14.4875	29.0055	24.5525	17.873
	63:01:19	32.5435	20.313	23.119	22.204	28.731	25.0405	25.1015	28.792	21.5025	28.975	31.1405	25.803	22.021	21.1975	19.1845	25.4675	48.282	45.079	47.642	59.1135	12.9625	22.814	25.62	20.6485	22.021	27.4195	22.9055	21.045	20.923	15.4635	24.9185	17.4765	17.9035	13.9995	22.631	25.4065	29.8905	27.511	25.011	35.1405	20.923	23.8205	16.1345	17.5985	14.4875	29.0055	24.5525	17.873
	63:05:39	32.5435	20.313	23.119	22.204	28.731	25.0405	25.254	28.792	21.777	28.975	31.1405	25.803	22.021	21.1975	19.1845	25.4675	48.282	45.079	47.642	59.1135	12.9625	22.814	25.62	20.7705	22.021	27.4195	22.9055	21.045	20.923	15.4635	24.9185	17.4765	17.9035	13.9995	22.631	25.4065	29.8905	27.511	25.011	35.1405	20.923	24.1255	16.1345	17.5985	14.4875	29.0055	24.5525	17.873
	63:09:59	32.5435	20.313	23.4545	22.448	28.731	25.132	25.4675	28.792	21.777	28.975	31.1405	25.803	22.2955	21.1975	19.1845	25.4675	48.6175	45.323	47.642	59.205	13.0845	23.1495	25.62	20.9535	22.021	27.4195	22.9055	21.045	20.923	15.616	24.9185	17.6595	17.9035	13.9995	22.631	25.559	29.8905	27.511	25.011	35.1405	20.923	24.1255	16.1345	17.5985	14.579	29.0055	24.5525	17.873
	63:14:19	32.5435	20.313	23.8815	22.448	28.731	25.132	25.4675	28.792	21.777	28.975	31.1405	25.803	22.2955	21.594	19.52	25.4675	49.0445	45.323	47.642	59.205	13.0845	23.5765	25.62	21.106	22.021	27.4195	22.9055	21.045	20.923	15.616	24.9185	18.91	17.9035	13.9995	22.631	25.559	29.8905	27.511	25.011	35.1405	20.923	24.217	16.1345	17.8425	14.579	29.0055	24.5525	17.873
	63:18:39	32.5435	20.313	23.8815	22.448	28.731	25.132	25.4675	28.792	21.777	28.975	31.1405	25.803	22.57	21.594	19.52	26.0165	49.0445	45.323	47.642	59.205	13.0845	23.5765	25.62	21.106	22.021	27.4195	22.9055	21.594	20.923	15.616	24.9185	19.459	17.9035	13.9995	22.631	25.559	29.8905	27.511	25.011	35.1405	20.923	24.217	16.1345	17.8425	14.579	29.0055	24.5525	17.9645
	63:22:59	32.5435	20.313	23.8815	22.448	28.731	25.681	25.4675	28.792	21.777	28.975	31.1405	25.803	22.7835	21.594	19.52	26.0165	49.0445	45.323	47.642	59.754	13.0845	23.5765	25.62	21.106	22.021	27.572	23.2105	21.594	21.045	15.616	24.9185	19.459	18.0865	13.9995	22.631	25.559	29.8905	27.511	25.011	35.1405	20.923	24.217	16.1345	17.8425	14.579	29.1275	24.5525	17.9645
	63:27:19	32.94	20.679	23.8815	22.631	29.7375	25.681	25.4675	28.792	21.777	28.975	31.1405	25.803	22.7835	21.594	19.52	26.0165	49.0445	45.506	48.6485	59.754	13.0845	24.522	25.62	21.106	22.692	27.572	23.2105	21.594	21.045	15.616	24.9185	19.459	19.032	13.9995	22.631	25.559	29.8905	27.511	25.011	35.1405	20.923	24.217	16.1345	18.5745	14.579	29.1275	24.5525	17.9645
	63:31:39	32.94	20.679	23.8815	22.631	29.7375	25.681	25.681	28.792	22.021	28.975	31.1405	25.803	22.7835	21.594	19.52	26.0165	49.0445	45.506	48.6485	59.754	13.0845	24.522	25.62	21.228	22.692	27.572	23.2105	21.594	21.045	15.616	24.9185	19.459	19.032	13.9995	22.631	25.925	29.8905	27.511	25.011	35.1405	20.923	24.217	16.6225	18.5745	14.579	29.1275	24.5525	17.9645
	63:35:59	32.94	20.9535	24.4915	22.631	29.8595	25.681	25.681	28.792	22.021	28.975	31.1405	25.803	22.7835	21.594	19.52	26.413	49.6545	45.506	48.7705	59.754	13.0845	24.644	25.62	21.228	22.692	27.572	23.2105	21.594	21.1365	15.616	24.9185	19.459	19.032	13.9995	22.631	25.925	29.8905	27.511	25.011	35.1405	20.923	25.376	16.6225	18.5745	14.579	29.2495	24.5525	17.9645
	63:40:19	32.94	20.9535	24.4915	22.631	29.8595	25.681	25.681	28.792	22.2955	28.975	31.2625	25.803	22.7835	21.594	19.52	26.413	49.6545	45.506	48.7705	59.754	13.0845	24.644	25.62	21.228	22.692	27.572	23.2105	21.594	21.1365	15.7075	24.9185	19.459	19.032	13.9995	22.631	25.925	29.8905	27.511	25.011	35.1405	20.923	25.376	16.6225	18.5745	14.579	29.2495	25.1625	17.9645
	63:44:39	33.245	20.9535	24.4915	22.631	29.8595	25.681	25.681	28.792	22.6005	28.975	31.4455	25.803	22.7835	21.594	19.52	26.413	49.6545	45.506	48.7705	59.754	13.0845	24.644	25.62	21.228	22.692	27.572	23.2105	21.594	21.1365	16.0125	25.071	19.459	19.032	13.9995	22.631	26.1385	30.3175	27.694	25.1635	35.1405	20.923	25.376	16.6225	18.5745	15.616	29.3715	25.1625	17.9645
	63:48:59	33.245	21.2585	24.4915	22.631	29.8595	25.864	25.803	28.792	22.6005	28.975	31.4455	25.803	23.0885	21.594	19.52	26.413	49.6545	45.506	48.7705	59.937	13.176	24.644	25.62	21.228	22.692	27.572	23.2105	21.8075	21.1365	16.0125	25.071	19.459	19.032	13.9995	22.631	26.1385	30.3175	27.877	25.56	35.1405	20.923	25.376	16.6225	18.5745	15.616	29.3715	25.1625	17.9645
	63:53:19	33.245	21.2585	24.4915	22.631	29.8595	25.864	25.803	28.792	22.6005	28.975	31.4455	25.803	23.0885	21.594	19.52	26.413	49.6545	45.506	48.7705	59.937	13.176	24.644	25.62	21.3805	22.692	27.572	23.2105	21.8075	21.1365	16.165	25.071	19.459	19.032	13.9995	22.631	26.3825	30.3175	27.877	25.56	35.1405	21.0755	25.376	16.9885	18.5745	15.616	29.3715	25.3455	17.9645
	63:57:39	33.733	21.2585	24.4915	22.631	29.8595	25.864	25.803	28.792	22.6005	28.975	31.6895	25.803	23.0885	21.594	19.52	26.413	49.6545	45.506	48.7705	59.937	13.5115	24.644	25.62	21.533	22.692	27.572	23.2105	21.8075	21.1365	16.165	25.2235	19.459	19.032	13.9995	22.631	26.3825	30.3175	27.877	25.56	35.1405	21.0755	25.376	16.9885	18.5745	15.616	29.3715	25.3455	17.9645
	64:01:59	33.733	21.411	24.4915	22.631	29.8595	25.864	25.803	28.792	22.6005	28.975	31.6895	25.803	23.0885	21.594	19.52	26.413	49.6545	45.506	48.7705	59.937	13.5115	24.644	25.62	21.533	22.692	27.7245	23.302	21.8075	21.1365	16.3175	25.3455	19.459	19.032	14.091	22.631	26.3825	30.3175	27.877	25.56	35.1405	21.0755	25.376	16.9885	18.5745	15.616	29.3715	25.3455	17.9645
	64:06:19	33.733	21.411	24.4915	22.631	29.8595	25.864	25.8945	28.792	22.8445	28.975	31.6895	25.803	23.0885	21.594	19.764	26.413	49.6545	45.506	48.7705	59.937	13.5115	24.644	25.62	21.533	22.692	27.7245	23.302	21.8075	21.3195	16.3175	25.437	19.459	19.032	14.091	22.631	26.3825	30.3175	27.877	25.56	35.1405	21.0755	25.376	16.9885	18.5745	15.616	29.3715	25.3455	17.9645
	64:10:39	34.465	21.411	24.9185	22.9665	29.8595	25.864	25.8945	28.792	22.8445	28.975	31.6895	25.803	23.3325	21.594	19.764	26.596	50.0815	45.8415	48.7705	59.937	13.5115	24.644	25.62	21.533	22.692	27.7245	23.302	21.8075	21.6245	16.3175	25.437	19.459	19.032	14.213	22.631	26.3825	30.3175	27.877	25.56	35.1405	21.0755	25.376	17.1715	18.5745	15.616	29.3715	25.3455	17.9645
	64:14:59	34.465	21.8685	24.9185	22.9665	29.8595	25.864	25.8945	28.792	22.8445	28.975	31.9945	26.169	23.3325	21.594	19.9165	26.596	50.0815	45.8415	48.7705	59.937	13.5115	24.644	25.925	21.533	22.692	27.7245	23.424	21.8075	21.7465	16.4395	25.559	19.459	19.032	14.213	22.631	26.3825	30.3175	28.0905	25.7125	35.1405	21.3805	25.376	17.1715	18.5745	15.616	29.3715	25.559	17.9645
	64:19:19	34.648	22.1125	24.9185	22.9665	29.8595	25.864	25.8945	28.792	23.119	28.975	32.2385	26.169	23.3325	21.594	19.9165	26.596	50.0815	45.8415	48.7705	59.937	13.847	24.644	25.925	21.8075	22.692	27.7245	23.424	21.8075	22.1735	16.4395	25.559	19.459	19.032	14.213	22.631	26.3825	30.3175	28.0905	25.7125	35.1405	21.3805	25.376	17.3545	18.5745	15.616	29.3715	25.6505	17.9645
	64:23:39	34.648	22.1125	24.9185	23.2715	29.8595	26.291	25.8945	28.792	23.546	28.975	32.2385	26.169	23.3325	21.594	19.9165	26.779	50.0815	46.1465	48.7705	60.364	13.847	24.827	25.925	21.8075	22.692	27.7245	23.424	22.2345	22.1735	16.4395	25.559	19.459	19.2455	14.213	22.631	26.3825	31.141	28.0905	25.7125	35.1405	21.3805	25.376	17.3545	18.5745	15.616	29.3715	25.6505	17.9645
	64:27:59	35.014	22.1125	24.9185	23.2715	29.8595	26.291	26.047	28.792	23.546	28.975	32.2385	26.4435	23.3325	21.594	19.9165	26.9315	50.0815	46.1465	48.7705	60.364	13.847	24.827	25.925	21.8075	22.692	27.7245	23.424	22.2345	22.1735	16.653	25.559	19.459	19.2455	14.213	22.631	26.3825	31.141	28.0905	25.7125	35.1405	21.3805	25.559	17.3545	18.5745	15.616	29.3715	25.6505	17.9645
	64:32:19	35.014	22.1125	25.2235	23.2715	29.8595	27.2975	26.3215	28.792	23.546	28.975	32.2385	26.4435	23.3325	21.594	19.9165	27.084	50.3865	46.1465	48.7705	61.3705	13.847	24.827	25.925	21.8075	22.7835	27.7245	23.424	22.2345	22.1735	16.653	25.559	19.459	19.2455	14.213	22.631	26.3825	31.141	28.2735	25.7125	35.1405	21.3805	25.559	17.3545	18.5745	15.616	29.3715	25.6505	17.9645
	64:36:39	35.014	22.1125	25.2235	23.2715	29.8595	27.2975	26.3215	28.792	23.546	28.975	32.2385	26.4435	23.485	21.594	19.9165	27.2975	50.3865	46.1465	48.7705	61.3705	14.03	24.827	25.925	21.8075	22.936	27.7245	23.424	22.2345	22.1735	16.653	25.7725	19.581	19.2455	14.213	22.631	26.3825	31.141	28.2735	25.7125	35.3235	21.5635	25.6505	17.3545	18.5745	15.616	29.4935	25.803	17.9645
	64:40:59	35.197	22.2345	25.2235	23.2715	29.9815	27.2975	26.3215	28.792	23.546	28.975	32.2385	26.4435	23.79	21.594	19.9165	27.2975	50.3865	46.1465	48.8925	61.3705	14.03	24.827	25.925	21.8075	22.936	27.7245	23.424	22.2345	22.1735	16.836	25.7725	19.581	19.2455	14.213	22.875	26.6265	31.263	28.2735	25.7125	35.3235	21.777	25.6505	17.3545	18.5745	15.616	29.4935	25.803	17.9645
	64:45:19	35.2885	22.2345	25.2235	23.2715	29.9815	27.2975	26.3215	28.792	23.546	28.975	32.2385	26.4435	23.79	21.594	19.9165	27.2975	50.3865	46.1465	48.8925	61.3705	14.03	24.827	26.0775	21.8075	22.936	27.7245	23.424	22.2345	22.1735	16.836	25.7725	19.703	19.2455	14.213	23.058	26.6265	31.263	28.2735	25.7125	35.3235	21.777	25.7725	17.3545	18.5745	15.616	29.4935	25.803	17.9645
	64:49:39	35.2885	22.631	25.2235	23.424	29.9815	27.2975	26.3215	28.792	23.546	28.975	32.2385	26.4435	24.034	21.594	20.0995	27.5415	50.3865	46.299	48.8925	61.3705	14.03	24.827	26.0775	21.8075	22.936	27.7245	23.424	22.2345	22.1735	16.836	25.7725	19.703	19.2455	14.213	23.18	26.6265	31.263	28.2735	25.7125	35.3235	21.777	25.925	17.3545	18.5745	15.616	29.4935	25.8945	17.9645
	64:53:59	35.685	22.631	25.2235	23.6375	29.9815	27.2975	26.3215	28.792	23.546	28.975	32.4215	26.4435	24.4	21.594	20.191	27.5415	50.3865	46.5125	48.8925	61.3705	14.1825	24.9795	26.0775	21.8075	22.936	27.7245	23.424	22.2345	22.3565	16.836	25.7725	19.703	19.3675	14.213	23.18	27.206	31.263	28.2735	25.7125	35.598	21.777	25.925	17.3545	18.5745	15.616	29.4935	26.0165	17.9645
	64:58:19	35.685	22.7835	25.2235	23.6375	29.9815	27.2975	26.3215	28.792	24.4	28.975	32.4215	26.4435	24.4	21.594	20.191	27.877	50.3865	46.5125	48.8925	61.3705	14.1825	24.9795	26.0775	21.8075	22.936	27.7245	23.424	22.2345	22.6005	16.836	25.7725	19.703	19.6725	14.6705	23.18	27.206	31.263	28.2735	25.7125	35.598	21.777	26.108	17.3545	18.5745	15.616	29.7985	26.0165	17.9645
	65:02:39	35.868	22.7835	25.2235	23.6375	29.9815	27.2975	26.3215	28.792	24.4	28.975	32.4215	26.4435	24.4	21.594	20.191	28.0295	50.3865	46.5125	48.8925	61.3705	14.1825	24.9795	26.0775	21.8075	22.936	27.7245	23.424	22.2345	22.6005	16.836	25.986	19.703	19.6725	14.6705	23.18	27.206	31.263	28.2735	25.7125	35.598	21.777	26.108	17.3545	18.8795	15.616	30.073	26.169	17.9645
	65:06:59	35.868	22.7835	25.2235	23.6375	30.683	27.2975	26.3215	28.792	24.4915	28.975	32.574	26.4435	24.4	21.594	20.191	28.0295	50.3865	46.5125	49.594	61.3705	14.1825	24.9795	26.0775	21.8075	22.936	27.7245	23.424	22.2345	22.6005	16.836	25.986	19.703	19.6725	14.6705	23.18	27.206	31.263	28.2735	25.7125	35.9335	22.021	26.108	17.3545	19.215	15.616	30.073	26.169	17.9645
	65:11:19	35.868	22.7835	25.2235	23.6375	30.683	27.2975	26.3215	28.792	24.4915	28.975	32.574	27.084	24.4	21.594	20.191	28.0295	50.3865	46.5125	49.594	61.3705	14.1825	24.9795	26.0775	21.9295	23.485	27.7245	23.424	22.2345	22.6005	16.836	26.108	19.703	19.6725	14.6705	23.18	27.206	31.263	28.2735	25.7125	35.9335	22.021	26.1995	17.3545	19.215	15.616	30.073	26.169	17.9645
	65:15:39	35.868	22.7835	26.1995	23.6375	30.683	27.2975	26.3215	28.792	24.583	28.975	32.574	27.084	24.4	21.8075	20.191	28.0295	51.3625	46.5125	49.594	61.3705	14.6095	24.9795	26.0775	21.9295	23.485	27.7245	23.424	22.2345	22.6005	16.836	26.108	19.703	19.6725	14.6705	23.3935	27.206	31.263	28.2735	25.7125	35.9335	22.021	26.1995	17.3545	19.215	15.616	30.073	26.169	17.9645
	65:19:59	36.112	22.7835	26.291	23.851	30.683	27.2975	26.3215	28.792	24.583	28.975	32.7875	27.084	24.4	21.899	20.191	28.3345	51.454	46.726	49.594	61.3705	14.6095	24.9795	26.0775	21.9295	23.485	27.7245	23.424	22.2345	22.6005	16.836	26.108	20.008	19.6725	14.6705	23.3935	27.206	31.263	28.2735	25.7125	35.9335	22.021	26.1995	17.3545	19.215	15.616	30.073	26.169	17.9645
	65:24:19	36.234	22.7835	26.291	24.0035	30.683	27.2975	26.3215	28.792	24.583	28.975	33.001	27.084	24.4	21.899	20.191	28.3345	51.454	46.8785	49.594	61.3705	14.6095	24.9795	26.0775	22.387	23.485	27.7245	23.424	22.2345	22.6005	16.836	26.108	20.008	19.6725	14.6705	23.3935	27.206	31.263	28.2735	25.7125	35.9335	22.021	26.1995	17.3545	19.215	15.616	30.073	26.3825	17.9645
	65:28:39	36.234	22.7835	26.291	24.0035	30.683	27.2975	26.3215	28.792	24.583	28.975	33.001	27.084	24.4	21.899	20.191	28.3345	51.454	46.8785	49.594	61.3705	14.6095	24.9795	26.0775	22.387	23.485	27.7245	23.424	22.2345	22.6005	16.836	26.108	20.008	19.6725	14.6705	23.485	27.206	31.263	28.2735	25.7125	35.9335	22.021	26.3215	17.3545	19.215	15.616	30.073	26.3825	17.9645
	65:32:59	36.539	22.7835	26.291	24.0035	30.683	27.2975	26.3215	28.792	25.6505	28.975	33.001	27.084	24.4	21.899	20.191	28.3345	51.454	46.8785	49.594	61.3705	14.6095	24.9795	26.0775	22.387	23.485	27.7245	23.424	22.2345	22.6005	16.836	26.108	20.008	19.6725	14.6705	23.485	27.206	31.263	28.2735	25.7125	35.9335	22.143	26.3215	17.3545	19.215	15.616	30.3475	26.3825	17.9645
	65:37:19	36.539	22.7835	26.291	24.1865	30.683	27.2975	26.3215	28.792	25.6505	28.975	33.4585	27.084	24.4	21.899	20.191	28.3345	51.454	47.0615	49.594	61.3705	14.7925	24.9795	26.0775	22.387	23.485	27.877	23.424	22.2345	22.6005	17.5375	26.108	20.008	19.6725	14.6705	23.485	27.328	31.812	28.2735	25.7125	36.4215	22.143	26.3215	17.3545	19.215	15.616	30.3475	26.718	17.9645
	65:41:39	36.539	22.7835	26.291	24.1865	30.683	27.2975	26.3215	28.792	25.6505	28.975	33.4585	27.084	24.4	21.899	20.191	28.3345	51.454	47.0615	49.594	61.3705	14.7925	24.9795	26.0775	22.387	23.485	27.877	23.424	22.2345	22.6005	17.5375	26.108	20.008	19.6725	14.6705	23.485	27.328	31.9645	28.2735	25.7125	36.7265	22.2345	26.474	17.3545	19.215	15.738	30.4695	26.718	17.9645
	65:45:59	36.661	22.7835	26.291	24.1865	30.683	27.2975	27.206	28.792	25.6505	28.975	33.4585	27.084	24.4	21.899	20.435	28.3345	51.454	47.0615	49.594	61.3705	14.7925	24.9795	26.0775	22.387	23.485	28.2125	23.424	22.2345	22.6005	17.5375	26.23	20.008	19.6725	15.0365	23.485	27.328	31.9645	28.2735	25.7125	36.7265	22.2345	26.474	17.3545	19.215	15.738	30.4695	26.718	17.9645
	65:50:19	36.661	22.7835	26.291	24.339	30.683	27.2975	27.206	28.792	25.6505	28.975	33.4585	27.084	24.4	21.899	20.435	28.3345	51.454	47.214	49.594	61.3705	14.7925	24.9795	26.0775	23.2715	23.485	28.2125	23.424	22.2345	22.6005	17.5375	26.23	20.008	19.6725	15.0365	23.485	27.328	31.9645	28.2735	25.7125	36.7265	22.5395	26.596	17.3545	19.215	15.738	30.4695	26.718	18.2085
	65:54:39	36.783	22.7835	26.291	24.339	30.683	27.2975	27.45	28.792	25.6505	28.975	33.4585	27.2975	24.4	21.899	20.435	28.3345	51.454	47.214	49.594	61.3705	15.2805	24.9795	26.0775	23.2715	23.607	28.2125	23.424	22.2345	22.6005	17.5375	26.23	20.008	19.6725	15.0365	23.485	27.511	31.9645	28.3955	25.7125	36.7265	22.5395	26.596	17.3545	19.215	15.738	30.4695	26.718	18.2085
	65:58:59	36.8745	22.7835	26.291	24.339	30.683	27.2975	27.45	28.792	25.6505	29.1275	33.4585	27.45	24.4	22.2345	20.435	28.3345	51.454	47.214	49.594	61.3705	15.2805	24.9795	26.0775	23.2715	24.6745	28.2125	23.424	22.2345	22.6005	17.5375	26.23	20.008	19.6725	15.0365	23.6375	27.511	31.9645	28.3955	25.7125	36.7265	22.5395	26.596	17.3545	19.215	15.738	30.4695	26.718	18.2085
	66:03:19	36.9965	22.9665	26.291	24.339	30.683	27.2975	27.45	28.792	25.6505	29.4325	33.4585	27.6635	24.4	28.67	20.435	28.3345	51.454	47.214	49.594	61.3705	15.2805	24.9795	26.0775	23.2715	24.6745	28.2125	23.424	22.2345	22.6005	17.5375	26.23	20.008	19.6725	15.0365	23.6375	27.633	31.9645	28.487	25.7125	36.7265	22.5395	26.596	17.3545	19.215	15.738	30.4695	26.718	18.2085
	66:07:39	36.9965	22.9665	26.291	24.339	30.683	27.2975	27.45	28.792	25.6505	29.4325	33.4585	27.6635	25.498	28.67	20.435	28.3345	51.454	47.214	49.594	61.3705	15.2805	24.9795	26.0775	23.2715	24.6745	28.2125	23.424	22.2345	22.6005	17.5375	26.23	20.008	19.6725	15.0365	23.6375	27.633	31.9645	28.487	25.7125	36.7265	22.5395	26.596	17.3545	19.215	15.738	30.4695	26.718	18.2085
	66:11:59	36.9965	22.9665	26.291	24.339	30.683	27.2975	27.45	28.792	25.6505	29.4325	33.4585	27.6635	25.498	28.67	20.435	28.3345	51.454	47.214	49.594	61.3705	15.2805	24.9795	26.0775	23.2715	24.6745	28.5785	23.424	22.2345	22.6005	17.5375	26.23	20.008	19.6725	15.0365	23.6375	27.633	31.9645	28.487	26.0785	36.7265	22.5395	26.596	17.3545	19.337	15.8295	30.4695	26.718	18.3305
	66:16:19	36.9965	22.9665	26.291	24.339	30.683	27.2975	27.45	28.792	25.6505	29.4325	33.4585	27.6635	25.498	28.67	20.435	28.3345	51.454	47.214	49.594	61.3705	15.372	24.9795	26.0775	23.2715	24.6745	28.5785	23.424	22.2345	22.6005	17.5375	26.23	20.008	19.6725	15.0365	23.6375	27.633	31.9645	28.487	26.17	36.7265	22.7835	26.596	18.361	19.5505	15.8295	30.4695	26.718	18.3305
	66:20:39	36.9965	22.9665	26.291	24.339	30.683	27.2975	27.45	28.792	25.6505	29.585	33.4585	27.6635	25.498	28.67	20.435	28.3345	51.454	47.214	49.594	61.3705	15.372	24.9795	26.0775	23.2715	24.6745	28.7005	23.424	22.2345	22.6005	17.5375	26.23	20.008	19.6725	15.0365	23.6375	27.633	31.9645	28.487	26.6275	36.7265	22.7835	26.596	18.361	19.5505	15.8295	30.4695	26.718	18.3305
	66:24:59	36.9965	22.9665	26.291	24.339	30.683	27.2975	27.45	28.792	25.6505	29.585	33.4585	27.6635	25.498	28.67	20.435	28.3345	51.454	47.214	49.594	61.3705	15.372	24.9795	26.0775	23.2715	24.6745	28.7005	23.424	22.2345	22.6005	17.6595	26.23	20.008	19.6725	15.0365	23.6375	27.633	31.9645	28.609	26.6275	36.9095	22.7835	26.596	18.361	19.5505	15.8295	30.4695	26.718	18.3305
	66:29:19	36.9965	22.9665	26.291	24.339	30.683	27.2975	27.45	28.792	25.6505	29.8595	33.4585	27.6635	25.498	28.67	20.435	28.3345	51.454	47.214	49.594	61.3705	15.372	25.1015	26.474	23.2715	24.6745	28.7005	23.5765	22.2345	22.6005	17.6595	26.23	20.008	19.6725	15.0365	23.6375	27.633	32.3	28.609	26.6275	36.9095	22.7835	26.596	18.361	19.5505	15.8295	30.4695	26.718	18.3305
	66:33:39	36.9965	22.9665	26.291	24.339	30.683	27.2975	27.45	28.792	25.6505	30.0425	33.4585	27.6635	25.498	28.67	20.435	28.3345	51.454	47.214	49.594	61.3705	15.372	25.1015	26.474	23.2715	24.6745	28.7005	23.5765	22.2345	22.6005	17.6595	26.23	20.008	19.6725	15.0365	23.6375	27.633	32.3	28.609	26.6275	37.611	22.7835	26.596	18.361	19.7335	16.043	30.4695	26.718	18.3305
	66:37:59	36.9965	22.9665	26.291	24.339	30.683	27.2975	27.45	28.792	25.6505	30.5	33.4585	27.6635	25.498	28.67	20.435	28.3345	51.454	47.214	49.594	61.3705	15.372	25.1015	26.474	23.2715	24.6745	28.7005	23.79	22.2345	22.6005	17.6595	26.23	20.008	19.6725	15.0365	23.6375	27.633	32.3	28.609	26.6275	37.611	22.7835	26.596	18.361	19.7335	16.043	30.4695	26.718	18.3305
	66:42:19	36.9965	22.9665	26.291	24.949	30.683	27.2975	27.45	28.792	25.6505	30.5	33.4585	27.6635	25.498	28.67	20.435	28.3345	51.454	47.824	49.594	61.3705	15.372	25.1015	26.474	23.2715	24.6745	28.7005	23.79	22.2345	22.7835	17.6595	26.23	20.008	19.6725	15.0365	23.6375	27.633	32.3	28.609	26.6275	37.611	22.7835	26.596	18.361	19.7335	16.043	30.4695	26.718	18.3305
	66:46:39	36.9965	22.9665	26.291	24.949	30.683	27.2975	27.45	28.792	25.6505	30.744	33.4585	27.6635	25.7115	28.67	20.435	28.8835	51.454	47.824	49.594	61.3705	15.372	25.1015	26.474	23.2715	24.6745	28.7005	23.79	22.2345	22.9665	17.6595	26.23	20.008	19.6725	15.0365	23.6375	27.633	32.3	28.609	26.6275	37.611	22.7835	26.596	18.361	20.008	16.043	30.4695	26.718	18.666
	66:50:59	36.9965	22.9665	26.291	24.949	30.683	27.2975	27.45	28.792	25.6505	30.744	33.4585	27.6635	25.7115	28.67	20.435	29.036	51.454	47.824	49.594	61.3705	15.372	25.1015	26.474	23.2715	24.6745	28.7005	23.8815	22.2345	22.9665	17.6595	26.23	20.008	19.6725	15.0365	23.6375	27.633	32.3	28.609	26.6275	37.611	22.7835	26.596	18.361	20.0995	16.043	30.4695	26.718	18.666
	66:55:19	36.9965	22.9665	26.535	24.949	30.683	27.45	27.45	28.792	25.6505	30.744	33.4585	27.6635	25.7115	28.67	20.435	29.036	51.698	47.824	49.594	61.523	15.372	25.1015	26.7485	23.2715	24.6745	28.7005	24.2475	22.2345	23.241	17.6595	26.23	20.008	19.6725	15.0365	23.6375	27.633	32.3	28.609	26.841	37.611	22.7835	26.596	18.4525	20.0995	16.043	30.4695	26.718	18.666
	66:59:39	36.9965	22.9665	26.535	24.949	30.805	27.45	27.45	28.792	25.6505	31.964	33.4585	27.6635	25.7115	28.67	20.435	29.036	51.698	47.824	49.716	61.523	15.372	25.1015	26.7485	23.2715	24.6745	28.7005	24.2475	22.2345	23.241	17.6595	26.23	20.008	19.6725	15.0365	23.6375	27.633	32.3	28.609	26.841	37.611	22.7835	26.596	18.4525	20.0995	16.043	30.4695	26.8095	18.666
	67:03:59	36.9965	22.9665	26.901	24.949	30.805	27.45	27.45	28.792	25.6505	31.964	33.4585	27.6635	25.7115	28.67	20.435	29.524	52.064	47.824	49.716	61.523	15.372	25.1015	26.7485	23.2715	24.6745	28.9445	24.2475	22.2345	23.485	17.6595	26.23	20.008	19.6725	15.0365	23.973	27.633	32.3	28.609	26.841	38.3125	22.7835	26.596	18.666	20.0995	16.043	30.622	26.962	18.666
	67:08:19	36.9965	22.9665	27.267	24.949	30.805	27.45	27.45	28.792	25.6505	31.964	33.4585	27.6635	25.7115	28.67	20.435	29.6155	52.43	47.824	49.716	61.523	15.372	25.1015	26.7485	23.2715	24.6745	28.9445	24.2475	22.2345	23.485	17.6595	26.23	20.008	19.6725	15.0365	23.973	27.633	32.3	28.8225	26.841	38.6175	22.7835	26.596	18.666	20.0995	16.043	30.622	27.267	18.666
	67:12:39	36.9965	22.9665	27.267	24.949	30.805	27.45	27.45	28.792	25.6505	31.964	33.4585	27.6635	25.7115	28.67	20.435	29.768	52.43	47.824	49.716	61.523	15.372	25.1015	26.9925	23.2715	24.6745	28.9445	24.2475	22.2345	23.5765	17.6595	26.23	20.008	19.6725	15.0365	23.973	27.633	32.3	28.8225	26.841	38.6175	22.7835	26.718	18.971	20.0995	16.043	30.622	27.267	18.666
	67:16:59	36.9965	23.4545	27.267	25.071	30.805	27.45	29.0055	28.792	25.6505	31.964	33.4585	27.6635	25.7115	28.67	20.435	29.768	52.43	47.946	49.716	61.523	15.5245	25.1015	26.9925	23.2715	24.6745	28.9445	24.2475	22.2345	23.5765	17.6595	26.23	20.008	19.6725	15.0365	23.973	27.633	32.3	28.8225	26.841	38.6175	22.7835	26.718	18.971	20.0995	16.043	30.622	27.267	18.666
	67:21:19	36.9965	23.4545	27.267	25.2235	30.805	27.45	29.0055	28.792	25.6505	31.964	33.4585	27.6635	25.7115	28.67	20.435	29.768	52.43	48.0985	49.716	61.523	15.5245	25.1015	26.9925	23.2715	24.6745	28.9445	24.583	22.2345	23.5765	17.6595	26.23	20.7705	19.6725	15.0365	23.973	27.633	33.093	28.8225	26.841	38.6175	22.7835	26.718	18.971	20.0995	16.043	30.622	27.389	18.666
	67:25:39	36.9965	23.4545	27.267	25.2235	30.805	27.45	29.0055	28.792	25.6505	31.964	33.4585	27.6635	25.7115	28.67	20.435	30.012	52.43	48.0985	49.716	61.523	15.5245	25.1015	27.1145	23.2715	24.6745	28.9445	24.583	22.2345	23.973	17.6595	26.23	20.7705	19.6725	15.0365	23.973	27.633	33.093	28.8225	26.841	38.6175	22.7835	26.718	18.971	20.0995	16.043	30.622	27.389	18.666
	67:29:59	36.9965	23.4545	27.267	25.2235	30.805	27.45	29.0055	28.792	25.6505	31.964	33.4585	27.6635	25.7115	28.67	20.435	30.012	52.43	48.0985	49.716	61.523	15.5245	25.1015	27.1145	23.2715	24.6745	28.9445	24.583	22.2345	23.973	18.0255	26.23	20.7705	19.6725	15.0365	23.973	27.633	33.093	28.8225	26.841	38.6175	22.7835	26.9925	18.971	20.0995	16.043	30.9575	27.389	18.666
	67:34:19	36.9965	23.5765	27.267	25.2235	30.805	27.45	29.0055	28.792	25.6505	31.964	33.4585	27.6635	25.7115	28.67	20.435	30.012	52.43	48.0985	49.716	61.523	15.5245	25.1015	27.1145	23.2715	24.6745	28.9445	24.583	22.2345	23.973	18.0255	26.23	20.7705	19.6725	15.0365	23.973	27.633	33.093	28.8225	26.841	38.6175	22.7835	26.9925	19.0625	20.0995	16.043	31.11	27.389	18.666
	67:38:39	36.9965	23.6985	27.267	25.2235	30.805	27.45	29.0055	28.792	25.6505	31.964	33.4585	27.6635	25.7115	28.67	20.557	30.012	52.43	48.0985	49.716	61.523	15.5245	25.1015	27.7855	23.2715	24.6745	28.9445	24.583	22.2345	23.973	18.0255	26.23	20.7705	19.6725	15.0365	23.973	27.633	33.093	28.8225	26.841	38.6175	22.7835	27.145	19.0625	20.0995	16.043	31.11	27.694	18.666
	67:42:59	36.9965	23.6985	27.267	25.2235	30.805	27.45	29.0055	28.792	25.6505	31.964	33.4585	27.6635	25.7115	28.67	20.557	30.012	52.43	48.0985	49.716	61.523	15.5245	25.1015	27.7855	23.2715	24.6745	28.9445	24.705	22.2345	23.973	18.0255	26.23	20.7705	19.6725	15.0365	23.973	27.633	33.093	28.8225	26.841	38.6175	22.7835	27.145	19.2455	20.0995	16.043	31.11	27.694	18.666
	67:47:19	36.9965	23.6985	27.267	25.2235	30.805	27.45	29.0055	28.792	25.6505	31.964	33.4585	27.6635	25.7115	28.67	20.557	30.012	52.43	48.0985	49.716	61.523	15.5245	25.1015	27.7855	23.2715	24.6745	28.9445	24.888	22.2345	24.2475	18.0255	26.23	20.7705	19.6725	15.0365	23.973	27.633	33.093	28.8225	26.841	38.6175	22.7835	27.145	19.2455	20.0995	16.043	31.11	27.694	18.666
	67:51:39	36.9965	23.6985	27.267	25.2235	30.805	27.45	29.0055	28.792	25.6505	31.964	33.794	27.6635	25.7115	28.67	20.557	30.012	52.43	48.0985	49.716	61.523	15.5245	25.1015	27.7855	23.2715	24.6745	28.9445	25.01	22.2345	24.2475	18.0255	26.23	20.7705	19.6725	15.0365	23.973	27.633	33.337	28.8225	26.841	38.6175	22.7835	27.145	19.2455	20.0995	16.043	31.11	27.694	18.666
	67:55:59	36.9965	23.6985	27.267	25.2235	30.805	27.45	29.0055	28.792	25.6505	31.964	33.794	27.6635	26.169	28.67	20.557	30.012	52.43	48.0985	49.716	61.523	15.5245	25.1015	27.7855	23.2715	24.6745	28.9445	25.01	22.2345	24.2475	18.0255	26.23	20.7705	19.6725	15.0365	23.973	27.633	33.337	28.8225	26.841	38.6175	22.7835	27.145	19.2455	20.0995	17.6595	31.11	27.694	18.666
	68:00:19	36.9965	23.6985	27.267	25.2235	30.805	27.45	29.0055	28.792	25.6505	31.964	33.794	27.6635	26.169	28.67	20.557	30.012	52.43	48.0985	49.716	61.523	15.5245	25.1015	27.7855	23.2715	24.6745	28.9445	25.01	22.509	24.2475	18.0255	26.23	20.7705	19.6725	15.0365	23.973	27.633	34.069	28.8225	26.841	38.6175	22.7835	27.145	19.2455	20.0995	17.6595	31.3235	27.877	18.666
	68:04:39	36.9965	23.6985	27.267	25.2235	30.805	27.45	29.0055	28.792	25.6505	31.964	33.9465	27.6635	26.3215	28.67	20.557	30.012	52.43	48.0985	49.716	61.523	15.5245	25.3455	27.7855	23.2715	24.6745	28.9445	25.01	22.509	24.2475	18.0255	26.23	20.7705	19.6725	15.0365	23.973	27.633	34.069	28.8225	26.841	38.6175	22.7835	27.2975	19.2455	20.0995	17.6595	31.3235	27.877	18.666
	68:08:59	36.9965	23.6985	27.267	25.2235	30.805	27.6635	29.0055	28.792	25.6505	31.964	33.9465	27.6635	26.3215	28.67	20.557	30.012	52.43	48.0985	49.716	61.7365	15.5245	25.3455	27.7855	23.2715	24.6745	28.9445	25.01	22.7835	24.339	18.0255	26.23	20.7705	19.6725	15.0365	23.973	27.633	34.069	28.8225	26.841	38.6175	22.7835	27.2975	19.2455	20.0995	17.6595	31.3235	27.999	18.666
	68:13:19	36.9965	23.6985	27.4805	25.2235	30.805	27.6635	29.0055	28.792	25.6505	31.964	33.9465	27.6635	26.3215	28.67	20.557	30.012	52.6435	48.0985	49.716	61.7365	15.5245	25.3455	27.7855	23.2715	24.6745	28.9445	25.01	22.7835	24.339	18.0255	26.23	20.7705	19.6725	15.0365	23.973	27.633	34.5265	28.8225	26.841	38.6175	22.7835	27.2975	19.2455	20.0995	17.6595	31.3235	27.999	18.666
	68:17:39	36.9965	23.6985	28.548	25.2235	30.805	27.6635	29.0055	28.792	25.6505	31.964	33.9465	27.6635	26.3215	28.67	20.557	30.012	53.711	48.0985	49.716	61.7365	15.5245	25.3455	27.7855	23.2715	24.6745	28.9445	25.01	23.3935	24.4915	18.0255	26.23	20.7705	19.6725	15.0365	23.973	27.8465	34.5265	28.8225	26.841	38.6175	22.7835	27.2975	19.2455	20.0995	17.6595	31.415	27.999	18.666
	68:21:59	36.9965	23.8815	28.6395	25.2235	30.805	27.6635	29.0055	28.792	26.6875	31.964	34.1905	27.755	26.3215	28.67	20.557	30.012	53.8025	48.0985	49.716	61.7365	15.5245	25.3455	27.7855	23.2715	24.6745	28.9445	25.193	23.3935	24.705	18.0255	26.23	20.7705	19.6725	15.0365	23.973	27.8465	34.5265	29.3105	26.841	38.6175	22.7835	27.2975	19.2455	20.374	17.6595	31.415	27.999	18.666
	68:26:19	36.9965	23.8815	28.6395	25.2235	31.3845	27.6635	29.0055	28.792	26.6875	31.964	34.1905	27.755	26.3215	28.67	20.557	30.012	53.8025	48.0985	50.2955	61.7365	15.5245	25.3455	27.7855	23.2715	24.6745	28.9445	25.193	23.3935	24.705	18.0255	26.23	20.7705	20.1605	15.0365	24.0645	27.8465	34.5265	29.3105	27.1765	39.014	22.7835	27.511	19.3675	20.5875	17.6595	31.415	27.999	18.666
	68:30:39	36.9965	23.8815	28.6395	25.2235	31.3845	27.6635	29.0055	28.792	26.6875	31.964	34.1905	27.938	26.3215	28.67	20.557	30.012	53.8025	48.0985	50.2955	61.7365	15.5245	25.5285	27.7855	23.2715	24.6745	28.9445	25.193	23.3935	24.705	18.0255	26.23	20.7705	20.1605	15.0365	24.0645	27.8465	34.5265	29.3105	27.1765	39.014	23.1495	27.511	19.3675	20.5875	17.6595	31.415	27.999	18.666
	68:34:59	36.9965	23.8815	28.6395	25.2235	31.3845	27.6635	29.0055	28.792	26.6875	31.964	35.2275	27.938	26.3215	28.67	20.557	30.012	53.8025	48.0985	50.2955	61.7365	15.5245	25.5285	27.7855	23.2715	24.6745	28.9445	25.193	24.461	24.705	18.0255	26.23	20.7705	20.1605	15.0365	24.2475	27.8465	34.5265	29.3105	27.1765	39.6545	23.1495	27.511	19.3675	20.5875	17.6595	31.415	27.999	18.849
	68:39:19	37.21	23.8815	28.6395	25.2235	31.3845	27.6635	29.0055	28.792	26.6875	31.964	35.2275	27.938	28.2125	28.67	20.557	30.012	53.8025	48.0985	50.2955	61.7365	15.5245	25.681	27.7855	23.2715	24.949	28.9445	25.193	24.5525	24.705	18.0255	26.23	20.7705	20.1605	15.0365	24.339	27.8465	34.5265	29.3105	27.2985	39.6545	23.1495	27.511	19.3675	20.5875	17.6595	31.415	27.999	18.849
	68:43:39	37.21	23.8815	28.6395	25.2235	31.3845	27.6635	29.0055	28.792	26.6875	31.964	35.2275	27.938	28.2125	28.67	20.557	30.012	53.8025	48.0985	50.2955	61.7365	15.5245	25.681	27.7855	23.2715	24.949	28.9445	25.193	24.5525	24.705	18.0255	26.23	20.7705	20.1605	15.0365	24.339	27.8465	34.5265	29.3105	27.2985	39.6545	23.5765	27.511	19.3675	20.5875	17.6595	31.415	27.999	18.849
	68:47:59	37.21	23.8815	28.6395	25.2235	31.3845	27.6635	29.0055	28.792	26.6875	31.964	35.2275	27.938	28.2125	28.67	20.557	30.012	53.8025	48.0985	50.2955	61.7365	15.5245	25.803	27.7855	23.2715	24.949	28.9445	25.193	24.5525	24.705	18.0255	26.23	20.7705	20.1605	15.0365	24.339	28.1515	34.5265	29.3105	27.2985	39.6545	23.5765	27.511	19.3675	21.4415	17.6595	31.415	27.999	18.849
	68:52:19	37.21	23.8815	28.6395	26.2605	31.3845	27.6635	29.0055	28.792	26.6875	31.964	35.2275	27.938	28.2125	28.67	20.557	30.012	53.8025	49.1355	50.2955	61.7365	15.5245	25.803	27.7855	23.2715	24.949	28.9445	25.193	24.5525	24.705	18.0255	26.23	20.7705	20.1605	15.0365	24.339	28.2735	34.5265	29.3105	27.2985	39.6545	23.5765	27.511	19.3675	21.4415	17.6595	31.415	27.999	18.849
	68:56:39	37.21	23.8815	28.6395	26.2605	31.6285	27.6635	29.0055	28.792	26.6875	31.964	35.2275	27.938	28.2125	28.67	20.557	30.012	53.8025	49.1355	50.5395	61.7365	15.5245	25.803	27.7855	23.2715	24.949	28.9445	25.193	24.5525	24.7965	18.0255	26.23	20.7705	20.1605	15.0365	24.339	28.2735	34.5265	29.3105	27.2985	39.6545	23.5765	27.511	19.3675	21.4415	17.6595	31.415	27.999	18.849
	69:00:59	37.21	23.8815	28.6395	26.2605	31.6285	27.6635	29.0055	29.219	26.6875	31.964	35.2275	27.938	28.2125	28.67	20.557	30.012	53.8025	49.1355	50.5395	61.7365	15.7075	25.803	28.487	23.2715	24.949	28.9445	25.193	24.5525	24.7965	18.0255	26.23	20.7705	20.1605	15.0365	24.339	28.2735	34.5265	29.3105	27.2985	39.6545	23.5765	27.511	19.3675	21.4415	17.6595	31.415	27.999	18.849
	69:05:19	37.21	23.8815	28.6395	26.2605	31.6285	27.6635	29.0055	29.463	26.6875	31.964	35.2275	27.938	28.2125	28.67	20.557	30.012	53.8025	49.1355	50.5395	61.7365	15.921	25.803	28.8225	23.2715	24.949	28.9445	25.193	24.5525	24.7965	18.0255	26.23	20.7705	20.1605	15.0365	24.339	28.2735	34.5265	29.3105	27.2985	39.6545	23.79	27.511	19.3675	21.4415	17.6595	31.415	27.999	18.849
	69:09:39	37.21	23.8815	28.6395	26.2605	31.6285	27.6635	29.0055	29.463	26.6875	31.964	35.2275	27.938	28.2125	28.67	20.8315	30.012	53.8025	49.1355	50.5395	61.7365	15.921	25.803	28.8225	23.2715	24.949	28.9445	25.193	24.5525	24.7965	18.0255	26.23	20.7705	20.1605	15.0365	24.339	28.2735	34.5265	29.3105	27.2985	39.6545	23.79	27.511	19.3675	21.4415	17.6595	31.415	28.304	18.849
	69:13:59	37.21	23.8815	28.6395	26.2605	31.6285	27.6635	29.0055	29.463	26.6875	31.964	35.2275	28.243	28.2125	28.67	20.8315	30.012	53.8025	49.1355	50.5395	61.7365	15.921	25.803	28.8225	23.2715	24.949	28.9445	25.193	24.5525	24.7965	18.0255	26.23	20.7705	20.1605	15.128	25.2235	28.2735	34.5265	29.3105	27.2985	39.6545	23.79	27.511	19.3675	21.4415	17.6595	31.415	28.304	18.849
	69:18:19	37.21	23.8815	29.0055	26.2605	31.6285	27.8465	29.0055	29.463	26.6875	31.964	35.2275	28.243	28.2125	28.67	20.8315	30.012	54.1685	49.1355	50.5395	61.9195	16.0735	25.803	28.8225	23.2715	24.949	29.1885	25.193	24.5525	24.9795	18.0255	26.23	21.289	20.1605	15.2805	25.8335	28.487	34.5265	29.3105	27.2985	39.6545	23.79	27.511	19.3675	21.4415	17.6595	31.415	28.304	18.849
	69:22:39	37.21	23.8815	29.0055	26.2605	31.6285	27.8465	29.0055	29.463	26.6875	31.964	35.2275	28.243	28.2125	28.67	20.8315	30.012	54.1685	49.1355	50.5395	61.9195	16.0735	25.803	28.8225	23.424	24.949	29.1885	25.193	24.5525	25.1625	18.0255	26.23	21.289	20.1605	15.2805	25.8335	28.487	34.5265	29.3105	27.2985	39.6545	23.79	27.511	19.3675	21.4415	17.6595	31.415	28.5175	18.849
	69:26:59	37.21	23.8815	29.0055	26.2605	31.6285	27.8465	29.0055	29.463	26.6875	31.964	35.2275	28.243	28.2125	28.67	20.923	30.012	54.1685	49.1355	50.5395	61.9195	16.0735	25.803	28.8225	23.424	24.949	29.1885	25.193	24.5525	25.1625	18.0255	26.23	21.289	20.1605	15.2805	25.8335	28.6395	34.5265	29.3105	27.2985	39.6545	23.79	27.511	19.3675	21.4415	17.6595	31.415	28.6395	18.849
	69:31:19	37.21	23.8815	29.0055	26.2605	31.6285	27.8465	29.0055	29.463	26.6875	31.964	35.2275	28.426	28.2125	28.67	20.923	30.012	54.1685	49.1355	50.5395	61.9195	16.2565	25.803	29.0665	23.424	24.949	29.1885	25.193	24.5525	25.1625	18.0255	26.23	21.289	20.1605	15.2805	25.8335	28.6395	34.5265	29.3105	27.2985	39.6545	23.79	27.511	19.3675	21.4415	17.6595	31.415	28.6395	18.849
	69:35:39	37.21	24.0035	29.0055	26.2605	31.6285	27.8465	29.0055	29.463	26.6875	31.964	35.2275	28.426	28.2125	28.67	20.923	30.012	54.1685	49.1355	50.5395	61.9195	17.69	25.803	29.219	23.5155	24.949	29.1885	25.193	24.705	25.1625	18.0255	26.23	21.289	20.1605	15.2805	25.8335	28.6395	34.5265	29.3105	27.2985	39.6545	23.79	27.511	19.3675	21.4415	17.6595	31.415	28.6395	18.849
	69:39:59	37.21	24.0035	29.0055	26.2605	31.8725	27.8465	29.0055	29.463	26.6875	31.964	35.2275	28.426	28.2125	28.67	20.923	30.012	54.1685	49.1355	50.7835	61.9195	17.69	25.803	29.219	23.5155	24.949	29.1885	25.193	24.705	25.1625	18.0255	26.413	21.289	20.1605	15.4635	25.8335	28.9445	34.5265	29.3105	27.2985	39.6545	23.79	27.511	19.3675	21.4415	17.6595	31.7505	28.6395	18.849
	69:44:19	37.21	24.0035	29.0055	26.2605	31.9945	27.8465	29.0055	29.463	26.6875	31.964	35.2275	28.426	28.2125	28.67	21.1365	30.012	54.1685	49.1355	50.9055	61.9195	17.69	25.803	29.219	23.5155	24.949	29.1885	25.193	24.705	25.1625	18.0255	26.413	21.289	20.1605	15.4635	25.8335	28.9445	34.5265	29.3105	27.2985	40.112	23.79	27.511	19.3675	21.4415	17.6595	31.7505	28.6395	18.849
	69:48:39	37.21	24.0035	29.097	26.2605	31.9945	27.8465	29.0055	29.463	26.6875	31.964	35.2275	28.426	28.2125	28.67	21.1365	30.012	54.26	49.1355	50.9055	61.9195	17.69	25.803	29.219	23.5155	24.949	29.1885	25.5285	24.705	25.1625	18.117	26.413	21.289	20.1605	15.5855	25.8335	28.9445	34.5265	29.3105	28.427	40.112	23.79	27.511	20.4655	21.4415	17.6595	31.7505	28.6395	18.849
	69:52:59	37.21	24.0035	29.097	26.2605	31.9945	27.8465	29.0055	29.463	26.6875	31.964	35.2275	28.426	28.2125	28.67	21.1365	30.195	54.26	49.1355	50.9055	61.9195	17.69	25.803	29.219	23.5155	24.949	29.341	25.5285	24.705	25.1625	18.2695	26.413	21.289	20.1605	15.5855	25.8335	28.9445	34.5265	29.3105	28.427	40.2035	24.0035	27.511	20.4655	21.4415	17.6595	31.7505	28.6395	18.849
	69:57:19	37.21	24.0035	29.097	26.2605	31.9945	27.8465	29.0055	29.463	26.6875	31.964	35.2275	28.426	28.2125	28.67	21.2585	30.195	54.26	49.1355	50.9055	61.9195	17.69	25.803	29.219	23.5155	24.949	29.341	25.5285	24.705	25.1625	18.2695	26.413	21.289	20.1605	15.5855	25.8335	28.9445	34.5265	29.3105	28.427	40.2035	24.0035	27.694	20.4655	21.4415	17.6595	31.7505	28.6395	18.849
	70:01:39	37.21	24.0035	29.097	26.2605	31.9945	27.8465	29.0055	29.463	26.6875	31.964	35.2275	28.426	28.2125	28.67	21.2585	30.195	54.26	49.1355	50.9055	61.9195	17.69	25.803	29.219	23.5155	24.949	29.6155	25.742	24.705	25.1625	18.2695	26.413	21.289	20.1605	15.5855	25.8335	28.9445	34.5265	29.3105	28.427	40.2035	24.0035	27.877	20.4655	21.4415	17.6595	31.8725	28.6395	18.849
	70:05:59	37.21	24.0035	29.097	26.2605	31.9945	27.8465	29.0055	29.463	26.6875	31.964	35.2275	28.67	28.2125	28.67	21.533	30.195	54.26	49.1355	50.9055	61.9195	17.69	25.803	29.219	23.5155	25.3455	29.6155	25.742	24.705	25.1625	18.2695	26.413	21.289	20.1605	15.5855	25.8335	28.9445	34.5265	29.4935	28.427	40.2035	24.0035	28.06	20.4655	21.4415	17.6595	31.9945	28.6395	18.849
	70:10:19	37.21	24.0035	29.097	26.2605	31.9945	27.8465	29.0055	29.707	26.6875	31.964	35.2275	28.67	28.2125	28.67	21.533	30.195	54.26	49.1355	50.9055	61.9195	17.69	25.803	29.219	23.668	25.3455	29.6155	25.742	24.888	25.1625	18.4525	26.413	21.289	20.1605	15.5855	25.8335	28.9445	34.5265	29.4935	28.427	40.2035	24.0035	28.06	20.4655	21.4415	17.6595	31.9945	28.6395	18.849
	70:14:39	37.393	24.0035	29.097	26.2605	31.9945	27.8465	29.0055	29.707	26.6875	31.964	35.2275	28.67	28.2125	28.67	21.533	30.195	54.26	49.1355	50.9055	61.9195	17.69	25.803	29.219	23.7595	25.3455	29.6155	25.8335	24.888	25.1625	18.4525	26.413	21.289	20.1605	15.5855	25.8335	28.9445	34.5265	29.4935	28.427	40.2035	24.2475	28.06	20.4655	21.716	17.6595	31.9945	28.6395	18.849
	70:18:59	37.5455	24.1255	29.097	26.2605	32.1775	27.9685	29.0055	29.707	26.6875	31.964	35.2275	28.67	28.2125	28.67	21.533	30.378	54.26	49.1355	51.0885	62.0415	17.69	25.803	29.219	23.7595	25.3455	29.6155	26.1385	24.888	25.1625	18.4525	26.413	21.289	20.1605	15.5855	25.8335	28.9445	34.5265	29.4935	28.427	40.2035	24.2475	28.06	20.4655	21.716	17.6595	31.9945	28.6395	18.849
	70:23:19	37.7285	24.1255	29.097	26.2605	32.1775	27.9685	29.0055	29.707	26.6875	31.964	35.2275	28.67	28.2125	28.67	21.6245	30.378	54.26	49.1355	51.0885	62.0415	17.69	25.803	29.219	23.9425	25.3455	29.768	26.1385	24.888	25.1625	18.4525	26.413	21.289	20.1605	15.5855	25.8335	28.9445	34.5265	29.4935	28.427	40.2035	24.2475	28.06	20.4655	21.716	17.6595	32.1165	28.6395	18.849
	70:27:39	37.8505	24.1255	29.097	26.2605	32.4215	27.9685	29.0055	29.707	26.6875	31.964	35.2275	28.67	28.2125	28.67	21.6245	30.378	54.26	49.1355	51.3325	62.0415	17.69	25.803	29.219	23.9425	25.3455	29.768	26.1385	24.888	25.1625	18.4525	26.413	21.289	20.1605	15.5855	25.8335	28.9445	34.5265	29.4935	28.427	40.2035	24.2475	28.06	20.4655	21.716	17.6595	32.1165	28.975	18.849
	70:31:59	37.9725	24.1255	29.097	26.2605	32.4215	27.9685	29.0055	29.707	26.6875	31.964	35.2275	28.67	28.2125	28.67	21.6245	30.378	54.26	49.1355	51.3325	62.0415	17.69	25.803	29.219	23.9425	26.413	29.768	26.2605	24.888	25.315	18.6965	26.413	21.289	20.1605	15.5855	25.8335	29.219	34.5265	29.4935	28.8235	40.2035	24.2475	28.06	20.4655	21.716	17.6595	32.1165	28.975	18.849
	70:36:19	38.247	24.1255	29.097	26.2605	32.4215	28.2735	29.0055	29.707	26.6875	31.964	35.2275	28.67	28.2125	28.67	21.6245	30.378	54.26	49.1355	51.3325	62.3465	17.69	25.803	29.219	23.9425	26.413	29.768	26.2605	24.888	25.315	18.91	26.413	21.289	20.1605	15.5855	25.8335	29.219	34.5265	29.4935	28.8235	40.2035	24.8575	28.06	20.4655	21.8685	17.6595	32.1165	28.975	18.849
	70:40:39	38.247	24.1255	29.097	26.3825	32.4215	28.2735	29.0055	29.707	26.6875	31.964	35.2275	28.67	28.2125	28.67	21.6245	30.378	54.26	49.2575	51.3325	62.3465	17.69	26.0165	29.341	23.9425	26.5045	29.768	26.2605	25.0405	25.4065	18.91	26.413	21.289	20.1605	15.5855	25.8335	29.219	34.6485	29.4935	28.8235	40.2035	24.8575	28.06	20.4655	21.8685	17.6595	32.4215	28.975	18.849
	70:44:59	38.247	24.1255	29.097	26.3825	32.4215	28.2735	29.0055	29.707	26.6875	31.964	35.4715	28.67	28.2125	28.67	21.6245	30.378	54.26	49.2575	51.3325	62.3465	17.69	26.1995	29.341	23.9425	26.5045	29.768	26.4435	25.0405	25.6505	18.91	26.413	21.289	20.1605	15.5855	25.8335	29.219	34.6485	29.4935	28.8235	40.9355	24.8575	28.06	20.4655	21.8685	17.6595	32.4215	28.975	18.849
	70:49:19	38.247	24.1255	29.097	26.3825	32.4215	28.2735	29.0055	30.1035	26.6875	31.964	35.4715	28.67	28.2125	28.67	21.6245	30.378	54.26	49.2575	51.3325	62.3465	17.69	26.6265	29.341	24.1865	26.5045	29.768	26.4435	25.0405	25.6505	19.1845	26.413	21.289	20.1605	15.5855	25.8335	29.3105	34.6485	29.4935	28.8235	40.9355	24.8575	28.06	20.4655	21.8685	17.6595	32.4215	28.975	18.849
	70:53:39	38.247	24.1255	29.097	26.3825	32.4215	28.2735	29.0055	30.1035	26.6875	31.964	35.6545	28.67	28.2125	28.67	21.9295	30.378	54.26	49.2575	51.3325	62.3465	17.69	26.6265	29.89	24.1865	26.5045	29.768	26.4435	25.0405	25.6505	19.1845	26.413	21.289	20.1605	15.5855	25.8335	29.3105	34.74	29.4935	29.4335	40.9355	24.8575	28.06	20.4655	21.8685	17.6595	32.574	28.975	18.849
	70:57:59	39.0095	24.1255	29.097	26.3825	32.4215	28.2735	29.0055	30.1035	26.6875	31.964	35.6545	28.67	28.2125	28.67	21.9295	30.378	54.26	49.2575	51.3325	62.3465	17.69	26.6265	29.89	24.1865	26.8095	29.768	26.4435	25.0405	25.6505	19.276	26.413	21.289	20.1605	15.5855	25.8335	29.3105	34.74	29.4935	29.4335	40.9355	24.8575	28.06	20.618	21.8685	17.6595	32.574	28.975	18.849
	71:02:19	39.0095	24.4915	29.097	26.3825	32.4215	28.2735	29.4935	30.1035	26.6875	31.964	35.6545	28.67	28.2125	28.67	21.9295	30.378	54.26	49.2575	51.3325	62.3465	17.69	26.6265	29.89	24.1865	26.8095	29.768	26.4435	25.0405	25.6505	19.276	26.413	21.289	20.1605	15.982	25.8335	29.3105	34.74	29.4935	29.4335	40.9355	24.8575	28.06	20.618	21.8685	17.6595	32.574	28.975	18.849
	71:06:39	39.467	24.4915	29.097	26.3825	32.574	28.2735	29.4935	30.2865	26.6875	32.208	35.6545	28.67	28.2125	28.67	21.9295	30.378	54.26	49.2575	51.485	62.3465	17.69	26.6265	29.89	25.5895	26.8095	29.768	26.4435	25.0405	25.6505	19.276	26.413	21.289	20.313	15.982	25.8335	29.3105	34.74	29.4935	29.4335	41.0575	24.8575	28.06	20.618	21.8685	17.6595	32.574	28.975	18.849
	71:10:59	39.6195	24.583	29.097	26.5045	32.696	28.2735	29.4935	30.2865	26.6875	32.4825	35.6545	28.7615	28.2125	28.67	21.9295	30.378	54.26	49.3795	51.607	62.3465	17.69	26.718	29.89	25.5895	26.962	29.768	26.4435	25.0405	25.6505	19.276	26.413	21.289	20.313	15.982	25.8335	29.3105	34.74	29.6765	30.1655	41.0575	24.8575	28.06	20.8925	21.8685	17.6595	32.574	28.975	18.849
	71:15:19	39.7415	24.583	29.097	26.5045	32.696	28.731	29.4935	30.7135	26.6875	32.4825	35.6545	28.8835	28.2125	28.67	21.9295	30.378	54.26	49.3795	51.607	62.804	17.69	26.718	29.89	25.5895	26.962	29.768	26.596	25.0405	25.6505	19.276	26.413	21.289	20.313	15.982	25.8335	29.3105	34.74	30.073	30.1655	41.0575	24.8575	28.06	20.8925	22.631	17.6595	32.574	28.975	18.849
	71:19:39	39.7415	24.583	29.097	26.5045	32.696	28.731	29.4935	30.7135	26.6875	32.4825	35.6545	28.8835	28.2125	28.67	21.9295	30.378	54.26	49.3795	51.607	62.804	17.69	26.718	29.89	25.5895	26.962	30.012	26.596	25.0405	25.6505	19.52	26.413	21.289	20.313	15.982	25.8335	29.3105	34.74	30.073	30.1655	41.0575	24.8575	28.7615	20.8925	22.631	17.6595	32.574	28.975	18.849
	71:23:59	39.833	24.705	29.097	26.5045	32.696	28.731	29.4935	30.7135	26.6875	32.4825	35.6545	28.8835	28.2125	28.67	22.204	30.378	54.26	49.3795	51.607	62.804	17.69	26.718	29.89	25.5895	26.962	30.012	26.9315	25.0405	25.6505	19.52	26.413	21.289	20.313	15.982	25.8335	29.3105	34.74	30.073	30.1655	41.0575	24.8575	28.7615	20.8925	22.631	17.6595	32.574	28.975	18.849
	71:28:19	39.833	24.888	29.097	26.5045	32.696	28.731	29.4935	30.7135	26.6875	32.4825	35.6545	29.036	28.2125	28.67	22.204	30.378	54.26	49.3795	51.607	62.804	17.69	26.718	29.89	25.5895	27.145	30.012	26.9315	25.0405	25.8335	19.9165	26.413	21.472	20.313	16.2565	25.8335	29.3105	34.74	30.073	30.1655	41.0575	24.8575	28.7615	20.8925	22.631	17.6595	32.574	28.975	18.849
	71:32:39	39.833	24.888	29.097	26.5045	33.7025	28.731	29.4935	30.7135	26.6875	32.4825	35.6545	29.036	28.2125	28.67	22.3565	30.378	54.26	49.3795	52.6135	62.804	17.69	26.718	29.89	25.5895	27.145	30.012	26.9315	25.0405	26.0165	19.9165	26.413	21.472	20.313	16.2565	25.8335	29.3105	34.74	30.073	30.1655	41.1795	24.8575	28.8835	20.8925	22.631	17.6595	32.574	28.975	18.849
	71:36:59	39.833	24.888	29.097	26.5045	33.7025	28.731	29.4935	30.7135	26.6875	32.4825	35.6545	29.036	28.2125	28.67	22.814	30.378	54.26	49.3795	52.6135	62.804	17.69	26.718	29.89	25.5895	27.145	30.1645	26.9315	25.0405	26.0165	19.9165	26.413	21.472	20.313	16.5615	25.8335	29.3105	34.74	30.073	30.1655	41.1795	24.8575	29.1885	20.8925	22.631	17.6595	32.574	28.975	18.849
	71:41:19	40.1075	24.888	29.097	26.5045	33.7025	29.219	29.4935	30.7135	26.6875	32.4825	35.6545	29.036	28.2125	28.67	22.814	30.378	54.26	49.3795	52.6135	63.292	17.69	26.718	29.89	25.5895	27.145	30.4085	26.9315	25.498	26.0165	19.9165	26.413	21.472	20.313	16.5615	25.8335	29.3105	34.984	30.073	30.1655	42.0335	24.8575	29.1885	20.8925	22.631	17.6595	32.574	28.975	18.849
[truncated: 3,001 more rows]
[truncated: 19 more columns]

## Sheet: Figure 6
Figure 6b EE (kcal/mouse/h) at 6 °C.
	Mc3r+/+	Mc3r TB/TB	Mc3r Hep/Hep
	0.5815	0.6167	0.6075
	0.5999	0.5308	0.5547
	0.651	0.5788	0.6108
[truncated: 9,923 more rows]
[truncated: 52 more columns]

## Sheet: Figure 6 annexure
Figure 6a EE (kcal/mouse/h) at 6 °C.
[truncated: 163 more rows]

[truncated: 8 more sheets: Figure 7, p value main Figures, S.Figure 1, S. Figure 3 , S.Figure 4, S. Figure 4 annexure, S.Figure 5, p value Supplementary Figures]
